# Supplementary material for: Comprehensive analysis of m7G modification patterns based on potential m7G regulators and tumor microenvironment infiltration characterization in lung adenocarcinoma
Source: Front Genet. 2022 Sep 29;13:996950. doi: 10.3389/fgene.2022.996950 (PMC9559715; doi:10.3389/fgene.2022.996950)
Supplement: Supplementary file 5 [file Table1.XLSX]

## Sheet: S1
Table-S1: Baseline information of datasets included in this study
Accession number /Source	Platform	Number of LUAD patients	Age	Gender	Stage	Survival data
GEO: GSE30219	Affymetrix Human Genome U133 Plus 2.0 Array	83	<=65:60 >65:23	Female:18 Male:65	I/II:82 III/IV:1	OS
GEO: GSE37745	Affymetrix Human Genome U133 Plus 2.0 Array	106	<=65:57 >65:49	Female:60 Male:46	I/II:89 III/IV:17	OS
GEO: GSE50081	Affymetrix Human Genome U133 Plus 2.0 Array	128	<=65:42 >65:86	Female:63 Male:65	I/II:128 III/IV:0	OS
TCGA: LUAD	Illumina RNAseq	500	<=65:237;>65:253;unknow:10	Female:270 Male:230	I/II:387;III/IV:105;unknow:8	OS

## Sheet: S2
Table-S2: Specific marker gene sets for each TME infiltration cell type
Cell types	Immunity	Gene sets
Activated.B.cell	Adaptive	ADAM28
Activated.B.cell	Adaptive	CD180
Activated.B.cell	Adaptive	CD79B
Activated.B.cell	Adaptive	BLK
Activated.B.cell	Adaptive	CD19
Activated.B.cell	Adaptive	MS4A1
Activated.B.cell	Adaptive	TNFRSF17
Activated.B.cell	Adaptive	IGHM
Activated.B.cell	Adaptive	GNG7
Activated.B.cell	Adaptive	MICAL3
Activated.B.cell	Adaptive	SPIB
Activated.B.cell	Adaptive	HLA-DOB
Activated.B.cell	Adaptive	IGKC
Activated.B.cell	Adaptive	PNOC
Activated.B.cell	Adaptive	FCRL2
Activated.B.cell	Adaptive	BACH2
Activated.B.cell	Adaptive	CR2
Activated.B.cell	Adaptive	TCL1A
Activated.B.cell	Adaptive	AKNA
Activated.B.cell	Adaptive	ARHGAP25
Activated.B.cell	Adaptive	CCL21
Activated.B.cell	Adaptive	CD27
Activated.B.cell	Adaptive	CD38
Activated.B.cell	Adaptive	CLEC17A
Activated.B.cell	Adaptive	CLEC9A
Activated.B.cell	Adaptive	CLECL1
Activated.CD4.T.cell	Adaptive	AIM2
Activated.CD4.T.cell	Adaptive	BIRC3
Activated.CD4.T.cell	Adaptive	BRIP1
Activated.CD4.T.cell	Adaptive	CCL20
Activated.CD4.T.cell	Adaptive	CCL4
Activated.CD4.T.cell	Adaptive	CCL5
Activated.CD4.T.cell	Adaptive	CCNB1
Activated.CD4.T.cell	Adaptive	CCR7
Activated.CD4.T.cell	Adaptive	DUSP2
Activated.CD4.T.cell	Adaptive	ESCO2
Activated.CD4.T.cell	Adaptive	ETS1
Activated.CD4.T.cell	Adaptive	EXO1
Activated.CD4.T.cell	Adaptive	EXOC6
Activated.CD4.T.cell	Adaptive	IARS
Activated.CD4.T.cell	Adaptive	ITK
Activated.CD4.T.cell	Adaptive	KIF11
Activated.CD4.T.cell	Adaptive	KNTC1
Activated.CD4.T.cell	Adaptive	NUF2
Activated.CD4.T.cell	Adaptive	PRC1
Activated.CD4.T.cell	Adaptive	PSAT1
Activated.CD4.T.cell	Adaptive	RGS1
Activated.CD4.T.cell	Adaptive	RTKN2
Activated.CD4.T.cell	Adaptive	SAMSN1
Activated.CD4.T.cell	Adaptive	SELL
Activated.CD4.T.cell	Adaptive	TRAT1
Activated.CD8.T.cell	Adaptive	ADRM1
Activated.CD8.T.cell	Adaptive	AHSA1
Activated.CD8.T.cell	Adaptive	C1GALT1C1
Activated.CD8.T.cell	Adaptive	CCT6B
Activated.CD8.T.cell	Adaptive	CD37
Activated.CD8.T.cell	Adaptive	CD3D
Activated.CD8.T.cell	Adaptive	CD3E
Activated.CD8.T.cell	Adaptive	CD3G
Activated.CD8.T.cell	Adaptive	CD69
Activated.CD8.T.cell	Adaptive	CD8A
Activated.CD8.T.cell	Adaptive	CETN3
Activated.CD8.T.cell	Adaptive	CSE1L
Activated.CD8.T.cell	Adaptive	GEMIN6
Activated.CD8.T.cell	Adaptive	GNLY
Activated.CD8.T.cell	Adaptive	GPT2
Activated.CD8.T.cell	Adaptive	GZMA
Activated.CD8.T.cell	Adaptive	GZMH
Activated.CD8.T.cell	Adaptive	GZMK
Activated.CD8.T.cell	Adaptive	IL2RB
Activated.CD8.T.cell	Adaptive	LCK
Activated.CD8.T.cell	Adaptive	MPZL1
Activated.CD8.T.cell	Adaptive	NKG7
Activated.CD8.T.cell	Adaptive	PIK3IP1
Activated.CD8.T.cell	Adaptive	PTRH2
Activated.CD8.T.cell	Adaptive	TIMM13
Activated.CD8.T.cell	Adaptive	ZAP70
Gamma.delta.T.cell	Adaptive	ACP5
Gamma.delta.T.cell	Adaptive	AQP9
Gamma.delta.T.cell	Adaptive	BTN3A2
Gamma.delta.T.cell	Adaptive	C1orf54
Gamma.delta.T.cell	Adaptive	CARD8
Gamma.delta.T.cell	Adaptive	CCL18
Gamma.delta.T.cell	Adaptive	CD209
Gamma.delta.T.cell	Adaptive	CD33
Gamma.delta.T.cell	Adaptive	CD36
Gamma.delta.T.cell	Adaptive	CDK5
Gamma.delta.T.cell	Adaptive	IL10RB
Gamma.delta.T.cell	Adaptive	KLRF1
Gamma.delta.T.cell	Adaptive	LGALS1
Gamma.delta.T.cell	Adaptive	MAPK7
Gamma.delta.T.cell	Adaptive	KLHL7
Gamma.delta.T.cell	Adaptive	KRT80
Gamma.delta.T.cell	Adaptive	LAMC1
Gamma.delta.T.cell	Adaptive	LCORL
Gamma.delta.T.cell	Adaptive	LMNB1
Gamma.delta.T.cell	Adaptive	MEIS3P1
Gamma.delta.T.cell	Adaptive	MPL
Gamma.delta.T.cell	Adaptive	FABP1
Gamma.delta.T.cell	Adaptive	FABP5
Gamma.delta.T.cell	Adaptive	FADD
Gamma.delta.T.cell	Adaptive	MFAP3L
Gamma.delta.T.cell	Adaptive	MINPP1
Gamma.delta.T.cell	Adaptive	RPS24
Gamma.delta.T.cell	Adaptive	RPS7
Gamma.delta.T.cell	Adaptive	RPS9
Gamma.delta.T.cell	Adaptive	DBNL
Gamma.delta.T.cell	Adaptive	CCL13
Immature..B.cell	Adaptive	CD22
Immature..B.cell	Adaptive	CYBB
Immature..B.cell	Adaptive	FAM129C
Immature..B.cell	Adaptive	FCRL1
Immature..B.cell	Adaptive	FCRL3
Immature..B.cell	Adaptive	FCRL5
Immature..B.cell	Adaptive	FCRLA
Immature..B.cell	Adaptive	HDAC9
Immature..B.cell	Adaptive	HLA-DQA1
Immature..B.cell	Adaptive	HVCN1
Immature..B.cell	Adaptive	KIAA0226
Immature..B.cell	Adaptive	NCF1
Immature..B.cell	Adaptive	NCF1B
Immature..B.cell	Adaptive	P2RY10
Immature..B.cell	Adaptive	SP100
Immature..B.cell	Adaptive	TXNIP
Immature..B.cell	Adaptive	STAP1
Immature..B.cell	Adaptive	TAGAP
Immature..B.cell	Adaptive	ZCCHC2
Regulatory.T.cell	Adaptive	CCL3L1
Regulatory.T.cell	Adaptive	CD72
Regulatory.T.cell	Adaptive	CLEC5A
Regulatory.T.cell	Adaptive	FOXP3
Regulatory.T.cell	Adaptive	ITGA4
Regulatory.T.cell	Adaptive	L1CAM
Regulatory.T.cell	Adaptive	LIPA
Regulatory.T.cell	Adaptive	LRP1
Regulatory.T.cell	Adaptive	LRRC42
Regulatory.T.cell	Adaptive	MARCO
Regulatory.T.cell	Adaptive	MMP12
Regulatory.T.cell	Adaptive	MNDA
Regulatory.T.cell	Adaptive	MRC1
Regulatory.T.cell	Adaptive	MS4A6A
Regulatory.T.cell	Adaptive	PELO
Regulatory.T.cell	Adaptive	PLEK
Regulatory.T.cell	Adaptive	PRSS23
Regulatory.T.cell	Adaptive	PTGIR
Regulatory.T.cell	Adaptive	ST8SIA4
Regulatory.T.cell	Adaptive	STAB1
T.follicular.helper.cell	Adaptive	B3GAT1
T.follicular.helper.cell	Adaptive	CDK5R1
T.follicular.helper.cell	Adaptive	PDCD1
T.follicular.helper.cell	Adaptive	BCL6
T.follicular.helper.cell	Adaptive	CD200
T.follicular.helper.cell	Adaptive	CD83
T.follicular.helper.cell	Adaptive	CD84
T.follicular.helper.cell	Adaptive	FGF2
T.follicular.helper.cell	Adaptive	GPR18
T.follicular.helper.cell	Adaptive	CEBPA
T.follicular.helper.cell	Adaptive	CECR1
T.follicular.helper.cell	Adaptive	CLEC10A
T.follicular.helper.cell	Adaptive	CLEC4A
T.follicular.helper.cell	Adaptive	CSF1R
T.follicular.helper.cell	Adaptive	CTSS
T.follicular.helper.cell	Adaptive	DMN
T.follicular.helper.cell	Adaptive	DPP4
T.follicular.helper.cell	Adaptive	LRRC32
T.follicular.helper.cell	Adaptive	MC5R
T.follicular.helper.cell	Adaptive	MICA
T.follicular.helper.cell	Adaptive	NCAM1
T.follicular.helper.cell	Adaptive	NCR2
T.follicular.helper.cell	Adaptive	NRP1
T.follicular.helper.cell	Adaptive	PDCD1LG2
T.follicular.helper.cell	Adaptive	PDCD6
T.follicular.helper.cell	Adaptive	PRDX1
T.follicular.helper.cell	Adaptive	RAE1
T.follicular.helper.cell	Adaptive	RAET1E
T.follicular.helper.cell	Adaptive	SIGLEC7
T.follicular.helper.cell	Adaptive	SIGLEC9
T.follicular.helper.cell	Adaptive	TYRO3
T.follicular.helper.cell	Adaptive	CHST12
T.follicular.helper.cell	Adaptive	CLIC3
T.follicular.helper.cell	Adaptive	IVNS1ABP
T.follicular.helper.cell	Adaptive	KIR2DL2
T.follicular.helper.cell	Adaptive	LGMN
Type.1.T.helper.cell	Adaptive	CD70
Type.1.T.helper.cell	Adaptive	TBX21
Type.1.T.helper.cell	Adaptive	ADAM8
Type.1.T.helper.cell	Adaptive	AHCYL2
Type.1.T.helper.cell	Adaptive	ALCAM
Type.1.T.helper.cell	Adaptive	B3GALNT1
Type.1.T.helper.cell	Adaptive	BBS12
Type.1.T.helper.cell	Adaptive	BST1
Type.1.T.helper.cell	Adaptive	CD151
Type.1.T.helper.cell	Adaptive	CD47
Type.1.T.helper.cell	Adaptive	CD48
Type.1.T.helper.cell	Adaptive	CD52
Type.1.T.helper.cell	Adaptive	CD53
Type.1.T.helper.cell	Adaptive	CD59
Type.1.T.helper.cell	Adaptive	CD6
Type.1.T.helper.cell	Adaptive	CD68
Type.1.T.helper.cell	Adaptive	CD7
Type.1.T.helper.cell	Adaptive	CD96
Type.1.T.helper.cell	Adaptive	CFHR3
Type.1.T.helper.cell	Adaptive	CHRM3
Type.1.T.helper.cell	Adaptive	CLEC7A
Type.1.T.helper.cell	Adaptive	COL23A1
Type.1.T.helper.cell	Adaptive	COL4A4
Type.1.T.helper.cell	Adaptive	COL5A3
Type.1.T.helper.cell	Adaptive	DAB1
Type.1.T.helper.cell	Adaptive	DLEU7
Type.1.T.helper.cell	Adaptive	DOC2B
Type.1.T.helper.cell	Adaptive	EMP1
Type.1.T.helper.cell	Adaptive	F12
Type.1.T.helper.cell	Adaptive	FURIN
Type.1.T.helper.cell	Adaptive	GAB3
Type.1.T.helper.cell	Adaptive	GATM
Type.1.T.helper.cell	Adaptive	GFPT2
Type.1.T.helper.cell	Adaptive	GPR25
Type.1.T.helper.cell	Adaptive	GREM2
Type.1.T.helper.cell	Adaptive	HAVCR1
Type.1.T.helper.cell	Adaptive	HSD11B1
Type.1.T.helper.cell	Adaptive	HUNK
Type.1.T.helper.cell	Adaptive	IGF2
Type.1.T.helper.cell	Adaptive	RCSD1
Type.1.T.helper.cell	Adaptive	RYR1
Type.1.T.helper.cell	Adaptive	SAV1
Type.1.T.helper.cell	Adaptive	SELE
Type.1.T.helper.cell	Adaptive	SELP
Type.1.T.helper.cell	Adaptive	SH3KBP1
Type.1.T.helper.cell	Adaptive	SIT1
Type.1.T.helper.cell	Adaptive	SLC35B3
Type.1.T.helper.cell	Adaptive	SIGLEC10
Type.1.T.helper.cell	Adaptive	SKAP1
Type.1.T.helper.cell	Adaptive	THUMPD2
Type.1.T.helper.cell	Adaptive	TIGIT
Type.1.T.helper.cell	Adaptive	ZEB2
Type.1.T.helper.cell	Adaptive	ENC1
Type.1.T.helper.cell	Adaptive	FAM134B
Type.1.T.helper.cell	Adaptive	FBXO30
Type.1.T.helper.cell	Adaptive	FCGR2C
Type.1.T.helper.cell	Adaptive	STAC
Type.1.T.helper.cell	Adaptive	LTC4S
Type.1.T.helper.cell	Adaptive	MAN1B1
Type.1.T.helper.cell	Adaptive	MDH1
Type.1.T.helper.cell	Adaptive	MMD
Type.1.T.helper.cell	Adaptive	RGS16
Type.1.T.helper.cell	Adaptive	IL12A
Type.1.T.helper.cell	Adaptive	P2RX5
Type.1.T.helper.cell	Adaptive	CD97
Type.1.T.helper.cell	Adaptive	ITGB4
Type.1.T.helper.cell	Adaptive	ICAM3
Type.1.T.helper.cell	Adaptive	METRNL
Type.1.T.helper.cell	Adaptive	TNFRSF1A
Type.1.T.helper.cell	Adaptive	IRF1
Type.1.T.helper.cell	Adaptive	HTR2B
Type.1.T.helper.cell	Adaptive	CALD1
Type.1.T.helper.cell	Adaptive	MOCOS
Type.1.T.helper.cell	Adaptive	TRAF3IP2
Type.1.T.helper.cell	Adaptive	TLR8
Type.1.T.helper.cell	Adaptive	TRAF1
Type.1.T.helper.cell	Adaptive	DUSP14
Type.17.T.helper.cell	Adaptive	IL17A
Type.17.T.helper.cell	Adaptive	IL17RA
Type.17.T.helper.cell	Adaptive	C2CD4A
Type.17.T.helper.cell	Adaptive	C2CD4B
Type.17.T.helper.cell	Adaptive	CA2
Type.17.T.helper.cell	Adaptive	CCDC65
Type.17.T.helper.cell	Adaptive	CEACAM3
Type.17.T.helper.cell	Adaptive	IL17C
Type.17.T.helper.cell	Adaptive	IL17F
Type.17.T.helper.cell	Adaptive	IL17RC
Type.17.T.helper.cell	Adaptive	IL17RE
Type.17.T.helper.cell	Adaptive	IL23A
Type.17.T.helper.cell	Adaptive	ILDR1
Type.17.T.helper.cell	Adaptive	LONRF3
Type.17.T.helper.cell	Adaptive	SH2D6
Type.17.T.helper.cell	Adaptive	TNIP2
Type.17.T.helper.cell	Adaptive	ABCA1
Type.17.T.helper.cell	Adaptive	ABCB1
Type.17.T.helper.cell	Adaptive	ADAMTS12
Type.17.T.helper.cell	Adaptive	ANK1
Type.17.T.helper.cell	Adaptive	ANKRD22
Type.17.T.helper.cell	Adaptive	B3GALT2
Type.17.T.helper.cell	Adaptive	CAMTA1
Type.17.T.helper.cell	Adaptive	CCR9
Type.17.T.helper.cell	Adaptive	CD40
Type.17.T.helper.cell	Adaptive	GPR44
Type.17.T.helper.cell	Adaptive	IFT80
Type.2.T.helper.cell	Adaptive	ASB2
Type.2.T.helper.cell	Adaptive	CSRP2
Type.2.T.helper.cell	Adaptive	DAPK1
Type.2.T.helper.cell	Adaptive	DLC1
Type.2.T.helper.cell	Adaptive	DNAJC12
Type.2.T.helper.cell	Adaptive	DUSP6
Type.2.T.helper.cell	Adaptive	GNAI1
Type.2.T.helper.cell	Adaptive	LAMP3
Type.2.T.helper.cell	Adaptive	NRP2
Type.2.T.helper.cell	Adaptive	OSBPL1A
Type.2.T.helper.cell	Adaptive	PDE4B
Type.2.T.helper.cell	Adaptive	PHLDA1
Type.2.T.helper.cell	Adaptive	PLA2G4A
Type.2.T.helper.cell	Adaptive	RAB27B
Type.2.T.helper.cell	Adaptive	RBMS3
Type.2.T.helper.cell	Adaptive	RNF125
Type.2.T.helper.cell	Adaptive	TMPRSS3
Type.2.T.helper.cell	Adaptive	GATA3
Type.2.T.helper.cell	Adaptive	BIRC5
Type.2.T.helper.cell	Adaptive	CDC25C
Type.2.T.helper.cell	Adaptive	CDC7
Type.2.T.helper.cell	Adaptive	CENPF
Type.2.T.helper.cell	Adaptive	CXCR6
Type.2.T.helper.cell	Adaptive	DHFR
Type.2.T.helper.cell	Adaptive	EVI5
Type.2.T.helper.cell	Adaptive	GSTA4
Type.2.T.helper.cell	Adaptive	HELLS
Type.2.T.helper.cell	Adaptive	IL26
Type.2.T.helper.cell	Adaptive	LAIR2
Activated.dendritic.cell	Innate	ABCD1
Activated.dendritic.cell	Innate	C1QC
Activated.dendritic.cell	Innate	CAPG
Activated.dendritic.cell	Innate	CCL3L3
Activated.dendritic.cell	Innate	CD207
Activated.dendritic.cell	Innate	CD302
Activated.dendritic.cell	Innate	ATP5B
Activated.dendritic.cell	Innate	ATP5L
Activated.dendritic.cell	Innate	ATP6V1A
Activated.dendritic.cell	Innate	BCL2L1
Activated.dendritic.cell	Innate	C1QB
Activated.dendritic.cell	Innate	SNURF
Activated.dendritic.cell	Innate	SPCS3
Activated.dendritic.cell	Innate	CCNA1
Activated.dendritic.cell	Innate	CEACAM8
Activated.dendritic.cell	Innate	NOS2
Activated.dendritic.cell	Innate	SRA1
Activated.dendritic.cell	Innate	TNFRSF6B
Activated.dendritic.cell	Innate	TREM1
Activated.dendritic.cell	Innate	TREML1
Activated.dendritic.cell	Innate	RHOA
Activated.dendritic.cell	Innate	SLC25A37
Activated.dendritic.cell	Innate	TNFSF14
Activated.dendritic.cell	Innate	TREML4
Activated.dendritic.cell	Innate	VNN2
Activated.dendritic.cell	Innate	XPO6
Activated.dendritic.cell	Innate	CLEC4C
Activated.dendritic.cell	Innate	TNFAIP2
Activated.dendritic.cell	Innate	UBD
Activated.dendritic.cell	Innate	ACTR3
Activated.dendritic.cell	Innate	RAB1A
Activated.dendritic.cell	Innate	SLA
Activated.dendritic.cell	Innate	HLA-DQA2
Activated.dendritic.cell	Innate	SIGLEC5
Activated.dendritic.cell	Innate	SLAMF9
CD56bright.natural.killer.cell	Innate	ABAT
CD56bright.natural.killer.cell	Innate	C11orf75
CD56bright.natural.killer.cell	Innate	C5orf15
CD56bright.natural.killer.cell	Innate	CDHR1
CD56bright.natural.killer.cell	Innate	DCAF12
CD56bright.natural.killer.cell	Innate	DYNLL1
CD56bright.natural.killer.cell	Innate	GPR137B
CD56bright.natural.killer.cell	Innate	HCP5
CD56bright.natural.killer.cell	Innate	HDGFRP2
CD56bright.natural.killer.cell	Innate	KRT86
CD56bright.natural.killer.cell	Innate	MLST8
CD56bright.natural.killer.cell	Innate	ELMOD3
CD56bright.natural.killer.cell	Innate	ENTPD5
CD56bright.natural.killer.cell	Innate	FAM119A
CD56bright.natural.killer.cell	Innate	FAM179A
CD56bright.natural.killer.cell	Innate	CLIC2
CD56bright.natural.killer.cell	Innate	COX7A2L
CD56bright.natural.killer.cell	Innate	CREB3L4
CD56bright.natural.killer.cell	Innate	CSF1
CD56bright.natural.killer.cell	Innate	CSNK2A2
CD56bright.natural.killer.cell	Innate	CSTA
CD56bright.natural.killer.cell	Innate	CSTB
CD56bright.natural.killer.cell	Innate	CTPS
CD56bright.natural.killer.cell	Innate	CTSD
CD56bright.natural.killer.cell	Innate	FST
CD56bright.natural.killer.cell	Innate	GATA2
CD56bright.natural.killer.cell	Innate	GMPR
CD56bright.natural.killer.cell	Innate	HDC
CD56bright.natural.killer.cell	Innate	HEY1
CD56bright.natural.killer.cell	Innate	HOXA1
CD56bright.natural.killer.cell	Innate	HS2ST1
CD56bright.natural.killer.cell	Innate	HS3ST1
CD56bright.natural.killer.cell	Innate	BCL11B
CD56bright.natural.killer.cell	Innate	CDH3
CD56bright.natural.killer.cell	Innate	MYL6B
CD56bright.natural.killer.cell	Innate	NAA16
CD56bright.natural.killer.cell	Innate	ClQA
CD56bright.natural.killer.cell	Innate	ClQB
CD56bright.natural.killer.cell	Innate	CYP27B1
CD56bright.natural.killer.cell	Innate	EIF3M
CD56dim.natural.killer.cell	Innate	CYP27A1
CD56dim.natural.killer.cell	Innate	DDX55
CD56dim.natural.killer.cell	Innate	DYRK2
CD56dim.natural.killer.cell	Innate	RPL37A
CD56dim.natural.killer.cell	Innate	NOTCH3
CD56dim.natural.killer.cell	Innate	AKR7A3
CD56dim.natural.killer.cell	Innate	GPRC5C
CD56dim.natural.killer.cell	Innate	GRIN1
CD56dim.natural.killer.cell	Innate	HLA-E
CD56dim.natural.killer.cell	Innate	PORCN
CD56dim.natural.killer.cell	Innate	PSMC4
CD56dim.natural.killer.cell	Innate	UPP1
CD56dim.natural.killer.cell	Innate	IL21R
CD56dim.natural.killer.cell	Innate	KIR2DS1
CD56dim.natural.killer.cell	Innate	KIR2DS2
CD56dim.natural.killer.cell	Innate	KIR2DS5
Eosinophil	Innate	GIPR
Eosinophil	Innate	KRT18P50
Eosinophil	Innate	LRMP
Eosinophil	Innate	FOSB
Eosinophil	Innate	RRP12
Eosinophil	Innate	GPR183
Eosinophil	Innate	NR4A3
Eosinophil	Innate	ST3GAL6
Eosinophil	Innate	DEPDC5
Eosinophil	Innate	PDE6C
Eosinophil	Innate	PKD2L2
Eosinophil	Innate	GPR65
Eosinophil	Innate	IL5RA
Eosinophil	Innate	P2RY14
Eosinophil	Innate	DACH1
Eosinophil	Innate	DAPK2
Eosinophil	Innate	EMR3
Immature.dendritic.cell	Innate	ACADM
Immature.dendritic.cell	Innate	AHCYL1
Immature.dendritic.cell	Innate	ALDH1A2
Immature.dendritic.cell	Innate	ALDH3A2
Immature.dendritic.cell	Innate	ALDH9A1
Immature.dendritic.cell	Innate	ALOX15
Immature.dendritic.cell	Innate	AMT
Immature.dendritic.cell	Innate	ARL1
Immature.dendritic.cell	Innate	ATIC
Immature.dendritic.cell	Innate	ATP5A1
Immature.dendritic.cell	Innate	CAPZA1
Immature.dendritic.cell	Innate	LILRA5
Immature.dendritic.cell	Innate	RDX
Immature.dendritic.cell	Innate	RRAGD
Immature.dendritic.cell	Innate	TACSTD2
Immature.dendritic.cell	Innate	INPP5F
Immature.dendritic.cell	Innate	RAB38
Immature.dendritic.cell	Innate	PLAU
Immature.dendritic.cell	Innate	CSF3R
Immature.dendritic.cell	Innate	SLC18A2
Immature.dendritic.cell	Innate	AMPD2
Immature.dendritic.cell	Innate	CLTB
Immature.dendritic.cell	Innate	C1orf162
Macrophage	Innate	AIF1
Macrophage	Innate	CCL1
Macrophage	Innate	CCL14
Macrophage	Innate	CCL23
Macrophage	Innate	CCL26
Macrophage	Innate	CD300LB
Macrophage	Innate	CNR1
Macrophage	Innate	CNR2
Macrophage	Innate	EIF1
Macrophage	Innate	EIF4A1
Macrophage	Innate	FPR1
Macrophage	Innate	FPR2
Macrophage	Innate	FRAT2
Macrophage	Innate	GPR27
Macrophage	Innate	GPR77
Macrophage	Innate	RNASE2
Macrophage	Innate	MS4A2
Macrophage	Innate	BASP1
Macrophage	Innate	IGSF6
Macrophage	Innate	HK3
Macrophage	Innate	VNN1
Macrophage	Innate	FES
Macrophage	Innate	NPL
Macrophage	Innate	FZD2
Macrophage	Innate	FAM198B
Macrophage	Innate	HNMT
Macrophage	Innate	SLC15A3
Macrophage	Innate	CD4
Macrophage	Innate	TXNDC3
Macrophage	Innate	FRMD4A
Macrophage	Innate	CRYBB1
Macrophage	Innate	HRH1
Macrophage	Innate	WNT5B
Mast.cell	Innate	ADAMTS3
Mast.cell	Innate	CPA3
Mast.cell	Innate	CMA1
Mast.cell	Innate	CTSG
Mast.cell	Innate	ARHGAP15
Mast.cell	Innate	CPM
Mast.cell	Innate	FCN1
Mast.cell	Innate	FTL
Mast.cell	Innate	HSPA6
Mast.cell	Innate	ITGA9
Mast.cell	Innate	RNASE3
Mast.cell	Innate	S100A4
Mast.cell	Innate	SIGLEC8
Mast.cell	Innate	SLC6A4
Mast.cell	Innate	PTGS2
Mast.cell	Innate	EGR3
Mast.cell	Innate	PILRA
MDSC	Innate	CCR2
MDSC	Innate	CD14
MDSC	Innate	CD2
MDSC	Innate	CD86
MDSC	Innate	CXCR4
MDSC	Innate	FCGR2A
MDSC	Innate	FCGR2B
MDSC	Innate	FCGR3A
MDSC	Innate	FERMT3
MDSC	Innate	GPSM3
MDSC	Innate	IL18BP
MDSC	Innate	IL4R
MDSC	Innate	ITGAL
MDSC	Innate	ITGAM
MDSC	Innate	PARVG
MDSC	Innate	PSAP
MDSC	Innate	PTGER2
MDSC	Innate	PTGES2
MDSC	Innate	S100A8
MDSC	Innate	S100A9
Monocyte	Innate	ASGR2
Monocyte	Innate	CFP
Monocyte	Innate	ASGR1
Monocyte	Innate	CD1D
Monocyte	Innate	UPK3A
Monocyte	Innate	ACTG1
Monocyte	Innate	ANXA5
Monocyte	Innate	ATP6V1B2
Monocyte	Innate	CFL1
Monocyte	Innate	DAZAP2
Monocyte	Innate	CTBS
Monocyte	Innate	EMR4P
Monocyte	Innate	HIVEP2
Monocyte	Innate	MARCKSL1
Monocyte	Innate	MBP
Monocyte	Innate	MMP15
Monocyte	Innate	PNPLA6
Monocyte	Innate	TMBIM6
Monocyte	Innate	PQBP1
Monocyte	Innate	TEX264
Monocyte	Innate	IKZF1
Natural.killer.cell	Innate	AKT3
Natural.killer.cell	Innate	AXL
Natural.killer.cell	Innate	BST2
Natural.killer.cell	Innate	CDH2
Natural.killer.cell	Innate	CRTAM
Natural.killer.cell	Innate	CSF2RA
Natural.killer.cell	Innate	CTSZ
Natural.killer.cell	Innate	CXCL1
Natural.killer.cell	Innate	CYTH1
Natural.killer.cell	Innate	DAXX
Natural.killer.cell	Innate	DGKH
Natural.killer.cell	Innate	DLL4
Natural.killer.cell	Innate	DPYD
Natural.killer.cell	Innate	ERBB3
Natural.killer.cell	Innate	F11R
Natural.killer.cell	Innate	FAM27A
Natural.killer.cell	Innate	FAM49A
Natural.killer.cell	Innate	FASLG
Natural.killer.cell	Innate	FCGR1A
Natural.killer.cell	Innate	FN1
Natural.killer.cell	Innate	FSTL1
Natural.killer.cell	Innate	FUCA1
Natural.killer.cell	Innate	GBP3
Natural.killer.cell	Innate	GLS2
Natural.killer.cell	Innate	GRB2
Natural.killer.cell	Innate	LST1
Natural.killer.cell	Innate	BCL2
Natural.killer.cell	Innate	CDC5L
Natural.killer.cell	Innate	FGF18
Natural.killer.cell	Innate	FUT5
Natural.killer.cell	Innate	FZR1
Natural.killer.cell	Innate	GAGE2
Natural.killer.cell	Innate	IGFBP5
Natural.killer.cell	Innate	KANK2
Natural.killer.cell	Innate	LDB3
Natural.killer.T.cell	Innate	BTN2A2
Natural.killer.T.cell	Innate	CD101
Natural.killer.T.cell	Innate	CD109
Natural.killer.T.cell	Innate	CNPY3
Natural.killer.T.cell	Innate	CNPY4
Natural.killer.T.cell	Innate	CREB1
Natural.killer.T.cell	Innate	CRTC2
Natural.killer.T.cell	Innate	CRTC3
Natural.killer.T.cell	Innate	CSF2
Natural.killer.T.cell	Innate	KLRC1
Natural.killer.T.cell	Innate	FUT4
Natural.killer.T.cell	Innate	ICAM2
Natural.killer.T.cell	Innate	IL32
Natural.killer.T.cell	Innate	LAMP2
Natural.killer.T.cell	Innate	LILRB5
Natural.killer.T.cell	Innate	KLRG1
Natural.killer.T.cell	Innate	HSPA4
Natural.killer.T.cell	Innate	HSPB6
Natural.killer.T.cell	Innate	ISM2
Natural.killer.T.cell	Innate	ITIH2
Natural.killer.T.cell	Innate	KDM4C
Natural.killer.T.cell	Innate	KIR2DS4
Natural.killer.T.cell	Innate	KIRREL3
Natural.killer.T.cell	Innate	SDCBP
Natural.killer.T.cell	Innate	NFATC2IP
Natural.killer.T.cell	Innate	MICB
Natural.killer.T.cell	Innate	KIR2DL1
Natural.killer.T.cell	Innate	KIR2DL3
Natural.killer.T.cell	Innate	KIR3DL1
Natural.killer.T.cell	Innate	KIR3DL2
Natural.killer.T.cell	Innate	NCR1
Natural.killer.T.cell	Innate	FOSL1
Natural.killer.T.cell	Innate	TSLP
Natural.killer.T.cell	Innate	SLC7A7
Natural.killer.T.cell	Innate	SPP1
Natural.killer.T.cell	Innate	TREM2
Natural.killer.T.cell	Innate	UBASH3A
Natural.killer.T.cell	Innate	YBX2
Natural.killer.T.cell	Innate	CCDC88A
Natural.killer.T.cell	Innate	CLEC1A
Natural.killer.T.cell	Innate	THBD
Natural.killer.T.cell	Innate	PDPN
Natural.killer.T.cell	Innate	VCAM1
Natural.killer.T.cell	Innate	EMR1
Neutrophil	Innate	CREB5
Neutrophil	Innate	CDA
Neutrophil	Innate	CHST15
Neutrophil	Innate	S100A12
Neutrophil	Innate	APOBEC3A
Neutrophil	Innate	CASP5
Neutrophil	Innate	MMP25
Neutrophil	Innate	HAL
Neutrophil	Innate	C1orf183
Neutrophil	Innate	FFAR2
Neutrophil	Innate	MAK
Neutrophil	Innate	CXCR1
Neutrophil	Innate	STEAP4
Neutrophil	Innate	MGAM
Neutrophil	Innate	BTNL8
Neutrophil	Innate	CXCR2
Neutrophil	Innate	TNFRSF10C
Neutrophil	Innate	VNN3
Plasmacytoid.dendritic.cell	Innate	CBX6
Plasmacytoid.dendritic.cell	Innate	DAB2
Plasmacytoid.dendritic.cell	Innate	DDX17
Plasmacytoid.dendritic.cell	Innate	HIGD1A
Plasmacytoid.dendritic.cell	Innate	IDH3A
Plasmacytoid.dendritic.cell	Innate	IL3RA
Plasmacytoid.dendritic.cell	Innate	MAGED1
Plasmacytoid.dendritic.cell	Innate	NUCB2
Plasmacytoid.dendritic.cell	Innate	OFD1
Plasmacytoid.dendritic.cell	Innate	OGT
Plasmacytoid.dendritic.cell	Innate	PDIA4
Plasmacytoid.dendritic.cell	Innate	SERTAD2
Plasmacytoid.dendritic.cell	Innate	SIRPA
Plasmacytoid.dendritic.cell	Innate	TMED2
Plasmacytoid.dendritic.cell	Innate	ENG
Plasmacytoid.dendritic.cell	Innate	FCAR
Plasmacytoid.dendritic.cell	Innate	IGF1
Plasmacytoid.dendritic.cell	Innate	ITGA2B
Plasmacytoid.dendritic.cell	Innate	GABARAP
Plasmacytoid.dendritic.cell	Innate	GPX1
Plasmacytoid.dendritic.cell	Innate	KRT23
Plasmacytoid.dendritic.cell	Innate	PROK2
Plasmacytoid.dendritic.cell	Innate	RALB
Plasmacytoid.dendritic.cell	Innate	RETNLB
Plasmacytoid.dendritic.cell	Innate	RNF141
Plasmacytoid.dendritic.cell	Innate	SEC14L1
Plasmacytoid.dendritic.cell	Innate	SEPX1
Plasmacytoid.dendritic.cell	Innate	EMP3
Plasmacytoid.dendritic.cell	Innate	CD300LF
Plasmacytoid.dendritic.cell	Innate	ABTB1
Plasmacytoid.dendritic.cell	Innate	KLHL21
Plasmacytoid.dendritic.cell	Innate	PHRF1

## Sheet: S3
Table-S3: Spearman correlation analysis of the 24 m7G modification regulators
From	To	P value（<0.00001）	Cor	Weight
METTL1	WDR4	3.97638e-09	0.204039	1.22423
METTL1	NSUN2	7.1403e-12	0.236764	1.42059
METTL1	DCPS	7.76508e-05	0.137798	0.826787
METTL1	NUDT16	8.77607e-06	-0.154821	0.928923
METTL1	EIF4E3	3.70197e-12	-0.239893	1.43936
METTL1	NCBP2	4.85448e-06	0.159142	0.954851
METTL1	LSM1	3.37435e-06	0.16174	0.970443
WDR4	NSUN2	3.81898e-28	0.37155	2.2293
WDR4	DCPS	6.7034e-27	0.363338	2.18003
WDR4	NUDT11	2.66201e-07	0.178854	1.07312
WDR4	AGO2	1.85768e-19	0.308366	1.8502
WDR4	CYFIP1	1.05947e-05	0.153421	0.920529
WDR4	EIF4E	1.31527e-07	0.183323	1.09994
WDR4	EIF4E2	1.9948e-07	0.180696	1.08418
WDR4	EIF4E3	1.40313e-08	-0.19683	1.18098
WDR4	GEMIN5	2.30518e-21	0.323545	1.94127
WDR4	LARP1	2.03836e-19	0.308036	1.84821
WDR4	NCBP1	1.4635e-25	0.354225	2.12535
WDR4	NCBP2	1.38734e-18	0.301107	1.80664
WDR4	EIF3D	1.14794e-14	0.265685	1.59411
WDR4	EIF4G3	1.91526e-13	0.253479	1.52087
WDR4	SNUPN	7.73855e-05	0.137826	0.826956
NSUN2	DCP2	1.88491e-05	0.149063	0.894379
NSUN2	DCPS	4.69524e-10	0.215684	1.29411
NSUN2	NUDT3	9.81121e-07	0.170276	1.02166
NSUN2	AGO2	3.06033e-33	0.40293	2.41758
NSUN2	EIF4E	3.8947e-14	0.260465	1.56279
NSUN2	EIF4E3	2.92494e-06	-0.162751	0.976503
NSUN2	GEMIN5	2.68138e-27	0.36599	2.19594
NSUN2	LARP1	7.48968e-18	0.294858	1.76915
NSUN2	NCBP1	2.46115e-36	0.420461	2.52277
NSUN2	NCBP2	4.86297e-45	0.464872	2.78923
NSUN2	EIF4G3	1.45814e-33	0.404803	2.42882
NSUN2	LSM1	1.78041e-10	0.220758	1.32455
DCP2	NUDT11	1.43351e-05	0.151149	0.906895
DCP2	NUDT16	9.83544e-08	0.185133	1.1108
DCP2	NUDT3	6.35518e-12	0.237322	1.42393
DCP2	NUDT4	7.69186e-21	0.319464	1.91679
DCP2	AGO2	2.57532e-13	0.252156	1.51294
DCP2	CYFIP1	1.24351e-09	0.210458	1.26275
DCP2	EIF4E	2.00145e-18	0.299762	1.79857
DCP2	EIF4E3	7.56432e-26	0.356201	2.13721
DCP2	GEMIN5	1.02495e-24	0.348316	2.0899
DCP2	LARP1	1.56876e-08	0.196179	1.17707
DCP2	NCBP1	4.22922e-34	0.407905	2.44743
DCP2	NCBP2	2.10808e-09	0.207569	1.24541
DCP2	EIF4G3	8.26803e-29	0.375841	2.25505
DCP2	IFIT5	2.42135e-26	0.359578	2.15747
DCPS	GEMIN5	3.72202e-09	0.204409	1.22646
DCPS	LARP1	2.074e-12	0.242616	1.4557
DCPS	NCBP1	2.91057e-05	0.145694	0.874164
DCPS	NCBP2	1.31316e-05	0.151812	0.910869
DCPS	EIF3D	2.94344e-09	0.20572	1.23432
DCPS	LSM1	8.69418e-06	0.15489	0.929339
DCPS	SNUPN	6.08183e-08	0.188089	1.12854
NUDT10	NUDT11	3.41521e-45	0.465599	2.79359
NUDT10	NUDT3	1.41312e-06	0.1678	1.0068
NUDT10	LARP1	1.64257e-05	0.150115	0.900692
NUDT11	NUDT4	6.30908e-06	0.157243	0.94346
NUDT11	CYFIP1	1.12763e-05	0.152956	0.917733
NUDT11	EIF4E	1.03245e-09	0.211467	1.2688
NUDT11	NCBP1	7.63778e-11	0.225088	1.35053
NUDT11	NCBP2	1.62279e-15	0.273813	1.64288
NUDT11	EIF3D	1.0037e-05	0.153824	0.922947
NUDT11	EIF4G3	3.40443e-08	0.191596	1.14958
NUDT11	LSM1	8.77283e-08	0.185841	1.11504
NUDT16	CYFIP1	1.00603e-09	0.211607	1.26964
NUDT16	EIF4E3	3.89606e-11	0.228469	1.37082
NUDT16	GEMIN5	4.36224e-16	0.279121	1.67473
NUDT16	LARP1	1.2179e-06	0.168813	1.01288
NUDT16	NCBP2	2.46039e-12	0.241817	1.4509
NUDT16	EIF4G3	1.28898e-12	0.244827	1.46896
NUDT16	IFIT5	5.64834e-12	0.237886	1.42731
NUDT16	LSM1	1.56378e-05	-0.150489	0.902937
NUDT3	NUDT4	1.32209e-06	0.168254	1.00953
NUDT3	AGO2	3.72989e-22	0.329598	1.97759
NUDT3	CYFIP1	9.40316e-08	0.185412	1.11247
NUDT3	EIF4E	2.42104e-09	0.206804	1.24083
NUDT3	GEMIN5	1.43552e-11	0.233389	1.40033
NUDT3	LARP1	2.95996e-16	0.280667	1.684
NUDT3	NCBP1	1.83045e-09	0.208346	1.25008
NUDT3	EIF3D	8.07667e-05	0.137472	0.824834
NUDT3	EIF4G3	3.35942e-08	0.191676	1.15005
NUDT4	AGO2	4.85813e-12	0.238604	1.43162
NUDT4	CYFIP1	2.7949e-09	0.206008	1.23605
NUDT4	EIF4E	2.12961e-14	0.263059	1.57835
NUDT4	EIF4E3	1.06395e-07	0.184645	1.10787
NUDT4	GEMIN5	3.96041e-05	0.14326	0.85956
NUDT4	LARP1	7.56865e-05	0.138009	0.828056
NUDT4	NCBP1	1.25812e-16	0.284042	1.70425
NUDT4	NCBP2	4.55084e-11	0.227694	1.36616
NUDT4	EIF4G3	4.09294e-06	0.160366	0.962197
AGO2	CYFIP1	5.41048e-07	0.174242	1.04545
AGO2	EIF4E	3.62725e-05	0.143958	0.86375
AGO2	EIF4E3	3.85213e-07	-0.176466	1.05879
AGO2	GEMIN5	4.88974e-18	0.296453	1.77872
AGO2	LARP1	9.55701e-45	0.463477	2.78086
AGO2	NCBP1	5.18273e-31	0.389622	2.33773
AGO2	NCBP2	1.00374e-16	0.284925	1.70955
AGO2	EIF4G3	2.89382e-25	0.35217	2.11302
CYFIP1	EIF4E	1.2235e-09	0.210547	1.26328
CYFIP1	EIF4E3	1.61852e-06	0.166869	1.00121
CYFIP1	GEMIN5	2.10046e-16	0.282025	1.69215
CYFIP1	LARP1	3.98639e-12	0.239543	1.43726
CYFIP1	NCBP1	8.25072e-17	0.285689	1.71414
CYFIP1	NCBP2	3.02391e-09	0.20557	1.23342
CYFIP1	EIF3D	6.38547e-13	0.248053	1.48832
CYFIP1	EIF4G3	4.3115e-09	0.203584	1.2215
CYFIP1	IFIT5	3.50363e-09	0.204748	1.22849
CYFIP1	SNUPN	2.93458e-11	0.229877	1.37926
EIF4E	EIF4E2	1.32324e-15	0.274645	1.64787
EIF4E	EIF4E3	1.762e-05	0.14958	0.897478
EIF4E	GEMIN5	8.401e-18	0.294426	1.76656
EIF4E	NCBP1	3.86803e-39	0.435497	2.61298
EIF4E	NCBP2	5.08605e-22	0.328577	1.97146
EIF4E	EIF3D	1.00056e-10	0.223716	1.3423
EIF4E	EIF4G3	3.13986e-17	0.289421	1.73653
EIF4E	IFIT5	2.55258e-16	0.281254	1.68752
EIF4E	LSM1	4.54896e-18	0.296722	1.78033
EIF4E	SNUPN	8.62001e-09	0.199647	1.19788
EIF4E2	NCBP1	8.26653e-08	0.186207	1.11724
EIF4E2	NCBP2	1.07173e-08	0.198393	1.19036
EIF4E2	EIF3D	2.43481e-11	0.230799	1.3848
EIF4E2	IFIT5	7.33461e-06	0.156142	0.936853
EIF4E2	LSM1	2.53448e-07	0.179168	1.07501
EIF4E2	SNUPN	1.57315e-06	0.167064	1.00239
EIF4E3	GEMIN5	4.94727e-06	0.159005	0.954032
EIF4E3	NCBP1	6.95299e-05	0.138708	0.832247
EIF4E3	IFIT5	2.67725e-30	0.385232	2.31139
EIF4E3	LSM1	9.90722e-05	-0.13577	0.814623
GEMIN5	LARP1	5.87978e-67	0.554185	3.32511
GEMIN5	NCBP1	2.71617e-39	0.436299	2.61779
GEMIN5	NCBP2	2.58942e-28	0.372646	2.23588
GEMIN5	EIF3D	6.70359e-10	0.213789	1.28273
GEMIN5	EIF4G3	1.79809e-20	0.31655	1.8993
GEMIN5	IFIT5	1.59986e-07	0.182092	1.09255
LARP1	NCBP1	4.62971e-15	0.269492	1.61695
LARP1	NCBP2	1.81945e-13	0.253707	1.52224
LARP1	EIF3D	3.54208e-11	0.228943	1.37366
LARP1	EIF4G3	9.5869e-28	0.368938	2.21363
NCBP1	NCBP2	4.13172e-42	0.450647	2.70388
NCBP1	EIF4G3	2.70502e-39	0.436308	2.61785
NCBP1	LSM1	9.12331e-07	0.170766	1.02459
NCBP2	EIF3D	8.25177e-09	0.199898	1.19939
NCBP2	EIF4G3	4.11918e-23	0.336743	2.02046
NCBP2	LSM1	8.69929e-15	0.266854	1.60112
NCBP2	SNUPN	2.28043e-07	0.179844	1.07906
EIF3D	IFIT5	3.54291e-05	0.144145	0.864869
EIF3D	LSM1	9.47735e-05	0.136142	0.81685
EIF3D	SNUPN	1.74416e-17	0.291666	1.74999
LSM1	SNUPN	7.15026e-10	0.213444	1.28066

## Sheet: S4
Table-S4: KEGG pathway enrichment analysis of distinct m7Gclusters
m7Gcluster B-A
Pathway	logFC	AveExpression	t	P.Value	adj.P.Val	B
KEGG_CELL_CYCLE	-0.392357	0.036329	-19.2216	4.9566e-62	9.12015e-60	130.467
KEGG_UBIQUITIN_MEDIATED_PROTEOLYSIS	-0.284805	-0.0314868	-18.8807	2.14997e-60	1.97797e-58	126.721
KEGG_ARACHIDONIC_ACID_METABOLISM	0.320143	0.00607317	18.3856	5.03027e-58	3.08523e-56	121.301
KEGG_SPLICEOSOME	-0.381503	0.0194307	-17.7333	6.38195e-55	2.9357e-53	114.201
KEGG_DRUG_METABOLISM_CYTOCHROME_P450	0.357023	0.0158928	16.5814	1.65886e-49	6.10459e-48	101.815
KEGG_HOMOLOGOUS_RECOMBINATION	-0.413875	0.0552932	-16.54	2.58647e-49	7.93183e-48	101.374
KEGG_MISMATCH_REPAIR	-0.439984	0.0299383	-15.9086	2.16793e-46	5.69857e-45	94.6877
KEGG_PROGESTERONE_MEDIATED_OOCYTE_MATURATION	-0.204591	-0.0136973	-15.8732	3.1553e-46	7.25719e-45	94.3149
KEGG_RNA_DEGRADATION	-0.335012	-0.00854434	-15.7068	1.83109e-45	3.74356e-44	92.5685
KEGG_BASAL_TRANSCRIPTION_FACTORS	-0.33184	0.0091452	-15.6376	3.79969e-45	6.99143e-44	91.8436
KEGG_DNA_REPLICATION	-0.456541	0.0741677	-15.0963	1.10063e-42	1.84105e-41	86.2144
KEGG_NUCLEOTIDE_EXCISION_REPAIR	-0.325568	0.000723995	-14.7102	6.00663e-41	9.21017e-40	82.2434
KEGG_LINOLEIC_ACID_METABOLISM	0.303234	0.0218661	14.4809	6.3353e-40	8.96688e-39	79.9047
KEGG_OOCYTE_MEIOSIS	-0.203579	0.00203183	-14.3472	2.48777e-39	3.26964e-38	78.5469
KEGG_METABOLISM_OF_XENOBIOTICS_BY_CYTOCHROME_P450	0.322993	0.0325017	13.8056	5.98481e-37	7.34137e-36	73.1051
KEGG_COMPLEMENT_AND_COAGULATION_CASCADES	0.28814	-0.0181829	13.7693	8.61633e-37	9.90878e-36	72.7435
KEGG_CARDIAC_MUSCLE_CONTRACTION	0.219035	0.0418247	13.5874	5.31184e-36	5.74929e-35	70.9387
KEGG_RETINOL_METABOLISM	0.285633	0.0407139	13.3461	5.83516e-35	5.96483e-34	68.561
KEGG_PRIMARY_BILE_ACID_BIOSYNTHESIS	0.291444	-0.0312538	12.6194	7.0205e-32	6.7988e-31	61.5263
KEGG_NON_HOMOLOGOUS_END_JOINING	-0.305552	-0.0170173	-12.4109	5.17926e-31	4.76492e-30	59.545
KEGG_CHRONIC_MYELOID_LEUKEMIA	-0.197077	-0.0401066	-12.3765	7.18975e-31	6.29959e-30	59.2198
KEGG_BASE_EXCISION_REPAIR	-0.285839	0.0624358	-12.2442	2.52855e-30	2.11479e-29	57.9732
KEGG_ONE_CARBON_POOL_BY_FOLATE	-0.287688	0.02349	-12.2228	3.09477e-30	2.47582e-29	57.7729
KEGG_STEROID_HORMONE_BIOSYNTHESIS	0.228408	0.0352978	11.8577	9.55405e-29	7.32477e-28	54.3737
KEGG_NEUROACTIVE_LIGAND_RECEPTOR_INTERACTION	0.189783	0.0313919	11.7184	3.48173e-28	2.56255e-27	53.0925
KEGG_AMINOACYL_TRNA_BIOSYNTHESIS	-0.313489	0.0097187	-11.5997	1.04159e-27	7.37125e-27	52.0069
KEGG_LYSINE_DEGRADATION	-0.203178	-0.0179829	-11.5045	2.49616e-27	1.70108e-26	51.1411
KEGG_RENAL_CELL_CARCINOMA	-0.187513	-0.0465116	-11.0859	1.10843e-25	7.28394e-25	47.3847
KEGG_HISTIDINE_METABOLISM	0.217289	-0.0227976	11.0699	1.27977e-25	8.1199e-25	47.2424
KEGG_TYROSINE_METABOLISM	0.209429	0.00645394	11.002	2.3486e-25	1.44047e-24	46.6414
KEGG_ALPHA_LINOLENIC_ACID_METABOLISM	0.235552	0.000120274	10.9645	3.28083e-25	1.94733e-24	46.3105
KEGG_ASTHMA	0.344691	-0.0657756	10.9176	4.97855e-25	2.86267e-24	45.8977
KEGG_PROXIMAL_TUBULE_BICARBONATE_RECLAMATION	0.213924	-0.0113916	10.8409	9.83228e-25	5.48224e-24	45.2241
KEGG_SMALL_CELL_LUNG_CANCER	-0.173525	-0.0280701	-10.6695	4.4474e-24	2.40683e-23	43.7306
KEGG_GLYCOSPHINGOLIPID_BIOSYNTHESIS_GANGLIO_SERIES	0.237656	-0.0266866	10.6588	4.88525e-24	2.56824e-23	43.6377
KEGG_ERBB_SIGNALING_PATHWAY	-0.146787	-0.0480111	-10.4437	3.17406e-23	1.6223e-22	41.7864
KEGG_PYRIMIDINE_METABOLISM	-0.185552	0.0328751	-10.1892	2.81855e-22	1.40166e-21	39.6267
KEGG_PANCREATIC_CANCER	-0.167207	-0.0390246	-10.1204	5.05857e-22	2.44941e-21	39.0485
KEGG_OLFACTORY_TRANSDUCTION	0.189311	0.0865794	10.0942	6.31149e-22	2.97773e-21	38.8297
KEGG_THYROID_CANCER	-0.166752	-0.048622	-9.87258	4.06442e-21	1.86963e-20	36.9889
KEGG_MTOR_SIGNALING_PATHWAY	-0.140593	-0.0431527	-9.69562	1.76325e-20	7.91314e-20	35.539
KEGG_HEMATOPOIETIC_CELL_LINEAGE	0.251558	-0.041938	9.61624	3.38643e-20	1.48358e-19	34.8944
KEGG_INTESTINAL_IMMUNE_NETWORK_FOR_IGA_PRODUCTION	0.292097	-0.0572891	9.50106	8.67342e-20	3.71142e-19	33.9656
KEGG_AUTOIMMUNE_THYROID_DISEASE	0.284927	-0.0336907	9.43565	1.47461e-19	6.16656e-19	33.4415
KEGG_CELL_ADHESION_MOLECULES_CAMS	0.211428	-0.0452994	9.35628	2.79813e-19	1.14412e-18	32.8091
KEGG_TRYPTOPHAN_METABOLISM	0.16505	-0.00717423	9.27943	5.18497e-19	2.03725e-18	32.2003
KEGG_P53_SIGNALING_PATHWAY	-0.152348	-0.00373839	-9.27898	5.20386e-19	2.03725e-18	32.1967
KEGG_PROSTATE_CANCER	-0.129441	-0.0356137	-9.21144	8.92223e-19	3.42019e-18	31.6646
KEGG_RNA_POLYMERASE	-0.218618	0.0486322	-9.17453	1.19661e-18	4.41553e-18	31.375
KEGG_NITROGEN_METABOLISM	0.188671	0.01735	9.17418	1.19987e-18	4.41553e-18	31.3723
KEGG_CALCIUM_SIGNALING_PATHWAY	0.125858	-0.00992553	9.09591	2.22984e-18	8.04493e-18	30.7608
KEGG_ENDOMETRIAL_CANCER	-0.14566	-0.0667559	-8.89458	1.07941e-17	3.81946e-17	29.2053
KEGG_NON_SMALL_CELL_LUNG_CANCER	-0.130928	-0.0489425	-8.75799	3.1024e-17	1.07706e-16	28.1644
KEGG_PPAR_SIGNALING_PATHWAY	0.132698	-0.0165285	8.72823	3.8988e-17	1.32848e-16	27.9392
KEGG_SYSTEMIC_LUPUS_ERYTHEMATOSUS	0.236965	-0.036037	8.59463	1.08008e-16	3.61337e-16	26.9351
KEGG_CYTOKINE_CYTOKINE_RECEPTOR_INTERACTION	0.183955	-0.017084	8.5874	1.14091e-16	3.74869e-16	26.8811
KEGG_ADHERENS_JUNCTION	-0.156341	-0.0570818	-8.48847	2.40757e-16	7.77179e-16	26.1454
KEGG_ALDOSTERONE_REGULATED_SODIUM_REABSORPTION	0.144841	-0.0474024	8.35685	6.43984e-16	2.04298e-15	25.1765
KEGG_GLIOMA	-0.124771	-0.0330085	-8.16496	2.64894e-15	8.2611e-15	23.7845
KEGG_DRUG_METABOLISM_OTHER_ENZYMES	0.130661	0.0445378	8.01685	7.76115e-15	2.38009e-14	22.727
KEGG_TAURINE_AND_HYPOTAURINE_METABOLISM	0.186152	-0.0180263	7.89535	1.85427e-14	5.59322e-14	21.8706
KEGG_GLYCOSAMINOGLYCAN_DEGRADATION	0.186719	-0.0123927	7.79732	3.71699e-14	1.0856e-13	21.187
KEGG_ASCORBATE_AND_ALDARATE_METABOLISM	0.203709	0.0398525	7.73421	5.79611e-14	1.66638e-13	20.7505
KEGG_COLORECTAL_CANCER	-0.120766	-0.0687542	-7.67345	8.86674e-14	2.50997e-13	20.3329
KEGG_ALLOGRAFT_REJECTION	0.28522	-0.0690033	7.6675	9.24268e-14	2.57675e-13	20.2921
KEGG_SULFUR_METABOLISM	0.195213	-0.0157538	7.58969	1.58659e-13	4.35721e-13	19.7615
KEGG_BLADDER_CANCER	-0.116796	0.00388861	-7.30368	1.11526e-12	3.01777e-12	17.8478
KEGG_FATTY_ACID_METABOLISM	0.173728	-0.0441389	7.19152	2.35834e-12	6.2889e-12	17.1136
KEGG_NOTCH_SIGNALING_PATHWAY	-0.124015	-0.00519727	-6.9699	1.00869e-11	2.6514e-11	15.6899
KEGG_PATHOGENIC_ESCHERICHIA_COLI_INFECTION	-0.137826	-0.00282846	-6.95433	1.11556e-11	2.89103e-11	15.5913
KEGG_TASTE_TRANSDUCTION	0.125939	0.0304724	6.93177	1.29053e-11	3.29803e-11	15.4487
KEGG_TYPE_I_DIABETES_MELLITUS	0.219532	-0.0432569	6.88532	1.73988e-11	4.38544e-11	15.1563
KEGG_MATURITY_ONSET_DIABETES_OF_THE_YOUNG	0.165818	0.0454524	6.86615	1.96723e-11	4.8915e-11	15.0361
KEGG_CYSTEINE_AND_METHIONINE_METABOLISM	-0.12938	0.0191107	-6.8563	2.09527e-11	5.14039e-11	14.9744
KEGG_PROTEASOME	-0.218097	0.0605522	-6.76904	3.65007e-11	8.83702e-11	14.4314
KEGG_HYPERTROPHIC_CARDIOMYOPATHY_HCM	0.12475	-0.0175945	6.71461	5.14557e-11	1.22959e-10	14.0956
KEGG_VASCULAR_SMOOTH_MUSCLE_CONTRACTION	0.106333	-0.0312252	6.58681	1.14248e-10	2.69509e-10	13.3161
KEGG_OTHER_GLYCAN_DEGRADATION	0.171435	-0.0142457	6.46982	2.34574e-10	5.4635e-10	12.6135
KEGG_GRAFT_VERSUS_HOST_DISEASE	0.240569	-0.053132	6.44751	2.68755e-10	6.10506e-10	12.4808
KEGG_RENIN_ANGIOTENSIN_SYSTEM	0.144809	-0.0226084	6.4022	3.53844e-10	7.93992e-10	12.2123
KEGG_DILATED_CARDIOMYOPATHY	0.126386	-0.0187176	6.38427	3.94374e-10	8.74274e-10	12.1065
KEGG_CITRATE_CYCLE_TCA_CYCLE	-0.177825	0.0267867	-6.35577	4.68306e-10	1.02417e-09	11.9389
KEGG_PHENYLALANINE_METABOLISM	0.15047	0.0183441	6.20726	1.13506e-09	2.4285e-09	11.0758
KEGG_LYSOSOME	0.130315	-0.0483935	6.15004	1.58924e-09	3.36115e-09	10.7479
KEGG_ARGININE_AND_PROLINE_METABOLISM	0.108033	0.0150627	5.97495	4.38165e-09	9.16163e-09	9.76071
KEGG_ETHER_LIPID_METABOLISM	0.103135	-0.0162638	5.90131	6.6647e-09	1.37787e-08	9.35289
KEGG_N_GLYCAN_BIOSYNTHESIS	-0.117985	0.023766	-5.87245	7.84585e-09	1.60404e-08	9.1943
KEGG_PENTOSE_AND_GLUCURONATE_INTERCONVERSIONS	0.143764	0.0344821	5.86602	8.13603e-09	1.64509e-08	9.15901
KEGG_PORPHYRIN_AND_CHLOROPHYLL_METABOLISM	0.128565	0.0288862	5.84346	9.23783e-09	1.84757e-08	9.0356
KEGG_GLUTATHIONE_METABOLISM	0.127378	0.0373542	5.796	1.20508e-08	2.38424e-08	8.77738
KEGG_PRIMARY_IMMUNODEFICIENCY	0.189448	-0.0313001	5.64891	2.71601e-08	5.20569e-08	7.98869
KEGG_VIRAL_MYOCARDITIS	0.134808	-0.0573328	5.5915	3.71234e-08	7.04196e-08	7.68569
KEGG_O_GLYCAN_BIOSYNTHESIS	0.116955	-0.0256543	5.54469	4.78023e-08	8.97512e-08	7.44067
KEGG_GLYCOSPHINGOLIPID_BIOSYNTHESIS_GLOBO_SERIES	0.132076	0.0211077	5.4902	6.40216e-08	1.1899e-07	7.15769
KEGG_GLYCINE_SERINE_AND_THREONINE_METABOLISM	0.105722	0.032885	5.45018	7.92188e-08	1.45763e-07	6.95149
KEGG_GLYOXYLATE_AND_DICARBOXYLATE_METABOLISM	-0.135237	0.0550018	-5.24867	2.27024e-07	4.09534e-07	5.93351
KEGG_DORSO_VENTRAL_AXIS_FORMATION	-0.102433	-0.0373681	-5.16371	3.50381e-07	6.19905e-07	5.51461
KEGG_ANTIGEN_PROCESSING_AND_PRESENTATION	0.121656	-0.0338103	4.79329	2.16817e-06	3.72844e-06	3.76039
KEGG_RIBOSOME	0.149005	0.00664685	3.79265	0.000167317	0.000270056	-0.374621
KEGG_LEISHMANIA_INFECTION	0.103862	-0.0601358	3.76102	0.000189285	0.000300245	-0.490577
m7Gcluster C-A
Pathway	logFC	AveExpression	t	P.Value	adj.P.Val	B
KEGG_DNA_REPLICATION	-0.513825	0.0163965	-18.4296	1.11053e-59	2.04337e-57	125.058
KEGG_HOMOLOGOUS_RECOMBINATION	-0.438014	0.0191952	-18.0959	5.14452e-58	4.73296e-56	121.249
KEGG_BASE_EXCISION_REPAIR	-0.381351	-0.00866315	-17.838	9.85365e-57	5.90797e-55	118.316
KEGG_CELL_CYCLE	-0.354054	0.0379387	-17.8148	1.28434e-56	5.90797e-55	118.053
KEGG_MISMATCH_REPAIR	-0.39268	0.034291	-14.9864	5.83565e-43	2.14752e-41	86.8313
KEGG_SPLICEOSOME	-0.313393	0.0390709	-14.9319	1.04851e-42	3.21543e-41	86.2498
KEGG_ASTHMA	0.38831	-0.0219418	14.0087	1.84787e-38	4.72163e-37	76.549
KEGG_PYRIMIDINE_METABOLISM	-0.231943	-0.00413753	-13.9986	2.05288e-38	4.72163e-37	76.4447
KEGG_ALDOSTERONE_REGULATED_SODIUM_REABSORPTION	0.222412	0.00570777	13.5581	1.96307e-36	4.01338e-35	71.9214
KEGG_CELL_ADHESION_MOLECULES_CAMS	0.266057	-0.00208986	13.3131	2.40418e-35	4.4237e-34	69.437
KEGG_RNA_POLYMERASE	-0.286214	-0.0025519	-12.6949	1.20397e-32	2.01391e-31	63.2745
KEGG_ONE_CARBON_POOL_BY_FOLATE	-0.268796	0.0192867	-12.4974	8.47391e-32	1.29933e-30	61.3406
KEGG_BASAL_TRANSCRIPTION_FACTORS	-0.239013	0.0458943	-12.4622	1.19878e-31	1.69674e-30	60.9968
KEGG_FC_EPSILON_RI_SIGNALING_PATHWAY	0.186144	0.0284577	12.2336	1.11941e-30	1.47123e-29	58.7832
KEGG_HEMATOPOIETIC_CELL_LINEAGE	0.27992	-0.0119804	12.0152	9.26667e-30	1.13671e-28	56.6893
KEGG_COMPLEMENT_AND_COAGULATION_CASCADES	0.243181	-0.0292197	11.9753	1.35899e-29	1.56284e-28	56.3101
KEGG_PRIMARY_BILE_ACID_BIOSYNTHESIS	0.249151	-0.0405543	11.9309	2.08204e-29	2.2535e-28	55.8875
KEGG_VIRAL_MYOCARDITIS	0.250785	0.017735	11.762	1.04376e-28	1.06695e-27	54.2909
KEGG_INTESTINAL_IMMUNE_NETWORK_FOR_IGA_PRODUCTION	0.32569	-0.0221174	11.5361	8.82822e-28	8.54943e-27	52.1768
KEGG_GLYOXYLATE_AND_DICARBOXYLATE_METABOLISM	-0.261408	-0.0260587	-11.5028	1.20721e-27	1.11064e-26	51.8669
KEGG_PURINE_METABOLISM	-0.1261	-0.00939363	-11.4103	2.86737e-27	2.51236e-26	51.0105
KEGG_NUCLEOTIDE_EXCISION_REPAIR	-0.239506	0.0338447	-11.3503	5.01536e-27	4.19466e-26	50.4571
KEGG_JAK_STAT_SIGNALING_PATHWAY	0.175934	0.0198928	11.2981	8.14971e-27	6.51977e-26	49.9765
KEGG_ARACHIDONIC_ACID_METABOLISM	0.189151	-0.0536449	11.0915	5.48225e-26	4.20306e-25	48.0901
KEGG_PROTEASOME	-0.315929	-0.00831001	-10.9396	2.19518e-25	1.61565e-24	46.7174
KEGG_GLYCOSPHINGOLIPID_BIOSYNTHESIS_GANGLIO_SERIES	0.229576	-0.018807	10.8746	3.95814e-25	2.80114e-24	46.1342
KEGG_ALLOGRAFT_REJECTION	0.363226	-0.00818928	10.7289	1.47348e-24	1.00415e-23	44.834
KEGG_AUTOIMMUNE_THYROID_DISEASE	0.291518	-0.0147114	10.6558	2.83793e-24	1.86493e-23	44.1858
KEGG_RNA_DEGRADATION	-0.213562	0.0447976	-10.5296	8.72944e-24	5.53868e-23	43.0747
KEGG_SYSTEMIC_LUPUS_ERYTHEMATOSUS	0.260369	-0.00975755	10.3364	4.79786e-23	2.94269e-22	41.39
KEGG_OOCYTE_MEIOSIS	-0.135773	0.0309351	-10.3083	6.13816e-23	3.6433e-22	41.1465
KEGG_VASCULAR_SMOOTH_MUSCLE_CONTRACTION	0.157404	0.00432374	10.234	1.17355e-22	6.74792e-22	40.5059
KEGG_LEISHMANIA_INFECTION	0.240269	0.0252535	9.88401	2.38619e-21	1.33048e-20	37.5298
KEGG_LYSOSOME	0.198995	-0.0012599	9.83198	3.71119e-21	2.00841e-20	37.0936
KEGG_AMINOACYL_TRNA_BIOSYNTHESIS	-0.252601	0.0287385	-9.81672	4.22342e-21	2.22031e-20	36.9659
KEGG_LEUKOCYTE_TRANSENDOTHELIAL_MIGRATION	0.166012	0.0127975	9.6802	1.33389e-20	6.81764e-20	35.8303
KEGG_B_CELL_RECEPTOR_SIGNALING_PATHWAY	0.187177	0.0342701	9.6196	2.21452e-20	1.10128e-19	35.3298
KEGG_CALCIUM_SIGNALING_PATHWAY	0.126192	-0.00305161	9.51775	5.16582e-20	2.50134e-19	34.4937
KEGG_ABC_TRANSPORTERS	0.143054	0.00901048	9.40314	1.32979e-19	6.2739e-19	33.5605
KEGG_MAPK_SIGNALING_PATHWAY	0.10257	0.0213395	9.15638	9.90612e-19	4.55682e-18	31.5795
KEGG_PPAR_SIGNALING_PATHWAY	0.130604	-0.0107128	9.10777	1.46463e-18	6.57298e-18	31.1939
KEGG_HISTIDINE_METABOLISM	0.169209	-0.039422	8.85678	1.07708e-17	4.71861e-17	29.227
KEGG_HUNTINGTONS_DISEASE	-0.145821	-0.0402575	-8.83652	1.26309e-17	5.40483e-17	29.07
KEGG_CYTOKINE_CYTOKINE_RECEPTOR_INTERACTION	0.174094	-0.0130968	8.82928	1.33693e-17	5.5908e-17	29.014
KEGG_DILATED_CARDIOMYOPATHY	0.151928	0.00294596	8.59203	8.45318e-17	3.45641e-16	27.1973
KEGG_TYPE_I_DIABETES_MELLITUS	0.253997	-0.0114252	8.56406	1.04802e-16	4.19209e-16	26.9856
KEGG_DRUG_METABOLISM_CYTOCHROME_P450	0.181171	-0.0681382	8.4398	2.70616e-16	1.05943e-15	26.0517
KEGG_PHOSPHATIDYLINOSITOL_SIGNALING_SYSTEM	0.121658	0.0375939	8.43545	2.79704e-16	1.0722e-15	26.0192
KEGG_PROXIMAL_TUBULE_BICARBONATE_RECLAMATION	0.15667	-0.0335667	8.42974	2.92095e-16	1.09685e-15	25.9765
KEGG_CYSTEINE_AND_METHIONINE_METABOLISM	-0.143668	0.00387847	-8.36753	4.67609e-16	1.7208e-15	25.5134
KEGG_HYPERTROPHIC_CARDIOMYOPATHY_HCM	0.138861	-0.00271101	8.27333	9.48853e-16	3.42331e-15	24.8171
KEGG_GRAFT_VERSUS_HOST_DISEASE	0.285566	-0.014017	8.22626	1.34827e-15	4.77079e-15	24.4714
KEGG_NATURAL_KILLER_CELL_MEDIATED_CYTOTOXICITY	0.163336	0.0157884	8.16461	2.13109e-15	7.39852e-15	24.0211
KEGG_N_GLYCAN_BIOSYNTHESIS	-0.153704	-0.00341145	-8.15918	2.21855e-15	7.5595e-15	23.9816
KEGG_PENTOSE_PHOSPHATE_PATHWAY	-0.172082	-0.00912546	-7.90237	1.45079e-14	4.85354e-14	22.1356
KEGG_ALPHA_LINOLENIC_ACID_METABOLISM	0.162983	-0.0298756	7.89338	1.54809e-14	5.0866e-14	22.0718
KEGG_CITRATE_CYCLE_TCA_CYCLE	-0.197886	0.00560275	-7.86014	1.96696e-14	6.34949e-14	21.8365
KEGG_FATTY_ACID_METABOLISM	0.172882	-0.0354151	7.69419	6.426e-14	2.03859e-13	20.6738
KEGG_UBIQUITIN_MEDIATED_PROTEOLYSIS	-0.109268	0.0561918	-7.58768	1.3596e-13	4.03495e-13	19.9382
KEGG_CHEMOKINE_SIGNALING_PATHWAY	0.139084	0.0137607	7.56504	1.59268e-13	4.65163e-13	19.7829
KEGG_RENIN_ANGIOTENSIN_SYSTEM	0.162113	-0.00479132	7.53487	1.96557e-13	5.65102e-13	19.5765
KEGG_T_CELL_RECEPTOR_SIGNALING_PATHWAY	0.142451	0.0347761	7.52226	2.14573e-13	6.07407e-13	19.4904
KEGG_FRUCTOSE_AND_MANNOSE_METABOLISM	-0.135966	-0.0196955	-7.50995	2.33719e-13	6.5158e-13	19.4066
KEGG_TYPE_II_DIABETES_MELLITUS	0.103182	0.0241504	7.33263	7.91277e-13	2.17306e-12	18.2106
KEGG_APOPTOSIS	0.112659	0.0358971	7.2653	1.24961e-12	3.38131e-12	17.7627
KEGG_COLORECTAL_CANCER	0.104817	0.0569355	7.17817	2.24628e-12	5.90451e-12	17.1881
KEGG_PARKINSONS_DISEASE	-0.161878	-0.0708807	-7.09346	3.95128e-12	1.02399e-11	16.635
KEGG_ANTIGEN_PROCESSING_AND_PRESENTATION	0.175115	0.00395018	7.03349	5.87401e-12	1.50113e-11	16.2468
KEGG_ARRHYTHMOGENIC_RIGHT_VENTRICULAR_CARDIOMYOPATHY_ARVC	0.126885	0.0164213	6.90735	1.34078e-11	3.37949e-11	15.4392
KEGG_TAURINE_AND_HYPOTAURINE_METABOLISM	0.162221	-0.0221615	6.88639	1.53604e-11	3.81935e-11	15.3062
KEGG_TOLL_LIKE_RECEPTOR_SIGNALING_PATHWAY	0.125256	0.033937	6.85568	1.87355e-11	4.59645e-11	15.1119
KEGG_TRYPTOPHAN_METABOLISM	0.114307	-0.0281305	6.7608	3.44503e-11	8.3406e-11	14.5164
KEGG_LINOLEIC_ACID_METABOLISM	0.141428	-0.0567938	6.74313	3.85591e-11	9.21411e-11	14.4062
KEGG_O_GLYCAN_BIOSYNTHESIS	0.135363	-0.00866876	6.66309	6.40444e-11	1.51079e-10	13.9105
KEGG_GLYCOSAMINOGLYCAN_DEGRADATION	0.146022	-0.026316	6.54972	1.30288e-10	3.03456e-10	13.2169
KEGG_NON_HOMOLOGOUS_END_JOINING	-0.160735	0.0515714	-6.5125	1.64145e-10	3.77535e-10	12.9915
KEGG_P53_SIGNALING_PATHWAY	-0.104866	0.0159819	-6.42912	2.74328e-10	6.22771e-10	12.4904
KEGG_LYSINE_DEGRADATION	-0.106952	0.027584	-6.41461	2.99819e-10	6.64658e-10	12.4037
KEGG_ETHER_LIPID_METABOLISM	0.1067	-0.0087029	6.22632	9.35211e-10	2.02446e-09	11.2949
KEGG_CIRCADIAN_RHYTHM_MAMMAL	0.150556	0.0434972	6.21336	1.01031e-09	2.1616e-09	11.2196
KEGG_SULFUR_METABOLISM	0.148852	-0.0325435	6.00735	3.38937e-09	7.08686e-09	10.0417
KEGG_PRIMARY_IMMUNODEFICIENCY	0.181391	-0.0259647	5.71495	1.7818e-08	3.60277e-08	8.42981
KEGG_OXIDATIVE_PHOSPHORYLATION	-0.126768	-0.0760642	-5.61811	3.04026e-08	6.08053e-08	7.91177
KEGG_TYROSINE_METABOLISM	0.10097	-0.0459448	5.51447	5.34046e-08	1.04537e-07	7.36609
KEGG_OTHER_GLYCAN_DEGRADATION	0.140659	-0.0231709	5.48228	6.35012e-08	1.22992e-07	7.19848
KEGG_GALACTOSE_METABOLISM	-0.108184	-3.93377e-05	-5.29948	1.67048e-07	3.20175e-07	6.26335
KEGG_FOLATE_BIOSYNTHESIS	-0.134447	-0.0386638	-5.12354	4.12825e-07	7.83091e-07	5.39041
KEGG_METABOLISM_OF_XENOBIOTICS_BY_CYTOCHROME_P450	0.113373	-0.0731088	5.00254	7.57629e-07	1.38024e-06	4.80567
KEGG_TERPENOID_BACKBONE_BIOSYNTHESIS	-0.143293	-0.0153808	-4.92819	1.09359e-06	1.93481e-06	4.45266
KEGG_PROTEIN_EXPORT	-0.113969	-0.00353799	-4.04488	5.9668e-05	9.22598e-05	0.635243
m7Gcluster C-B
Pathway	logFC	AveExpression	t	P.Value	adj.P.Val	B
KEGG_COLORECTAL_CANCER	0.225583	-0.000312791	16.633	2.82481e-51	5.19765e-49	105.818
KEGG_ENDOMETRIAL_CANCER	0.235231	-0.00461073	15.989	4.09359e-48	3.76611e-46	98.6003
KEGG_ERBB_SIGNALING_PATHWAY	0.188817	-0.0120899	15.5564	5.10809e-46	3.13296e-44	93.8145
KEGG_NEUROTROPHIN_SIGNALING_PATHWAY	0.183362	0.00379435	14.4236	1.20117e-40	5.5254e-39	81.5543
KEGG_CARDIAC_MUSCLE_CONTRACTION	-0.208	0.0290571	-13.7432	1.63586e-37	6.01995e-36	74.4032
KEGG_ADHERENS_JUNCTION	0.213872	-0.0117552	13.1511	7.55952e-35	2.31825e-33	68.3253
KEGG_NON_SMALL_CELL_LUNG_CANCER	0.173121	-0.0142982	12.9127	8.58246e-34	2.04119e-32	65.9193
KEGG_RENAL_CELL_CARCINOMA	0.192741	-0.0274566	12.9093	8.87474e-34	2.04119e-32	65.8861
KEGG_UBIQUITIN_MEDIATED_PROTEOLYSIS	0.175537	-0.0674392	12.645	1.27508e-32	2.60683e-31	63.2475
KEGG_CHRONIC_MYELOID_LEUKEMIA	0.181028	-0.0320078	12.4774	6.79858e-32	1.25094e-30	61.5906
KEGG_OLFACTORY_TRANSDUCTION	-0.213694	0.0567642	-12.2163	8.97891e-31	1.50193e-29	59.0361
KEGG_MTOR_SIGNALING_PATHWAY	0.15265	-0.0243604	11.6258	2.73401e-28	4.19216e-27	53.378
KEGG_PROSTATE_CANCER	0.141995	-0.017507	11.3803	2.79853e-27	3.96099e-26	51.0778
KEGG_THYROID_CANCER	0.176581	-0.028809	11.1586	2.22665e-26	2.92645e-25	49.0271
KEGG_PANCREATIC_CANCER	0.165254	-0.0256956	11.0862	4.35807e-26	5.3459e-25	48.3633
KEGG_GLIOMA	0.145465	-0.0107982	10.962	1.37018e-25	1.5757e-24	47.2311
KEGG_APOPTOSIS	0.151523	0.0149544	10.881	2.87955e-25	3.11669e-24	46.497
KEGG_ACUTE_MYELOID_LEUKEMIA	0.163882	0.000867262	10.5408	6.2618e-24	6.40095e-23	43.4545
KEGG_METABOLISM_OF_XENOBIOTICS_BY_CYTOCHROME_P450	-0.20962	0.0674358	-10.4271	1.72799e-23	1.67342e-22	42.4519
KEGG_RETINOL_METABOLISM	-0.196474	0.0654614	-10.2697	6.95242e-23	6.39622e-22	41.0772
KEGG_GLUTATHIONE_METABOLISM	-0.196571	-0.0119332	-10.1351	2.26075e-22	1.98084e-21	39.9131
KEGG_DRUG_METABOLISM_OTHER_ENZYMES	-0.143146	0.0263643	-10.0249	5.89075e-22	4.92681e-21	38.9678
KEGG_FC_EPSILON_RI_SIGNALING_PATHWAY	0.146713	0.0401146	9.7877	4.51337e-21	3.6107e-20	36.9585
KEGG_SMALL_CELL_LUNG_CANCER	0.140395	-0.031458	9.77529	5.01597e-21	3.84558e-20	36.8543
KEGG_PHOSPHATIDYLINOSITOL_SIGNALING_SYSTEM	0.148012	0.0219473	9.65518	1.38718e-20	1.02097e-19	35.8509
KEGG_INOSITOL_PHOSPHATE_METABOLISM	0.140747	-0.00237923	9.54313	3.55426e-20	2.51532e-19	34.9231
KEGG_STEROID_HORMONE_BIOSYNTHESIS	-0.150427	0.0587882	-9.48331	5.85467e-20	3.98985e-19	34.431
KEGG_T_CELL_RECEPTOR_SIGNALING_PATHWAY	0.169468	0.0181699	9.24223	4.27657e-19	2.81032e-18	32.4709
KEGG_DORSO_VENTRAL_AXIS_FORMATION	0.167402	0.00743123	9.17174	7.59574e-19	4.81937e-18	31.9049
KEGG_PROGESTERONE_MEDIATED_OOCYTE_MATURATION	0.107108	-0.0500377	9.16595	7.96105e-19	4.88278e-18	31.8586
KEGG_ENDOCYTOSIS	0.111711	-0.00035196	9.12698	1.09205e-18	6.48184e-18	31.5472
KEGG_OXIDATIVE_PHOSPHORYLATION	-0.219097	-0.0308072	-9.02769	2.4322e-18	1.39851e-17	30.7584
KEGG_DRUG_METABOLISM_CYTOCHROME_P450	-0.175852	0.0854309	-8.95574	4.32769e-18	2.41301e-17	30.1909
KEGG_WNT_SIGNALING_PATHWAY	0.105483	0.0049878	8.89269	7.15024e-18	3.86954e-17	29.6965
KEGG_PATHWAYS_IN_CANCER	0.102385	-0.00541746	8.79601	1.53637e-17	8.07694e-17	28.9435
KEGG_GLYCINE_SERINE_AND_THREONINE_METABOLISM	-0.150688	-0.00112226	-8.7423	2.34352e-17	1.1978e-16	28.5279
KEGG_B_CELL_RECEPTOR_SIGNALING_PATHWAY	0.165276	0.0380698	8.69437	3.41041e-17	1.69599e-16	28.1587
KEGG_PARKINSONS_DISEASE	-0.209785	-0.0443304	-8.62585	5.81511e-17	2.81574e-16	27.6336
KEGG_CIRCADIAN_RHYTHM_MAMMAL	0.192796	0.0198378	8.38324	3.74985e-16	1.68286e-15	25.8004
KEGG_ALZHEIMERS_DISEASE	-0.140088	-0.0252659	-8.34571	4.98466e-16	2.18375e-15	25.5205
KEGG_RIG_I_LIKE_RECEPTOR_SIGNALING_PATHWAY	0.105991	0.00541833	8.14317	2.27821e-15	9.52704e-15	24.0271
KEGG_LINOLEIC_ACID_METABOLISM	-0.161806	0.074036	-8.09877	3.1665e-15	1.29475e-14	23.7036
KEGG_ARACHIDONIC_ACID_METABOLISM	-0.130991	0.0832084	-8.02914	5.29228e-15	2.11691e-14	23.1991
KEGG_NEUROACTIVE_LIGAND_RECEPTOR_INTERACTION	-0.120179	0.0535729	-7.86719	1.72422e-14	6.75012e-14	22.0395
KEGG_MATURITY_ONSET_DIABETES_OF_THE_YOUNG	-0.166611	0.0307228	-7.81535	2.50651e-14	9.60827e-14	21.6724
KEGG_NOD_LIKE_RECEPTOR_SIGNALING_PATHWAY	0.14366	0.0110899	7.66809	7.1782e-14	2.69549e-13	20.6401
KEGG_TOLL_LIKE_RECEPTOR_SIGNALING_PATHWAY	0.132745	0.0265958	7.66522	7.32603e-14	2.69598e-13	20.6202
KEGG_TGF_BETA_SIGNALING_PATHWAY	0.111707	0.00406967	7.30101	9.22621e-13	3.32867e-12	18.1376
KEGG_HUNTINGTONS_DISEASE	-0.129034	-0.0430952	-7.28461	1.0317e-12	3.65061e-12	18.0282
KEGG_REGULATION_OF_ACTIN_CYTOSKELETON	0.100384	0.000289687	7.20764	1.73836e-12	6.03504e-12	17.5174
KEGG_FOCAL_ADHESION	0.1237	0.0122877	6.88038	1.52014e-11	5.08557e-11	15.3966
KEGG_ASCORBATE_AND_ALDARATE_METABOLISM	-0.162079	0.0453454	-6.62843	7.63129e-11	2.46343e-10	13.8211
KEGG_VASOPRESSIN_REGULATED_WATER_REABSORPTION	0.107458	0.00916203	6.59859	9.2077e-11	2.91114e-10	13.6379
KEGG_NITROGEN_METABOLISM	-0.12266	0.0376375	-6.58664	9.92488e-11	3.04363e-10	13.5648
KEGG_FC_GAMMA_R_MEDIATED_PHAGOCYTOSIS	0.111136	-0.000355135	6.50114	1.69213e-10	5.10413e-10	13.0444
KEGG_PORPHYRIN_AND_CHLOROPHYLL_METABOLISM	-0.131784	0.0160239	-6.49708	1.7352e-10	5.14964e-10	13.0199
KEGG_SNARE_INTERACTIONS_IN_VESICULAR_TRANSPORT	0.100053	-0.00242751	6.35805	4.07914e-10	1.17275e-09	12.187
KEGG_RNA_DEGRADATION	0.12145	-0.0979132	6.25313	7.69653e-10	2.17871e-09	11.5688
KEGG_TYROSINE_METABOLISM	-0.108459	0.044308	-6.23136	8.7708e-10	2.43861e-09	11.4416
KEGG_PHENYLALANINE_METABOLISM	-0.136331	0.0132042	-6.2293	8.87971e-10	2.43861e-09	11.4296
KEGG_NON_HOMOLOGOUS_END_JOINING	0.144817	-0.0796768	6.21658	9.58176e-10	2.59271e-09	11.3556
KEGG_ARGININE_AND_PROLINE_METABOLISM	-0.104603	0.00765143	-6.19833	1.06852e-09	2.84939e-09	11.2495
KEGG_PENTOSE_AND_GLUCURONATE_INTERCONVERSIONS	-0.139107	0.0246706	-6.18131	1.18259e-09	3.10852e-09	11.1508
KEGG_LEISHMANIA_INFECTION	0.136407	0.063941	5.68033	2.10731e-08	5.16993e-08	8.35439
KEGG_GLYOXYLATE_AND_DICARBOXYLATE_METABOLISM	-0.126171	-0.078075	-5.48133	6.24918e-08	1.49331e-07	7.30233
KEGG_VIRAL_MYOCARDITIS	0.115977	0.0698991	5.41708	8.81481e-08	2.05307e-07	6.96987
KEGG_FOLATE_BIOSYNTHESIS	-0.132342	-0.0353115	-4.98429	8.17236e-07	1.8338e-06	4.82358
KEGG_RIBOSOME	-0.143198	-0.00297996	-3.72582	0.000213283	0.000413095	-0.469052

## Sheet: S5
Table-S5: Estimating relative abundance of tumor microenvironment cells in 817 LUAD patients by the Single-Sample Gene-Set Enrichment Analysis (ssGSEA)
ID	Activated.B.cellna	Activated.CD4.T.cellna	Activated.CD8.T.cellna	Activated.dendritic.cellna	CD56bright.natural.killer.cellna	CD56dim.natural.killer.cellna	Eosinophilna	Gamma.delta.T.cellna	Immature..B.cellna	Immature.dendritic.cellna	MDSCna	Macrophagena	Mast.cellna	Monocytena	Natural.killer.T.cellna	Natural.killer.cellna	Neutrophilna	Plasmacytoid.dendritic.cellna	Regulatory.T.cellna	T.follicular.helper.cellna	Type.1.T.helper.cellna	Type.17.T.helper.cellna	Type.2.T.helper.cellna
TCGA_TCGA-MP-A4T8	0.257467	0.505602	0.555495	0.640494	0.673694	0.818198	0.204739	0.664752	0.251502	0.725459	0.683742	0.333627	0.410866	0.735954	0.487622	0.632716	0.344485	0.702748	0.48784	0.484832	0.4759	0.333956	0.506443
TCGA_TCGA-MP-A4T6	0.413387	0.434837	0.67231	0.680256	0.680662	0.740221	0.271356	0.631998	0.428047	0.68921	0.762966	0.42564	0.499571	0.764151	0.437061	0.618318	0.279466	0.713936	0.554354	0.568001	0.496164	0.397743	0.426982
TCGA_TCGA-49-4510	0.414669	0.343437	0.630348	0.67612	0.680309	0.813124	0.344688	0.674266	0.349504	0.713546	0.737257	0.394161	0.53031	0.743534	0.469608	0.635585	0.326158	0.690343	0.518339	0.551557	0.487612	0.379167	0.484347
TCGA_TCGA-67-3772	0.546194	0.515569	0.710473	0.673009	0.705609	0.706656	0.338078	0.755478	0.47329	0.762869	0.824338	0.47347	0.650252	0.776759	0.521192	0.665526	0.224544	0.72442	0.688887	0.607484	0.555353	0.405944	0.537484
TCGA_TCGA-69-7763	0.450554	0.419472	0.594879	0.657142	0.650516	0.741388	0.361597	0.696393	0.447884	0.725351	0.731283	0.413841	0.565608	0.71966	0.503897	0.68774	0.249212	0.710824	0.593241	0.578367	0.51803	0.356487	0.503697
TCGA_TCGA-95-7039	0.337208	0.511425	0.629557	0.635421	0.665686	0.800999	0.351261	0.681491	0.35948	0.751038	0.687589	0.34984	0.561511	0.746026	0.525258	0.690494	0.264722	0.671961	0.536774	0.60301	0.530216	0.389676	0.532432
TCGA_TCGA-MP-A4TC	0.373295	0.654412	0.696933	0.69995	0.677605	0.721526	0.235589	0.711157	0.434449	0.793868	0.851172	0.457508	0.573596	0.728444	0.541509	0.722367	0.267806	0.717218	0.753896	0.597116	0.567795	0.392853	0.534985
TCGA_TCGA-62-A46S	0.410109	0.42858	0.676079	0.649824	0.690562	0.765049	0.379413	0.645297	0.370243	0.752749	0.78763	0.38478	0.539132	0.735808	0.485255	0.616011	0.25222	0.704718	0.592963	0.587354	0.493636	0.477265	0.56905
TCGA_TCGA-95-A4VK	0.553354	0.530323	0.734683	0.65277	0.648102	0.73382	0.262487	0.636368	0.440227	0.692273	0.786813	0.381699	0.440521	0.734877	0.42788	0.654023	0.351055	0.689964	0.509085	0.536695	0.538606	0.342902	0.517176
TCGA_TCGA-49-AARO	0.533534	0.578119	0.756324	0.733764	0.693883	0.734084	0.312212	0.718461	0.484195	0.797852	0.938071	0.506403	0.515651	0.782219	0.559758	0.715591	0.306865	0.757643	0.779571	0.629166	0.56575	0.410374	0.448458
TCGA_TCGA-55-7994	0.477402	0.658461	0.794528	0.705837	0.669065	0.694798	0.270895	0.715458	0.551988	0.752659	0.882541	0.444616	0.481021	0.753755	0.507403	0.709259	0.303098	0.706879	0.713765	0.64402	0.55392	0.445941	0.511303
TCGA_TCGA-49-6743	0.422717	0.676611	0.613431	0.657249	0.683701	0.742717	0.279246	0.709021	0.435552	0.738409	0.798577	0.399249	0.531006	0.749579	0.502023	0.683885	0.390226	0.697327	0.685951	0.562256	0.5468	0.393826	0.497973
TCGA_TCGA-78-7149	0.405177	0.358814	0.596313	0.628566	0.650899	0.755252	0.299426	0.644107	0.280068	0.690054	0.660634	0.369515	0.44439	0.734218	0.487977	0.625157	0.254503	0.677894	0.414551	0.522372	0.482813	0.39326	0.435352
TCGA_TCGA-44-7660	0.369611	0.567221	0.601836	0.639699	0.694535	0.721066	0.247067	0.655416	0.394969	0.741873	0.733539	0.415409	0.311896	0.7033	0.455518	0.60561	0.141155	0.680651	0.503205	0.515368	0.487054	0.354501	0.518282
TCGA_TCGA-53-7626	0.574043	0.646461	0.80084	0.699194	0.704097	0.672961	0.478621	0.726816	0.561852	0.786653	0.904853	0.485668	0.775744	0.740282	0.525844	0.71363	0.322423	0.728224	0.713674	0.658322	0.586336	0.391938	0.548792
TCGA_TCGA-44-8119	0.42453	0.609381	0.70057	0.691099	0.699624	0.812467	0.327426	0.732791	0.413548	0.767376	0.838171	0.427451	0.562212	0.73683	0.499216	0.68824	0.278869	0.735615	0.702938	0.53875	0.538551	0.436609	0.557515
TCGA_TCGA-44-2656	0.503857	0.683599	0.791391	0.695178	0.684613	0.715309	0.405874	0.738588	0.627659	0.78484	0.84568	0.447592	0.564047	0.751104	0.52243	0.700479	0.268562	0.733222	0.756828	0.630785	0.555964	0.398578	0.572489
TCGA_TCGA-78-7153	0.446358	0.461696	0.677127	0.595517	0.708963	0.748158	0.22297	0.62624	0.35458	0.703738	0.660588	0.378747	0.415467	0.722259	0.458159	0.623853	0.153657	0.654246	0.437669	0.511015	0.483129	0.405005	0.545395
TCGA_TCGA-55-6987	0.712825	0.708566	0.895062	0.724893	0.716424	0.699028	0.3853	0.734772	0.6615	0.795687	0.956179	0.553645	0.61912	0.763398	0.550917	0.723863	0.300028	0.765577	0.780888	0.654736	0.639684	0.404347	0.606585
TCGA_TCGA-78-7539	0.420301	0.528071	0.806881	0.682554	0.707877	0.749068	0.374203	0.709774	0.485373	0.765405	0.84368	0.469111	0.52779	0.762656	0.493045	0.661995	0.196012	0.741475	0.654043	0.594317	0.526956	0.435055	0.487411
TCGA_TCGA-83-5908	0.440051	0.785993	0.867611	0.674645	0.722553	0.730834	0.348161	0.719411	0.534938	0.756606	0.850203	0.408576	0.530802	0.74109	0.572584	0.726786	0.206181	0.734867	0.683149	0.605775	0.603157	0.39808	0.539337
TCGA_TCGA-95-7567	0.473441	0.605095	0.706695	0.657446	0.67806	0.77837	0.229294	0.706102	0.427912	0.734633	0.776654	0.411639	0.45729	0.726511	0.50486	0.664798	0.266386	0.701286	0.625154	0.577603	0.51593	0.38676	0.502491
TCGA_TCGA-55-7574	0.731504	0.688493	0.831	0.702311	0.681921	0.735468	0.406375	0.703522	0.64335	0.757917	0.879045	0.454985	0.613078	0.752552	0.526386	0.697488	0.253294	0.757183	0.685536	0.630297	0.610793	0.368392	0.518582
TCGA_TCGA-44-7667	0.297214	0.586048	0.585987	0.604225	0.63129	0.700064	0.196065	0.715033	0.264568	0.70173	0.715971	0.382477	0.416515	0.691947	0.548614	0.597259	0.147644	0.676197	0.530079	0.465724	0.442939	0.365998	0.537267
TCGA_TCGA-69-8254	0.515486	0.523053	0.678181	0.663112	0.682739	0.735959	0.414236	0.683153	0.448431	0.783661	0.779778	0.423978	0.594887	0.767351	0.505761	0.675765	0.246464	0.715255	0.644459	0.563174	0.554551	0.447488	0.545423
TCGA_TCGA-44-A47G	0.643731	0.683359	0.813268	0.751049	0.715474	0.723974	0.36203	0.704369	0.577129	0.789954	0.940988	0.504953	0.642495	0.764135	0.558224	0.688311	0.273118	0.755934	0.759445	0.646855	0.627609	0.408192	0.511894
TCGA_TCGA-44-2668	0.41327	0.777765	0.708313	0.744271	0.711482	0.694247	0.351972	0.749668	0.52516	0.779827	0.908126	0.534908	0.625112	0.729128	0.596316	0.721797	0.48206	0.763431	0.779304	0.643138	0.632135	0.524079	0.552122
TCGA_TCGA-44-6775	0.411325	0.588771	0.538474	0.716178	0.6749	0.652408	0.372243	0.726922	0.529899	0.785568	0.836657	0.481337	0.581492	0.726341	0.519464	0.728689	0.223789	0.774685	0.798395	0.608805	0.557943	0.433953	0.611083
TCGA_TCGA-78-7163	0.304396	0.346006	0.66649	0.60524	0.665711	0.696671	0.139041	0.592285	0.321263	0.781755	0.634238	0.277886	0.365321	0.733863	0.419764	0.522564	0.172909	0.706317	0.391278	0.425592	0.451012	0.396715	0.453311
TCGA_TCGA-91-A4BC	0.594808	0.671832	0.890325	0.676675	0.688665	0.738237	0.267929	0.68452	0.505513	0.762315	0.9058	0.468685	0.437776	0.752885	0.550593	0.706752	0.210563	0.725436	0.629978	0.605313	0.582516	0.410342	0.515108
TCGA_TCGA-55-5899	0.317898	0.600373	0.722817	0.630206	0.691339	0.762161	0.267339	0.728171	0.381924	0.675829	0.753233	0.366073	0.481432	0.772957	0.498637	0.637277	0.0936595	0.715345	0.651739	0.539492	0.495843	0.476053	0.498979
TCGA_TCGA-J2-A4AD	0.24216	0.472615	0.495255	0.604679	0.677794	0.687893	0.221626	0.649684	0.275833	0.755907	0.634477	0.293487	0.46785	0.726333	0.433367	0.637427	0.26617	0.691847	0.455893	0.461913	0.493005	0.349126	0.472997
TCGA_TCGA-69-7974	0.438289	0.662256	0.702813	0.702392	0.667001	0.733186	0.389505	0.751527	0.501645	0.813064	0.902916	0.554569	0.613503	0.754873	0.567641	0.715846	0.293406	0.739413	0.776593	0.642839	0.564973	0.429134	0.562054
TCGA_TCGA-69-7980	0.375595	0.539923	0.697253	0.677014	0.682442	0.711882	0.376646	0.70506	0.418315	0.741449	0.800862	0.47142	0.561886	0.730318	0.493285	0.674211	0.134639	0.713619	0.625096	0.590786	0.517089	0.405395	0.478236
TCGA_TCGA-05-4417	0.54527	0.641937	0.767087	0.683046	0.680572	0.788247	0.415709	0.741422	0.514229	0.786492	0.869432	0.494078	0.633708	0.75288	0.548758	0.694057	0.334001	0.736696	0.73184	0.608532	0.568572	0.453136	0.570499
TCGA_TCGA-05-5425	0.495291	0.718946	0.807532	0.680456	0.712346	0.726841	0.435401	0.754586	0.526721	0.772337	0.896104	0.555548	0.645449	0.758075	0.531718	0.702082	0.337759	0.715868	0.715831	0.66299	0.588554	0.403326	0.567176
TCGA_TCGA-44-6146	0.239846	0.385913	0.486495	0.567396	0.616601	0.699321	0.349414	0.583355	0.317066	0.734337	0.572912	0.308167	0.475471	0.704487	0.429585	0.662702	0.236599	0.69355	0.452535	0.520261	0.472722	0.468284	0.574686
TCGA_TCGA-67-3770	0.337809	0.532956	0.732427	0.694251	0.701757	0.662178	0.373342	0.747054	0.425932	0.746168	0.824409	0.488637	0.556202	0.752405	0.501065	0.654837	0.215778	0.715782	0.607818	0.618992	0.534108	0.419461	0.523738
TCGA_TCGA-MP-A4T4	0.556554	0.636961	0.843566	0.66871	0.702955	0.738283	0.256303	0.71335	0.56654	0.768622	0.912702	0.454119	0.552667	0.730554	0.570207	0.700641	0.24692	0.752512	0.746194	0.652156	0.596158	0.358352	0.452065
TCGA_TCGA-05-4403	0.382603	0.455666	0.672567	0.665515	0.702518	0.772319	0.362118	0.749984	0.467626	0.770983	0.846699	0.500976	0.572945	0.776311	0.525701	0.691483	0.324504	0.749535	0.71814	0.625598	0.55101	0.481862	0.549569
TCGA_TCGA-97-7938	0.379738	0.489743	0.595778	0.657007	0.688634	0.692637	0.438198	0.64891	0.399062	0.753447	0.714619	0.406723	0.65534	0.707621	0.477036	0.693147	0.260192	0.69968	0.581586	0.590656	0.521181	0.417986	0.558168
TCGA_TCGA-62-A46P	0.344238	0.402262	0.642008	0.651335	0.701912	0.775514	0.288012	0.644019	0.295516	0.721805	0.704837	0.391914	0.460852	0.746248	0.446734	0.641023	0.252959	0.687369	0.492427	0.545618	0.45978	0.438046	0.525865
TCGA_TCGA-NJ-A4YF	0.326309	0.43622	0.588592	0.646351	0.650086	0.809814	0.291459	0.639166	0.288804	0.758776	0.75124	0.336118	0.350261	0.741683	0.429966	0.57085	0.347388	0.695379	0.47385	0.494804	0.46084	0.393714	0.425189
TCGA_TCGA-50-5055	0.86709	0.672547	0.873991	0.709026	0.738371	0.748575	0.493604	0.72581	0.748964	0.754642	0.923405	0.505695	0.628969	0.815229	0.565881	0.722448	0.189648	0.740545	0.741582	0.67096	0.644572	0.441948	0.534519
TCGA_TCGA-44-6776	0.363036	0.367714	0.58187	0.619237	0.64575	0.700461	0.332457	0.697703	0.309921	0.708778	0.612368	0.332504	0.558057	0.730338	0.408611	0.604181	0.205596	0.676966	0.459978	0.550863	0.459782	0.334206	0.535748
TCGA_TCGA-62-8399	0.353978	0.528416	0.561962	0.651982	0.625248	0.701097	0.463805	0.707401	0.344713	0.808286	0.76978	0.371873	0.653837	0.711339	0.467519	0.628348	0.307428	0.684101	0.59601	0.593851	0.512758	0.346221	0.498129
TCGA_TCGA-64-5775	0.238643	0.576047	0.510658	0.682148	0.699627	0.623021	0.230512	0.766833	0.361956	0.70279	0.758118	0.535787	0.440621	0.736116	0.56609	0.662765	0.214064	0.725159	0.63317	0.540996	0.48346	0.343383	0.508715
TCGA_TCGA-86-8672	0.478856	0.610479	0.782013	0.693799	0.682967	0.772176	0.231246	0.71716	0.483067	0.764555	0.888892	0.427066	0.506882	0.732711	0.535252	0.683567	0.301143	0.698315	0.705001	0.603315	0.561724	0.394806	0.517597
TCGA_TCGA-64-1677	0.563588	0.706956	0.794849	0.669671	0.732569	0.702492	0.268358	0.71236	0.461706	0.745481	0.783069	0.388352	0.472017	0.706447	0.482572	0.655859	0.192664	0.672954	0.557923	0.535602	0.513043	0.380498	0.563904
TCGA_TCGA-93-A4JO	0.57138	0.591836	0.801566	0.705773	0.679309	0.698602	0.345631	0.667139	0.520974	0.784778	0.916099	0.460391	0.622985	0.760616	0.489413	0.703982	0.179098	0.746656	0.714586	0.626152	0.563639	0.358382	0.493148
TCGA_TCGA-NJ-A4YP	0.371199	0.562881	0.693933	0.672404	0.667358	0.81423	0.181305	0.707838	0.352639	0.73025	0.775951	0.437936	0.512907	0.717888	0.534414	0.690691	0.211043	0.699225	0.583853	0.551169	0.53594	0.371402	0.518856
TCGA_TCGA-05-4389	0.403056	0.611017	0.81582	0.67148	0.727239	0.792197	0.241896	0.758522	0.475461	0.798929	0.807753	0.49784	0.555219	0.767327	0.53375	0.661036	0.287733	0.721996	0.688535	0.609221	0.554013	0.409259	0.522428
TCGA_TCGA-97-8171	0.267011	0.338996	0.505334	0.574021	0.630754	0.709961	0.218971	0.660767	0.323323	0.72253	0.631196	0.317971	0.354553	0.708276	0.424152	0.593653	0.0943192	0.680591	0.422455	0.514173	0.413286	0.357584	0.448302
TCGA_TCGA-05-4425	0.347589	0.604151	0.709256	0.691327	0.749849	0.785997	0.272072	0.706542	0.46453	0.751887	0.874809	0.521549	0.60311	0.7538	0.495184	0.73865	0.220217	0.735065	0.733984	0.670959	0.566226	0.493437	0.552148
TCGA_TCGA-44-6147	0.562009	0.563169	0.608735	0.65291	0.669708	0.651469	0.4358	0.640263	0.57513	0.734103	0.764483	0.365042	0.594669	0.724	0.453135	0.666892	0.25974	0.732797	0.591097	0.590043	0.540843	0.361186	0.513793
TCGA_TCGA-91-6835	0.649758	0.684304	0.849292	0.67858	0.688279	0.695874	0.407322	0.732172	0.681419	0.791695	0.916661	0.491481	0.659702	0.768852	0.54594	0.740912	0.287093	0.752371	0.764475	0.671898	0.628076	0.401784	0.545814
TCGA_TCGA-55-1592	0.339503	0.484982	0.565557	0.654673	0.688969	0.652286	0.306089	0.718098	0.437473	0.824144	0.799718	0.450855	0.611036	0.756049	0.51053	0.670537	0.214365	0.725646	0.700851	0.597125	0.506617	0.372733	0.477797
TCGA_TCGA-69-7760	0.259017	0.461768	0.494644	0.631175	0.724304	0.782124	0.24649	0.687154	0.237115	0.752902	0.600942	0.334862	0.505279	0.76101	0.468084	0.665649	0.157403	0.684659	0.507437	0.476007	0.455629	0.387106	0.561453
TCGA_TCGA-64-5778	0.61705	0.669327	0.871083	0.670514	0.71208	0.684429	0.307589	0.705453	0.55266	0.750383	0.850985	0.445104	0.465911	0.721953	0.464997	0.658014	0.244788	0.705172	0.602356	0.629812	0.551821	0.428671	0.540012
TCGA_TCGA-55-8620	0.471964	0.540199	0.687038	0.623304	0.630832	0.701924	0.175334	0.652809	0.395463	0.631145	0.706151	0.346902	0.379382	0.710869	0.424261	0.6584	0.10683	0.692971	0.58182	0.487432	0.423186	0.421543	0.452362
TCGA_TCGA-53-7813	0.516094	0.606609	0.734332	0.672913	0.68339	0.787272	0.299836	0.600243	0.466146	0.728801	0.69881	0.342316	0.458028	0.68751	0.433671	0.648925	0.22312	0.680069	0.451542	0.490097	0.474424	0.402615	0.62438
TCGA_TCGA-55-6982	0.474404	0.56419	0.599119	0.696163	0.726613	0.799404	0.230926	0.704802	0.454771	0.764325	0.84278	0.452135	0.507386	0.742173	0.526316	0.689616	0.252179	0.73022	0.742947	0.617528	0.552819	0.415582	0.506826
TCGA_TCGA-55-A491	0.518889	0.497223	0.67207	0.679806	0.723511	0.733718	0.277585	0.682857	0.478025	0.808733	0.826901	0.433348	0.546664	0.752157	0.50718	0.658088	0.213653	0.742376	0.65975	0.607164	0.561632	0.470872	0.486306
TCGA_TCGA-55-8094	0.196486	0.47869	0.545852	0.57693	0.707014	0.762284	0.183224	0.632705	0.164558	0.65659	0.50315	0.27356	0.43139	0.763803	0.446229	0.525754	0.325782	0.695415	0.437136	0.466016	0.389056	0.44517	0.566544
TCGA_TCGA-62-A46R	0.408809	0.607115	0.673201	0.689425	0.683023	0.738577	0.299027	0.701645	0.488002	0.807052	0.843167	0.429814	0.559426	0.7544	0.486277	0.656372	0.290152	0.724717	0.620124	0.577504	0.518543	0.381847	0.519916
TCGA_TCGA-78-7542	0.331544	0.5616	0.66461	0.661392	0.720049	0.693704	0.174717	0.705739	0.392215	0.728181	0.705205	0.320038	0.421051	0.736199	0.521181	0.666146	0.235122	0.709603	0.541136	0.519821	0.517574	0.391959	0.558066
TCGA_TCGA-86-8073	0.318972	0.451032	0.554878	0.650683	0.632669	0.66623	0.283902	0.688816	0.391265	0.793922	0.743436	0.422866	0.575527	0.719237	0.488339	0.657764	0.17971	0.726951	0.678611	0.572449	0.514561	0.357964	0.510959
TCGA_TCGA-49-AAR9	0.207639	0.569041	0.555824	0.636663	0.664369	0.784539	0.172743	0.635643	0.274637	0.736553	0.593432	0.338443	0.437799	0.714779	0.472465	0.670923	0.10446	0.700829	0.44138	0.490323	0.49516	0.428445	0.494958
TCGA_TCGA-91-6848	0.451174	0.726892	0.759773	0.717552	0.653262	0.70169	0.41265	0.770541	0.47545	0.715512	0.881773	0.573728	0.554198	0.745316	0.614169	0.652355	0.256831	0.768253	0.75159	0.631049	0.600538	0.396418	0.553984
TCGA_TCGA-05-4424	0.376481	0.604885	0.642248	0.668959	0.6923	0.740152	0.401453	0.714092	0.454847	0.811845	0.835101	0.502276	0.59226	0.780241	0.498969	0.688851	0.19527	0.728515	0.703506	0.600602	0.529699	0.348756	0.519535
TCGA_TCGA-55-7227	0.413473	0.592132	0.744463	0.728157	0.702212	0.708101	0.27762	0.705106	0.480669	0.771329	0.869117	0.492944	0.620218	0.769423	0.521515	0.731401	0.284507	0.736711	0.747749	0.627995	0.557432	0.421668	0.535227
TCGA_TCGA-55-A48Z	0.433118	0.531593	0.660979	0.693368	0.695514	0.718778	0.185926	0.729747	0.42708	0.767323	0.844028	0.416949	0.517672	0.717504	0.509508	0.667955	0.198523	0.739784	0.673247	0.565946	0.564747	0.421087	0.507779
TCGA_TCGA-MN-A4N4	0.396268	0.445596	0.598217	0.674213	0.719354	0.719738	0.186525	0.676237	0.324279	0.734405	0.798029	0.376686	0.562887	0.71792	0.4946	0.685015	0.27396	0.692215	0.584586	0.560222	0.522382	0.341338	0.373945
TCGA_TCGA-49-6744	0.547566	0.636328	0.799281	0.724325	0.740764	0.759141	0.390543	0.761385	0.53722	0.797556	0.920321	0.537331	0.66872	0.766133	0.551517	0.732884	0.300355	0.748387	0.760499	0.638894	0.588334	0.432196	0.545831
TCGA_TCGA-73-4676	0.261955	0.632997	0.585607	0.68754	0.663595	0.690813	0.338121	0.747134	0.421395	0.809479	0.732057	0.458407	0.593836	0.779602	0.522767	0.651057	0.339795	0.69248	0.638586	0.59535	0.539103	0.314917	0.558743
TCGA_TCGA-38-4630	0.267813	0.595972	0.583364	0.644358	0.687002	0.726702	0.262494	0.681545	0.313065	0.668729	0.620242	0.365514	0.381484	0.66809	0.463604	0.632903	0.0429699	0.705038	0.602689	0.512101	0.435089	0.289745	0.481125
TCGA_TCGA-86-A4P7	0.557946	0.529156	0.759996	0.667519	0.690083	0.697045	0.389541	0.709771	0.507407	0.754126	0.874555	0.474246	0.666963	0.753111	0.509703	0.699315	0.219283	0.76256	0.660492	0.642046	0.558989	0.426665	0.511766
TCGA_TCGA-05-4405	0.439743	0.438621	0.570534	0.671534	0.673532	0.738081	0.265911	0.682207	0.428395	0.783896	0.780915	0.427004	0.656279	0.719292	0.507753	0.688412	0.246632	0.72415	0.626331	0.623116	0.519302	0.433005	0.520192
TCGA_TCGA-75-7027	0.342349	0.584001	0.581814	0.628095	0.672995	0.754103	0.230488	0.669623	0.372875	0.731247	0.676593	0.418225	0.483579	0.723328	0.503867	0.633994	0.257392	0.713481	0.523069	0.504832	0.482531	0.407093	0.570879
TCGA_TCGA-97-7553	0.526466	0.642555	0.777082	0.743446	0.70624	0.65729	0.490011	0.783519	0.571337	0.824403	0.951348	0.5845	0.726626	0.800795	0.571922	0.751241	0.390902	0.777329	0.77375	0.693417	0.588885	0.406041	0.55419
TCGA_TCGA-49-6761	0.474902	0.602439	0.752132	0.660343	0.716756	0.779461	0.350919	0.731685	0.472577	0.71569	0.811207	0.399015	0.581018	0.733206	0.542965	0.657071	0.275642	0.684231	0.638329	0.585695	0.563969	0.353219	0.476115
TCGA_TCGA-05-4382	0.500964	0.559995	0.647533	0.703603	0.679921	0.735505	0.248542	0.791007	0.573973	0.78495	0.922167	0.530762	0.536968	0.755186	0.575151	0.721667	0.234895	0.739698	0.82386	0.643734	0.606968	0.406013	0.472891
TCGA_TCGA-NJ-A4YG	0.3954	0.459865	0.663146	0.720743	0.724842	0.724894	0.291429	0.686793	0.409111	0.791707	0.813154	0.490305	0.555826	0.742781	0.518361	0.680554	0.216942	0.715544	0.628368	0.593045	0.50555	0.407561	0.470279
TCGA_TCGA-78-8662	0.250088	0.491418	0.54876	0.614451	0.632078	0.735022	0.340965	0.666163	0.250745	0.709277	0.58152	0.327265	0.452485	0.737895	0.438611	0.630624	0.11185	0.64911	0.418891	0.494139	0.459448	0.313981	0.523341
TCGA_TCGA-44-7672	0.672985	0.671487	0.788173	0.695189	0.712537	0.745487	0.333201	0.762432	0.597489	0.738649	0.940381	0.522798	0.584922	0.76847	0.589103	0.726762	0.261111	0.730889	0.782118	0.642345	0.599551	0.401086	0.521823
TCGA_TCGA-55-8619	0.64611	0.546119	0.788236	0.722712	0.702936	0.73599	0.365648	0.72217	0.574359	0.794697	0.933468	0.571669	0.652885	0.794643	0.548957	0.732615	0.340419	0.803413	0.748608	0.65426	0.588336	0.461804	0.492799
TCGA_TCGA-50-5939	0.549747	0.636432	0.612821	0.710329	0.67727	0.71981	0.408736	0.772947	0.520034	0.760496	0.862782	0.508024	0.575955	0.749027	0.567142	0.68938	0.407177	0.720911	0.789324	0.585566	0.57604	0.398791	0.556593
TCGA_TCGA-97-8552	0.497516	0.404298	0.650888	0.730941	0.669473	0.686959	0.35158	0.716679	0.471919	0.800515	0.869041	0.494906	0.574783	0.77537	0.488776	0.696252	0.333046	0.77401	0.633672	0.606499	0.50695	0.422885	0.430152
TCGA_TCGA-55-7726	0.365348	0.595988	0.546537	0.723018	0.694203	0.745707	0.293249	0.712403	0.425147	0.746884	0.779257	0.443082	0.540007	0.669276	0.572397	0.688721	0.267575	0.740931	0.689636	0.586618	0.551109	0.392313	0.550374
TCGA_TCGA-L9-A5IP	0.342994	0.640632	0.644405	0.72099	0.677493	0.738713	0.297927	0.701679	0.351162	0.732934	0.735324	0.415629	0.480804	0.73003	0.519783	0.633646	0.455987	0.718433	0.546679	0.526552	0.524103	0.439676	0.497777
TCGA_TCGA-55-7995	0.491154	0.626343	0.822683	0.673411	0.706736	0.706653	0.24836	0.700272	0.56852	0.80748	0.929462	0.479197	0.475583	0.732649	0.49723	0.703726	0.12472	0.742789	0.69895	0.601721	0.579896	0.363894	0.488419
TCGA_TCGA-91-6847	0.175954	0.448604	0.584794	0.558285	0.684535	0.655509	0.144892	0.668907	0.190101	0.740777	0.579345	0.29001	0.362613	0.70231	0.378149	0.634362	0.109151	0.661561	0.324222	0.392446	0.448337	0.406374	0.560004
TCGA_TCGA-64-1681	0.46315	0.536674	0.588556	0.687856	0.709816	0.692851	0.34611	0.700984	0.450135	0.781184	0.776185	0.423149	0.55811	0.781893	0.504262	0.698841	0.187918	0.727609	0.619758	0.599828	0.518907	0.441382	0.484007
TCGA_TCGA-73-4659	0.339813	0.537264	0.555757	0.696609	0.674912	0.78062	0.37809	0.763668	0.37726	0.786661	0.809124	0.514992	0.627561	0.754652	0.501791	0.6516	0.457768	0.719596	0.706817	0.596023	0.516755	0.350542	0.598379
TCGA_TCGA-86-A4P8	0.431392	0.587295	0.803385	0.706175	0.697339	0.675756	0.51012	0.726466	0.541805	0.812552	0.951715	0.522216	0.670747	0.788246	0.560925	0.730887	0.18911	0.798517	0.693475	0.687685	0.589294	0.376394	0.531246
TCGA_TCGA-50-5045	0.698494	0.66503	0.833006	0.731752	0.723709	0.749516	0.464153	0.772158	0.621534	0.785753	0.952698	0.552041	0.654821	0.791961	0.570371	0.7253	0.285204	0.72786	0.787309	0.694252	0.621425	0.431381	0.524079
TCGA_TCGA-44-5643	0.467678	0.684934	0.712162	0.615129	0.712479	0.706784	0.292775	0.659054	0.455338	0.741677	0.718392	0.382197	0.441512	0.707168	0.461732	0.608942	0.116224	0.730831	0.540178	0.547875	0.518629	0.339152	0.501035
TCGA_TCGA-97-A4M7	0.529953	0.554935	0.70186	0.704878	0.719123	0.72492	0.377191	0.697899	0.484181	0.820106	0.867927	0.469724	0.641809	0.768121	0.500697	0.723339	0.268961	0.749388	0.721237	0.644711	0.560769	0.411421	0.525182
TCGA_TCGA-86-8056	0.386059	0.454307	0.566653	0.655775	0.663834	0.676746	0.438432	0.691703	0.453017	0.822204	0.790928	0.415563	0.6049	0.736751	0.477214	0.67047	0.253172	0.760324	0.675013	0.57674	0.527364	0.425031	0.534749
TCGA_TCGA-50-5066	0.501872	0.644739	0.763843	0.664323	0.683315	0.720378	0.330558	0.74885	0.465932	0.795693	0.842329	0.439813	0.599803	0.725427	0.525609	0.688777	0.252369	0.716736	0.694516	0.628487	0.544451	0.332938	0.565107
TCGA_TCGA-L4-A4E5	0.372972	0.506019	0.578637	0.644387	0.627865	0.782935	0.223376	0.677378	0.335543	0.762818	0.68557	0.339343	0.461117	0.763237	0.447697	0.638755	0.253898	0.68227	0.516155	0.535863	0.481855	0.357003	0.521921
TCGA_TCGA-67-3773	0.412254	0.524712	0.772461	0.70622	0.763212	0.664565	0.414014	0.693942	0.469556	0.796309	0.869326	0.524076	0.655501	0.739505	0.506271	0.686933	0.214305	0.711729	0.688421	0.658112	0.554864	0.474356	0.469525
TCGA_TCGA-78-7146	0.260714	0.633589	0.572972	0.682113	0.705339	0.686005	0.19386	0.726463	0.368453	0.716863	0.747659	0.408092	0.521979	0.699895	0.55875	0.602307	0.254831	0.702271	0.638159	0.534947	0.499286	0.40124	0.400246
TCGA_TCGA-86-8671	0.751619	0.625671	0.886733	0.70758	0.72933	0.734898	0.313036	0.709505	0.689369	0.769642	0.971507	0.538293	0.580483	0.809551	0.570892	0.748117	0.230835	0.771244	0.80347	0.703853	0.644793	0.432825	0.494081
TCGA_TCGA-62-A472	0.355574	0.598898	0.708137	0.687374	0.712959	0.777901	0.233781	0.707973	0.422972	0.791288	0.812914	0.413644	0.543742	0.736686	0.46617	0.630902	0.278276	0.706774	0.653388	0.579549	0.518316	0.400874	0.518706
TCGA_TCGA-78-7152	0.541227	0.567133	0.726774	0.662412	0.676158	0.761994	0.256613	0.676216	0.495492	0.7357	0.769976	0.390917	0.479999	0.741601	0.472821	0.665848	0.118109	0.70503	0.585633	0.564323	0.553226	0.33791	0.501622
TCGA_TCGA-44-7659	0.47319	0.420026	0.601888	0.677737	0.682929	0.701824	0.37354	0.674382	0.452663	0.77023	0.78989	0.413344	0.537755	0.72588	0.446113	0.648547	0.239166	0.714715	0.536715	0.571425	0.497543	0.439965	0.453841
TCGA_TCGA-05-5715	0.351696	0.424582	0.578686	0.668636	0.721265	0.698544	0.2868	0.709791	0.389416	0.803536	0.807018	0.46559	0.608141	0.784584	0.505878	0.669363	0.198214	0.729659	0.683111	0.598135	0.539299	0.480962	0.489704
TCGA_TCGA-55-A48Y	0.466542	0.56925	0.632857	0.653636	0.654315	0.772802	0.251798	0.689424	0.443689	0.711545	0.747258	0.442934	0.530783	0.715866	0.508783	0.653964	0.216716	0.731165	0.588276	0.549555	0.544668	0.335665	0.549434
TCGA_TCGA-86-8054	0.251187	0.567669	0.534543	0.597755	0.683599	0.701242	0.290404	0.713559	0.280014	0.735215	0.673442	0.353944	0.519031	0.677651	0.439576	0.623938	0.208474	0.669571	0.555755	0.519675	0.445126	0.338698	0.607042
TCGA_TCGA-44-2655	0.538987	0.515143	0.665015	0.700056	0.680034	0.705804	0.36543	0.712375	0.463846	0.767785	0.755666	0.437821	0.547231	0.756658	0.494001	0.640075	0.279732	0.705805	0.5967	0.57011	0.529962	0.385305	0.503684
TCGA_TCGA-78-7220	0.248017	0.558178	0.590557	0.613139	0.626232	0.731742	0.169072	0.67738	0.274268	0.726944	0.65092	0.383332	0.487081	0.704371	0.488709	0.595891	0.318417	0.68605	0.498238	0.525263	0.481312	0.438859	0.585923
TCGA_TCGA-91-6836	0.371401	0.625157	0.591297	0.646504	0.668362	0.750243	0.210959	0.719182	0.330851	0.724819	0.68438	0.389694	0.592404	0.703971	0.504921	0.5901	0.243984	0.662715	0.569377	0.522187	0.483464	0.319862	0.555673
TCGA_TCGA-05-4420	0.334367	0.536822	0.573191	0.690497	0.642263	0.79104	0.212854	0.693498	0.269002	0.796362	0.729735	0.380176	0.463302	0.756575	0.489171	0.616065	0.399372	0.723978	0.549379	0.499303	0.464951	0.349652	0.534531
TCGA_TCGA-38-6178	0.410802	0.508271	0.546936	0.678136	0.698899	0.706255	0.306376	0.701341	0.40199	0.740195	0.732558	0.383735	0.56829	0.73254	0.47348	0.691868	0.241749	0.726611	0.578831	0.564209	0.505046	0.35772	0.521018
TCGA_TCGA-78-8640	0.4191	0.544849	0.662645	0.663145	0.682659	0.74596	0.209999	0.705738	0.461401	0.772714	0.746459	0.384403	0.487831	0.772252	0.471814	0.624799	0.16282	0.67874	0.607449	0.505947	0.499327	0.332596	0.46914
TCGA_TCGA-67-3774	0.462872	0.527966	0.719583	0.691519	0.699444	0.747183	0.425265	0.721047	0.447333	0.752378	0.815379	0.456531	0.620969	0.742425	0.498158	0.646627	0.309215	0.737532	0.632591	0.593952	0.550174	0.374355	0.521543
TCGA_TCGA-86-7701	0.648974	0.730827	0.824009	0.698426	0.706878	0.791008	0.297079	0.695733	0.590004	0.708646	0.824476	0.409558	0.519963	0.760008	0.501744	0.711353	0.372628	0.719268	0.633417	0.599969	0.578168	0.448893	0.574172
TCGA_TCGA-55-A48X	0.727583	0.555621	0.766219	0.687261	0.679504	0.690608	0.316099	0.710178	0.614126	0.77983	0.841824	0.402084	0.597798	0.745657	0.479432	0.694627	0.25065	0.722407	0.620915	0.59356	0.569181	0.360464	0.487693
TCGA_TCGA-55-8614	0.380769	0.514826	0.570301	0.633666	0.71741	0.688363	0.404972	0.637319	0.339567	0.771105	0.698734	0.373889	0.604179	0.71966	0.484158	0.676393	0.183728	0.702165	0.578605	0.55464	0.474389	0.364182	0.502529
TCGA_TCGA-44-A4SS	0.451815	0.64609	0.786488	0.665928	0.672267	0.722249	0.360801	0.715823	0.466352	0.764045	0.857375	0.513322	0.549823	0.751913	0.574605	0.678548	0.18153	0.746464	0.753828	0.584179	0.575306	0.442369	0.52366
TCGA_TCGA-MP-A4SV	0.471277	0.681609	0.782316	0.687026	0.67429	0.794254	0.302048	0.690305	0.494477	0.752324	0.842184	0.393317	0.528158	0.731581	0.507185	0.654574	0.175231	0.710829	0.651842	0.584308	0.528262	0.365564	0.499658
TCGA_TCGA-97-8547	0.262686	0.425059	0.548855	0.698319	0.692744	0.752969	0.155597	0.699411	0.346258	0.73022	0.834853	0.46493	0.571906	0.775671	0.51568	0.680448	0.278262	0.742782	0.734056	0.609472	0.542463	0.447843	0.480953
TCGA_TCGA-O1-A52J	0.274132	0.474667	0.613943	0.709376	0.705297	0.715457	0.335244	0.72042	0.430304	0.824346	0.916816	0.54557	0.596316	0.804873	0.504865	0.649292	0.259792	0.7598	0.681276	0.6364	0.520388	0.43351	0.422904
TCGA_TCGA-44-6145	0.644975	0.653201	0.831252	0.714894	0.697542	0.704917	0.291821	0.741257	0.584776	0.749943	0.892713	0.507689	0.558262	0.757366	0.553715	0.72754	0.446377	0.740725	0.692926	0.607586	0.603634	0.404003	0.576762
TCGA_TCGA-64-1678	0.385962	0.605312	0.685529	0.602476	0.653396	0.745563	0.149169	0.649558	0.292653	0.679866	0.616283	0.326555	0.42203	0.725484	0.490783	0.569374	0.205533	0.633764	0.430974	0.458361	0.432483	0.356615	0.553135
TCGA_TCGA-49-4505	0.491219	0.527227	0.746776	0.719954	0.758814	0.750552	0.466039	0.747932	0.474775	0.775618	0.879802	0.490042	0.680906	0.780348	0.534757	0.697056	0.313081	0.712109	0.714778	0.634856	0.560897	0.432758	0.482449
TCGA_TCGA-44-7671	0.342072	0.397455	0.531026	0.647363	0.646547	0.689275	0.384895	0.698918	0.310771	0.728814	0.661952	0.38776	0.563351	0.754595	0.457098	0.629502	0.2899	0.675405	0.537955	0.552809	0.479824	0.353799	0.552421
TCGA_TCGA-44-2665	0.295085	0.51112	0.580766	0.733234	0.774665	0.711532	0.238205	0.740265	0.378597	0.767374	0.889511	0.516647	0.565369	0.728157	0.547884	0.67649	0.283813	0.746148	0.758812	0.617236	0.550241	0.431098	0.52595
TCGA_TCGA-49-AARR	0.566496	0.427547	0.686524	0.700075	0.70231	0.670075	0.452234	0.696347	0.450939	0.810631	0.831761	0.457318	0.595855	0.736293	0.489392	0.719954	0.228182	0.797968	0.647093	0.569781	0.535363	0.364854	0.502202
TCGA_TCGA-55-8097	0.444699	0.369448	0.638005	0.632868	0.652578	0.70079	0.341262	0.665755	0.394752	0.742304	0.779419	0.435487	0.653619	0.746766	0.44934	0.664787	0.205075	0.719127	0.562611	0.583293	0.497051	0.403924	0.459324
TCGA_TCGA-97-7546	0.526034	0.548483	0.677733	0.690791	0.687411	0.660113	0.432613	0.718468	0.484482	0.738866	0.828115	0.4568	0.662352	0.747819	0.520175	0.689972	0.284563	0.743455	0.679964	0.621364	0.574508	0.37498	0.545086
TCGA_TCGA-55-7573	0.608478	0.466835	0.677409	0.69166	0.70023	0.66547	0.383549	0.676842	0.525881	0.780128	0.79731	0.417646	0.577879	0.751611	0.495447	0.725328	0.213886	0.733081	0.642866	0.592655	0.528577	0.419837	0.49819
TCGA_TCGA-97-A4M6	0.548757	0.536228	0.764311	0.737598	0.732268	0.768305	0.279482	0.70065	0.512688	0.761812	0.878967	0.486747	0.558556	0.784631	0.50975	0.71442	0.33401	0.771579	0.672675	0.598369	0.546777	0.417318	0.490149
TCGA_TCGA-78-7537	0.460381	0.359291	0.616104	0.641276	0.689635	0.714348	0.249645	0.662952	0.348379	0.708789	0.679083	0.425206	0.473891	0.74098	0.464336	0.653627	0.145152	0.734379	0.51733	0.545204	0.51445	0.40111	0.515864
TCGA_TCGA-75-6214	0.204466	0.487559	0.519017	0.650972	0.730548	0.772115	0.135667	0.695331	0.300597	0.769684	0.660046	0.351474	0.406133	0.712891	0.507587	0.642292	0.429876	0.718738	0.497733	0.521057	0.475164	0.373841	0.531014
TCGA_TCGA-86-8358	0.319676	0.637462	0.616129	0.607374	0.615381	0.704786	0.234923	0.707031	0.320258	0.665953	0.641517	0.305215	0.376858	0.666566	0.471693	0.653987	0.0720291	0.656998	0.583126	0.499916	0.441683	0.365876	0.571522
TCGA_TCGA-50-5936	0.410053	0.538027	0.594195	0.687107	0.702805	0.70999	0.229616	0.766991	0.385439	0.75464	0.8108	0.468819	0.568056	0.756438	0.497417	0.662571	0.312557	0.713465	0.686577	0.550483	0.528595	0.423884	0.563637
TCGA_TCGA-78-7167	0.320048	0.249332	0.541922	0.634304	0.603201	0.760491	0.186906	0.595502	0.280149	0.701235	0.61414	0.366193	0.481424	0.711933	0.431708	0.630935	0.246331	0.688819	0.41034	0.527464	0.452169	0.33975	0.470857
TCGA_TCGA-55-8513	0.550143	0.471943	0.591911	0.71637	0.70679	0.722685	0.390725	0.690201	0.555586	0.825914	0.926108	0.531817	0.635426	0.766794	0.506603	0.722103	0.29508	0.793179	0.69063	0.646274	0.548307	0.418854	0.479765
TCGA_TCGA-75-5125	0.425721	0.660099	0.750659	0.677711	0.683867	0.708166	0.289095	0.756255	0.484951	0.780933	0.897016	0.462132	0.525657	0.760603	0.548466	0.680443	0.282778	0.72409	0.735455	0.654863	0.547801	0.396473	0.490146
TCGA_TCGA-NJ-A4YI	0.272087	0.385629	0.519267	0.74191	0.651866	0.733837	0.1817	0.6763	0.398103	0.753901	0.806962	0.465055	0.573181	0.761583	0.504164	0.661323	0.179547	0.744508	0.624107	0.591998	0.500802	0.394524	0.399725
TCGA_TCGA-05-5429	0.339771	0.530547	0.622834	0.627666	0.688332	0.742141	0.346336	0.690184	0.336257	0.724332	0.708851	0.40443	0.557791	0.726178	0.511842	0.640575	0.189413	0.685664	0.485594	0.521741	0.503042	0.473328	0.514166
TCGA_TCGA-44-5645	0.492517	0.502704	0.630743	0.690179	0.640417	0.632174	0.384379	0.676962	0.533591	0.737687	0.809564	0.376888	0.57165	0.712619	0.469179	0.69693	0.255178	0.727493	0.679617	0.578452	0.546643	0.408101	0.5314
TCGA_TCGA-55-6978	0.438598	0.731863	0.856111	0.673861	0.701975	0.719349	0.348993	0.764314	0.524979	0.749508	0.89283	0.5015	0.527319	0.734284	0.601153	0.732819	0.279305	0.739268	0.81093	0.65375	0.624001	0.408323	0.563428
TCGA_TCGA-86-8674	0.325265	0.397832	0.565592	0.637457	0.642947	0.758001	0.291888	0.593599	0.249069	0.695163	0.626679	0.354276	0.431871	0.724939	0.410743	0.606795	0.313558	0.656387	0.35717	0.503784	0.454634	0.410418	0.464866
TCGA_TCGA-78-7156	0.266539	0.346617	0.604272	0.594675	0.623994	0.652616	0.300105	0.642405	0.306398	0.68727	0.626626	0.324551	0.480518	0.720423	0.440173	0.578459	0.208799	0.701877	0.422277	0.51503	0.460626	0.369041	0.475913
TCGA_TCGA-62-8402	0.353706	0.628337	0.804485	0.678061	0.703428	0.761967	0.236784	0.689671	0.480413	0.7209	0.806521	0.459703	0.45357	0.730896	0.469423	0.702671	0.229643	0.718039	0.621471	0.587743	0.528295	0.445131	0.529331
TCGA_TCGA-71-6725	0.262107	0.408169	0.475511	0.636567	0.663563	0.723061	0.251389	0.644227	0.336677	0.706912	0.684352	0.3579	0.508048	0.759747	0.444292	0.658307	0.262235	0.684823	0.507827	0.577499	0.461735	0.404646	0.480144
TCGA_TCGA-44-5644	0.271632	0.509522	0.552774	0.599019	0.635833	0.81119	0.27908	0.647732	0.237443	0.603865	0.644222	0.274192	0.421505	0.716775	0.438258	0.603158	0.373581	0.668121	0.425775	0.518186	0.410756	0.435857	0.471874
TCGA_TCGA-97-A4M0	0.431881	0.534932	0.776065	0.701564	0.676166	0.725847	0.312145	0.688227	0.486108	0.772468	0.877489	0.450712	0.591134	0.756559	0.471897	0.679635	0.264205	0.719198	0.6208	0.621067	0.540401	0.423454	0.446973
TCGA_TCGA-50-7109	0.468795	0.566985	0.76754	0.68844	0.649933	0.753575	0.288029	0.643574	0.466976	0.709449	0.769372	0.394257	0.463949	0.746345	0.462994	0.668789	0.246859	0.727267	0.576979	0.537471	0.51518	0.412073	0.587868
TCGA_TCGA-44-A4SU	0.569705	0.45355	0.651552	0.695879	0.667226	0.721683	0.268295	0.655367	0.426497	0.755081	0.752662	0.334806	0.55423	0.722011	0.464643	0.672844	0.164826	0.734947	0.565911	0.551967	0.505111	0.36198	0.449711
TCGA_TCGA-78-7145	0.269616	0.559865	0.552417	0.684362	0.714768	0.815758	0.339566	0.73068	0.395094	0.783538	0.749383	0.45699	0.641717	0.76084	0.50274	0.673944	0.279229	0.716523	0.658246	0.583007	0.514061	0.422161	0.560107
TCGA_TCGA-44-7670	0.364424	0.612091	0.546527	0.64663	0.678093	0.760705	0.283606	0.665508	0.327348	0.740936	0.63029	0.359891	0.481502	0.701346	0.480135	0.609493	0.171622	0.728668	0.580743	0.513284	0.480922	0.425627	0.534232
TCGA_TCGA-05-4396	0.31062	0.414841	0.533896	0.634827	0.656837	0.759912	0.222263	0.616132	0.322982	0.702134	0.630542	0.319534	0.452587	0.728131	0.428077	0.642344	0.317672	0.690604	0.482556	0.528855	0.491905	0.404774	0.577833
TCGA_TCGA-95-8039	0.430975	0.570118	0.736267	0.71157	0.709776	0.724686	0.315486	0.733816	0.452177	0.761654	0.839376	0.469304	0.564107	0.765654	0.485346	0.721475	0.26934	0.727069	0.691476	0.633397	0.559392	0.451785	0.529231
TCGA_TCGA-64-1676	0.445268	0.556504	0.760702	0.717334	0.743979	0.698275	0.337167	0.739137	0.45436	0.779411	0.896445	0.557562	0.632697	0.771354	0.554914	0.679402	0.263286	0.686239	0.737104	0.662868	0.559882	0.382804	0.522395
TCGA_TCGA-95-8494	0.279966	0.582643	0.588604	0.707023	0.682057	0.740742	0.323422	0.697376	0.405817	0.763938	0.822303	0.405345	0.551385	0.742972	0.520023	0.64295	0.251561	0.708216	0.664628	0.58061	0.505519	0.385251	0.459226
TCGA_TCGA-50-8459	0.571167	0.510491	0.645136	0.737529	0.681454	0.792233	0.300864	0.731476	0.528096	0.796931	0.942025	0.615824	0.608748	0.782372	0.557332	0.736697	0.228292	0.805371	0.828359	0.633503	0.611132	0.437442	0.476062
TCGA_TCGA-86-7953	0.409396	0.688877	0.679949	0.709826	0.732419	0.718694	0.394237	0.716319	0.456302	0.816041	0.87673	0.465442	0.546501	0.74114	0.501261	0.693914	0.187579	0.727463	0.694024	0.578795	0.548443	0.491596	0.576772
TCGA_TCGA-78-7150	0.31389	0.548692	0.5648	0.613817	0.654701	0.771178	0.165217	0.6958	0.273999	0.721836	0.642548	0.37798	0.490313	0.70487	0.493962	0.612562	0.257052	0.669881	0.51299	0.518938	0.498665	0.395138	0.602167
TCGA_TCGA-78-7148	0.356587	0.554339	0.728379	0.659093	0.687013	0.758182	0.218954	0.714022	0.364731	0.738309	0.736545	0.378195	0.483059	0.758048	0.497483	0.634747	0.37407	0.688449	0.543956	0.536483	0.504145	0.406654	0.596487
TCGA_TCGA-44-3917	0.402581	0.68852	0.626358	0.608446	0.633936	0.690548	0.43117	0.67229	0.463454	0.690965	0.68198	0.341994	0.421468	0.686614	0.446668	0.601873	0.177972	0.613927	0.682533	0.56278	0.522425	0.4077	0.628524
TCGA_TCGA-55-A4DF	0.461061	0.698363	0.752335	0.710683	0.758656	0.727155	0.232333	0.694302	0.532579	0.793184	0.860185	0.426831	0.495771	0.677104	0.480914	0.686049	0.0817513	0.725857	0.662687	0.547179	0.534263	0.3361	0.520258
TCGA_TCGA-50-5068	0.62139	0.660379	0.858785	0.705124	0.720394	0.683034	0.440218	0.705452	0.587828	0.759159	0.865893	0.479036	0.647148	0.782438	0.514007	0.697633	0.230214	0.687279	0.721578	0.656476	0.599678	0.436663	0.57666
TCGA_TCGA-49-4514	0.536753	0.627755	0.771316	0.669574	0.678365	0.789609	0.252067	0.687613	0.399883	0.712636	0.753204	0.418705	0.43684	0.761204	0.487424	0.630203	0.278466	0.684072	0.476736	0.531387	0.539252	0.413163	0.562221
TCGA_TCGA-35-4122	0.541301	0.694408	0.833483	0.720027	0.723908	0.686488	0.409835	0.793687	0.581056	0.786021	0.955374	0.617999	0.648236	0.760375	0.598513	0.689178	0.321369	0.70788	0.783464	0.687494	0.6384	0.43485	0.535738
TCGA_TCGA-97-8177	0.514466	0.528278	0.739924	0.72719	0.725756	0.73385	0.424766	0.739286	0.503138	0.817614	0.923536	0.530845	0.748784	0.767265	0.5178	0.704299	0.265837	0.761182	0.74577	0.63923	0.553516	0.419672	0.500174
TCGA_TCGA-91-6829	0.309985	0.454727	0.541799	0.629948	0.724238	0.656621	0.208881	0.720335	0.360002	0.763638	0.736127	0.460289	0.629119	0.717198	0.529665	0.677724	0.08541	0.725639	0.668023	0.601123	0.5313	0.346014	0.546294
TCGA_TCGA-44-4112	0.353565	0.5997	0.602292	0.692385	0.658759	0.696827	0.374854	0.73348	0.461352	0.733354	0.715579	0.410247	0.589366	0.72251	0.504801	0.667899	0.221838	0.695961	0.662431	0.600051	0.529348	0.379009	0.541728
TCGA_TCGA-53-7624	0.288029	0.644119	0.602303	0.638106	0.683234	0.691869	0.17468	0.701969	0.359104	0.742312	0.676644	0.432005	0.321621	0.694532	0.511537	0.621618	0.200167	0.687312	0.5243	0.518445	0.476406	0.34557	0.57841
TCGA_TCGA-55-8208	0.69768	0.673161	0.828532	0.700416	0.738435	0.748506	0.32079	0.75069	0.648551	0.788489	0.971955	0.584401	0.588938	0.774644	0.5553	0.735899	0.29512	0.770712	0.79944	0.683331	0.629999	0.433786	0.511523
TCGA_TCGA-50-8460	0.561633	0.495567	0.729278	0.717017	0.759522	0.704693	0.312071	0.695714	0.473945	0.80554	0.865747	0.523138	0.65844	0.784074	0.472676	0.679985	0.262092	0.760335	0.648752	0.619315	0.549652	0.420175	0.469248
TCGA_TCGA-55-6543	0.359099	0.431039	0.593127	0.711693	0.66939	0.69437	0.326625	0.755659	0.429022	0.78854	0.861173	0.488101	0.606808	0.739343	0.497441	0.69299	0.353869	0.754599	0.712679	0.558221	0.523627	0.393255	0.511095
TCGA_TCGA-J2-A4AG	0.584649	0.63142	0.762763	0.710951	0.688532	0.742413	0.445645	0.707742	0.537481	0.775161	0.835976	0.40514	0.655527	0.765349	0.53177	0.692879	0.217637	0.722176	0.694952	0.629425	0.567443	0.441823	0.57895
TCGA_TCGA-93-7348	0.514007	0.507378	0.624374	0.659084	0.717104	0.703186	0.448847	0.630065	0.457512	0.761867	0.76949	0.390789	0.589682	0.729109	0.485495	0.667027	0.217558	0.733531	0.596407	0.563382	0.549451	0.450613	0.517033
TCGA_TCGA-49-4501	0.518116	0.514241	0.736715	0.659861	0.701321	0.719648	0.379953	0.732274	0.474197	0.746074	0.80093	0.459762	0.613931	0.773532	0.508803	0.655447	0.225209	0.744656	0.621775	0.624727	0.564224	0.395635	0.498343
TCGA_TCGA-49-AAR4	0.550923	0.659163	0.874321	0.700344	0.677511	0.746706	0.310993	0.702282	0.476251	0.774768	0.867838	0.396354	0.516496	0.750075	0.52499	0.711531	0.266404	0.748208	0.638246	0.575964	0.571467	0.331064	0.464672
TCGA_TCGA-55-6642	0.588252	0.551015	0.75671	0.68303	0.675733	0.813633	0.269871	0.712169	0.613445	0.731022	0.818359	0.432666	0.583931	0.755702	0.533425	0.71515	0.279415	0.736343	0.687715	0.535091	0.553477	0.38949	0.554411
TCGA_TCGA-05-5423	0.473632	0.580616	0.772335	0.719944	0.721569	0.667167	0.456115	0.75759	0.512584	0.827645	0.885478	0.556416	0.664159	0.800946	0.509707	0.678298	0.277113	0.715009	0.738895	0.668048	0.562611	0.430077	0.558227
TCGA_TCGA-05-4432	0.490976	0.593704	0.69198	0.674337	0.669362	0.816315	0.25734	0.696219	0.492546	0.788062	0.805803	0.430797	0.58189	0.763512	0.498048	0.697259	0.259778	0.700816	0.661804	0.576757	0.508146	0.436208	0.538614
TCGA_TCGA-55-8512	0.319941	0.327395	0.552493	0.643257	0.668308	0.719614	0.397682	0.665396	0.299509	0.798627	0.717601	0.380154	0.583487	0.729501	0.443573	0.662239	0.38294	0.784473	0.5568	0.529655	0.479784	0.344036	0.44696
TCGA_TCGA-05-4398	0.480268	0.620885	0.678235	0.724116	0.695446	0.723874	0.291861	0.753212	0.500244	0.777886	0.914774	0.48646	0.557815	0.76857	0.572922	0.67965	0.327041	0.731013	0.75552	0.653647	0.581142	0.439943	0.457119
TCGA_TCGA-05-4433	0.369742	0.518212	0.716016	0.681167	0.680944	0.760674	0.387888	0.721371	0.49835	0.760837	0.878949	0.475742	0.586108	0.769292	0.526486	0.670247	0.29808	0.777469	0.673053	0.6035	0.545486	0.443204	0.575718
TCGA_TCGA-62-8394	0.325515	0.590573	0.594953	0.607668	0.674858	0.722879	0.298861	0.724733	0.384643	0.753673	0.742781	0.376301	0.478342	0.72749	0.506515	0.685871	0.173511	0.709151	0.568757	0.553149	0.520221	0.350977	0.559536
TCGA_TCGA-55-7911	0.461475	0.731139	0.840332	0.683165	0.699387	0.708581	0.323516	0.707587	0.510122	0.785221	0.823215	0.409008	0.441754	0.724873	0.493042	0.67741	0.205357	0.708068	0.635099	0.592382	0.531692	0.411473	0.600117
TCGA_TCGA-50-5942	0.447457	0.35623	0.599134	0.625097	0.666499	0.670875	0.361557	0.614059	0.422589	0.757429	0.710059	0.407974	0.566939	0.744764	0.476152	0.677002	0.198329	0.717567	0.531716	0.58163	0.510712	0.452925	0.528893
TCGA_TCGA-44-7662	0.419854	0.608496	0.7154	0.672989	0.691505	0.770025	0.236949	0.750595	0.449884	0.757789	0.844404	0.470811	0.585076	0.738907	0.58974	0.706679	0.282238	0.708652	0.744334	0.597911	0.54239	0.363165	0.515171
TCGA_TCGA-55-A490	0.39392	0.46498	0.628404	0.654163	0.656307	0.791386	0.251032	0.703208	0.383118	0.706281	0.856349	0.469983	0.579019	0.777886	0.52082	0.648762	0.26597	0.686918	0.678174	0.574502	0.484015	0.390006	0.483171
TCGA_TCGA-97-7941	0.395973	0.381391	0.643573	0.638644	0.671882	0.764985	0.259982	0.675662	0.37918	0.770434	0.785823	0.438102	0.510956	0.784717	0.491151	0.693879	0.246883	0.767602	0.645374	0.564147	0.533175	0.487909	0.479406
TCGA_TCGA-97-8175	0.342884	0.511848	0.605913	0.738131	0.715674	0.728861	0.259283	0.727071	0.427031	0.781434	0.83735	0.45634	0.547486	0.755388	0.510554	0.702842	0.275773	0.703177	0.719254	0.601206	0.525892	0.465987	0.536913
TCGA_TCGA-99-7458	0.451312	0.581153	0.784012	0.697939	0.704512	0.699833	0.353369	0.709146	0.505099	0.780181	0.859263	0.437711	0.590934	0.772323	0.517741	0.709278	0.268074	0.733606	0.718886	0.62643	0.579326	0.425451	0.515133
TCGA_TCGA-55-8507	0.292554	0.498377	0.562294	0.662815	0.639625	0.747129	0.220585	0.707384	0.374455	0.769512	0.746721	0.452065	0.54509	0.737825	0.467482	0.678638	0.232753	0.731515	0.610509	0.559506	0.482837	0.405488	0.523179
TCGA_TCGA-38-4629	0.453719	0.626434	0.774393	0.713633	0.711116	0.71888	0.317385	0.784912	0.52725	0.764805	0.925187	0.588945	0.586449	0.747034	0.587102	0.713435	0.280628	0.723209	0.799493	0.69083	0.604654	0.431645	0.520274
TCGA_TCGA-86-7954	0.442795	0.593074	0.733004	0.662622	0.742544	0.751688	0.303649	0.728644	0.492768	0.779493	0.910651	0.511292	0.54234	0.749004	0.498313	0.706975	0.245706	0.727241	0.730063	0.628531	0.553726	0.392311	0.50237
TCGA_TCGA-97-A4M3	0.323474	0.434934	0.545046	0.643582	0.620995	0.809574	0.428742	0.641305	0.330685	0.711325	0.679885	0.386048	0.551925	0.714236	0.471783	0.631893	0.258821	0.715536	0.526825	0.540102	0.508946	0.363508	0.471115
TCGA_TCGA-55-6984	0.484058	0.543926	0.61625	0.651239	0.682097	0.787565	0.340061	0.652534	0.393002	0.713363	0.755287	0.39815	0.539174	0.753185	0.483937	0.666839	0.290644	0.716271	0.511856	0.514122	0.523754	0.507124	0.553865
TCGA_TCGA-55-8205	0.520776	0.711389	0.811083	0.698172	0.680497	0.693377	0.421837	0.777929	0.600181	0.785995	0.977841	0.544583	0.583292	0.773524	0.594957	0.730141	0.30208	0.767315	0.809071	0.676042	0.632065	0.429144	0.543385
TCGA_TCGA-55-7816	0.402456	0.392572	0.694995	0.679773	0.712757	0.61289	0.264861	0.765874	0.540345	0.880459	0.908552	0.548931	0.535503	0.801455	0.569536	0.742072	0.201995	0.777524	0.71936	0.701583	0.569747	0.336641	0.491168
TCGA_TCGA-99-AA5R	0.686477	0.604008	0.845876	0.697499	0.712962	0.710685	0.468928	0.705011	0.626237	0.789351	0.915297	0.496329	0.671242	0.771597	0.578464	0.721333	0.196238	0.785216	0.697275	0.657867	0.599661	0.38733	0.530185
TCGA_TCGA-55-7727	0.533002	0.663663	0.692209	0.697233	0.699978	0.651534	0.278748	0.685073	0.561121	0.794616	0.731292	0.401823	0.577356	0.701622	0.472124	0.639436	0.211115	0.700591	0.64774	0.560432	0.529012	0.366603	0.6173
TCGA_TCGA-86-A456	0.356801	0.578399	0.695081	0.682288	0.695936	0.74536	0.464106	0.697689	0.483859	0.838262	0.851362	0.474933	0.656139	0.772526	0.528803	0.697169	0.227331	0.728744	0.675458	0.630859	0.534522	0.420452	0.555038
TCGA_TCGA-69-7765	0.494475	0.546081	0.683494	0.711877	0.704253	0.723359	0.316746	0.701579	0.49569	0.806598	0.815138	0.455006	0.620905	0.72321	0.546186	0.69904	0.267363	0.744794	0.689239	0.604916	0.560604	0.359775	0.556246
TCGA_TCGA-64-5774	0.376283	0.556918	0.598586	0.651263	0.621402	0.763419	0.220485	0.679723	0.281431	0.709713	0.680227	0.293562	0.456689	0.701417	0.472702	0.650061	0.334407	0.667452	0.493176	0.463428	0.479293	0.409413	0.557563
TCGA_TCGA-05-4427	0.38662	0.60542	0.640072	0.653399	0.706253	0.741877	0.348756	0.741717	0.456461	0.760885	0.802638	0.430439	0.534793	0.728655	0.54106	0.689998	0.137952	0.725844	0.704266	0.574447	0.514168	0.380281	0.542012
TCGA_TCGA-50-6591	0.0659294	0.473786	0.420763	0.556209	0.660906	0.662804	0.24112	0.670883	0.123151	0.623681	0.487555	0.291827	0.3677	0.650352	0.400354	0.641561	0.0210825	0.677244	0.410624	0.472907	0.434544	0.233449	0.642819
TCGA_TCGA-05-4397	0.246619	0.614519	0.558285	0.654292	0.703944	0.709168	0.224429	0.712936	0.392351	0.743531	0.74049	0.442506	0.33649	0.761791	0.500371	0.578247	0.157768	0.728038	0.591159	0.530552	0.46973	0.348405	0.517203
TCGA_TCGA-93-7347	0.581586	0.579895	0.828899	0.705439	0.725139	0.728388	0.317276	0.705555	0.546745	0.814347	0.911525	0.515654	0.615696	0.78586	0.54139	0.682662	0.252196	0.740712	0.743304	0.65285	0.616973	0.477522	0.522876
TCGA_TCGA-44-8117	0.351673	0.466497	0.620156	0.629611	0.634469	0.720914	0.344354	0.688905	0.334127	0.745394	0.729065	0.385527	0.546323	0.720053	0.441976	0.658566	0.15123	0.684402	0.637535	0.558096	0.494713	0.400215	0.471551
TCGA_TCGA-49-6742	0.231667	0.49963	0.543727	0.615954	0.68053	0.765873	0.298348	0.702155	0.257272	0.700261	0.645523	0.4565	0.470689	0.764419	0.437261	0.615592	0.322721	0.692822	0.445275	0.496814	0.474106	0.412271	0.58578
TCGA_TCGA-86-8280	0.523393	0.542997	0.758696	0.691097	0.698793	0.685311	0.369883	0.732974	0.510559	0.782156	0.855688	0.461139	0.584292	0.759272	0.532038	0.680196	0.226489	0.745661	0.714366	0.641476	0.556009	0.410496	0.490688
TCGA_TCGA-MP-A4SY	0.249887	0.458452	0.529731	0.715166	0.689475	0.776041	0.185715	0.698686	0.370353	0.761006	0.774417	0.438495	0.511787	0.735254	0.507985	0.676929	0.278849	0.70937	0.71715	0.5601	0.525656	0.34855	0.458542
TCGA_TCGA-86-7955	0.26992	0.472366	0.564784	0.582604	0.634091	0.724218	0.169683	0.64514	0.281597	0.701739	0.590367	0.270816	0.44506	0.724223	0.407312	0.526147	0.173457	0.648583	0.395753	0.364087	0.423042	0.436731	0.509682
TCGA_TCGA-L9-A8F4	0.561745	0.625292	0.81486	0.647846	0.647552	0.758981	0.258321	0.697073	0.542042	0.712946	0.887857	0.45664	0.465395	0.746426	0.507526	0.656188	0.235789	0.728249	0.683161	0.569999	0.536382	0.352763	0.390316
TCGA_TCGA-49-4507	0.484196	0.708731	0.859898	0.700841	0.736622	0.729596	0.232298	0.720039	0.432878	0.697458	0.853802	0.510363	0.455856	0.727342	0.562169	0.669869	0.404738	0.685339	0.596796	0.569399	0.555801	0.448632	0.55737
TCGA_TCGA-55-7725	0.51389	0.566779	0.760619	0.713935	0.738469	0.646154	0.391682	0.682955	0.55115	0.753847	0.810635	0.437958	0.586329	0.721852	0.531855	0.661963	0.214175	0.742193	0.634295	0.601346	0.555438	0.40102	0.550513
TCGA_TCGA-55-8511	0.577717	0.671599	0.731035	0.688843	0.675372	0.76155	0.338181	0.68394	0.54738	0.722348	0.864191	0.413157	0.566517	0.763896	0.52634	0.685739	0.307703	0.724992	0.649419	0.607999	0.592951	0.434157	0.514213
TCGA_TCGA-55-A494	0.0613307	0.389173	0.515788	0.584626	0.650033	0.822336	0.174432	0.619342	0.178831	0.737629	0.523004	0.286432	0.46258	0.759414	0.397575	0.60846	0.315944	0.68718	0.353964	0.498937	0.455351	0.367458	0.494492
TCGA_TCGA-L9-A50W	0.381786	0.396335	0.598041	0.695942	0.685194	0.720366	0.259754	0.633128	0.372098	0.762718	0.75703	0.406001	0.574851	0.758339	0.451241	0.691769	0.320793	0.719898	0.486225	0.597826	0.512882	0.476771	0.502442
TCGA_TCGA-44-3919	0.530369	0.570977	0.753227	0.737905	0.693972	0.718521	0.251526	0.719565	0.518989	0.786395	0.873889	0.457992	0.570829	0.733083	0.515275	0.698961	0.194561	0.718622	0.721297	0.634752	0.560243	0.400549	0.539159
TCGA_TCGA-55-1594	0.441715	0.535114	0.69382	0.614676	0.691392	0.699074	0.226804	0.682097	0.402159	0.768094	0.732232	0.426061	0.453689	0.735804	0.451823	0.65109	0.14883	0.694197	0.645079	0.577205	0.49655	0.422267	0.464011
TCGA_TCGA-55-8514	0.351117	0.395734	0.575459	0.65693	0.659771	0.80383	0.366969	0.645764	0.393462	0.782395	0.768344	0.40349	0.528095	0.794312	0.468871	0.652435	0.177726	0.728795	0.583229	0.584166	0.495968	0.396115	0.478653
TCGA_TCGA-91-6849	0.605663	0.54755	0.707184	0.691798	0.626465	0.72908	0.477235	0.711609	0.553199	0.729221	0.853613	0.484745	0.581783	0.752302	0.488724	0.660155	0.360605	0.727824	0.67002	0.586416	0.54365	0.408549	0.517034
TCGA_TCGA-69-7979	0.286859	0.427872	0.519742	0.655694	0.647672	0.715944	0.197507	0.673714	0.269471	0.716144	0.677179	0.335238	0.541541	0.694887	0.474608	0.62707	0.20788	0.689169	0.53594	0.531106	0.457279	0.352712	0.512387
TCGA_TCGA-44-3918	0.498968	0.652772	0.798252	0.684667	0.705291	0.765758	0.434727	0.747542	0.601624	0.738918	0.877463	0.450068	0.55357	0.687455	0.53204	0.717329	0.272611	0.710218	0.734798	0.655886	0.599769	0.440972	0.533364
TCGA_TCGA-62-8395	0.377993	0.350658	0.594289	0.622639	0.646863	0.716131	0.332933	0.645197	0.377059	0.743208	0.709456	0.414751	0.561065	0.736717	0.465209	0.63224	0.266474	0.708835	0.581623	0.579006	0.495106	0.412126	0.465777
TCGA_TCGA-44-2662	0.295976	0.651271	0.543988	0.738222	0.670573	0.707159	0.376348	0.760789	0.466838	0.851473	0.88597	0.501693	0.604908	0.74211	0.544131	0.687616	0.356717	0.743516	0.824927	0.631022	0.577311	0.473625	0.564378
TCGA_TCGA-L9-A743	0.590364	0.700642	0.790131	0.73045	0.704581	0.747877	0.430446	0.729603	0.535288	0.790231	0.928569	0.496048	0.624796	0.752277	0.556831	0.714934	0.333175	0.747763	0.752279	0.643675	0.604066	0.402259	0.543017
TCGA_TCGA-97-A4M5	0.43697	0.431156	0.679867	0.664685	0.726974	0.784289	0.329637	0.724306	0.473106	0.75826	0.810297	0.493982	0.638436	0.747216	0.492091	0.689569	0.190895	0.758512	0.646843	0.58594	0.522935	0.335826	0.528328
TCGA_TCGA-50-5049	0.676521	0.691683	0.873896	0.684216	0.71717	0.690892	0.463824	0.775166	0.669379	0.777352	0.960784	0.545079	0.657741	0.789595	0.557693	0.725157	0.153542	0.742493	0.819793	0.70644	0.642079	0.382377	0.528377
TCGA_TCGA-62-A46Y	0.420375	0.540893	0.729779	0.742695	0.708208	0.694642	0.301713	0.732544	0.466548	0.843093	0.874031	0.480942	0.554254	0.763972	0.489102	0.691751	0.29516	0.760847	0.69909	0.615256	0.538996	0.396771	0.507443
TCGA_TCGA-05-5428	0.249861	0.574486	0.64537	0.697867	0.689074	0.769873	0.310474	0.748031	0.359818	0.771939	0.79859	0.479567	0.578616	0.735808	0.516133	0.624103	0.30918	0.661415	0.685555	0.620215	0.525337	0.365513	0.507828
TCGA_TCGA-49-AARE	0.476993	0.556753	0.671542	0.651218	0.685404	0.769991	0.248796	0.665531	0.365064	0.697982	0.783471	0.376832	0.405068	0.728588	0.486192	0.613891	0.246527	0.714045	0.536559	0.47336	0.518844	0.363344	0.412732
TCGA_TCGA-78-7159	0.457172	0.561129	0.664171	0.654222	0.66873	0.781557	0.186038	0.692131	0.378858	0.739776	0.750963	0.411882	0.463643	0.721355	0.530867	0.643791	0.346875	0.70637	0.557077	0.511777	0.490606	0.402661	0.595744
TCGA_TCGA-55-7281	0.389216	0.543177	0.698204	0.732201	0.687114	0.72886	0.419451	0.716773	0.46405	0.811202	0.88182	0.521595	0.651246	0.756806	0.530064	0.741358	0.206436	0.730317	0.734547	0.623558	0.555864	0.468773	0.524407
TCGA_TCGA-67-6217	0.530618	0.5047	0.731845	0.674737	0.678715	0.729256	0.396772	0.706551	0.477878	0.785726	0.808671	0.391745	0.545914	0.757586	0.484084	0.689896	0.263711	0.724912	0.646858	0.60569	0.529955	0.399818	0.494502
TCGA_TCGA-MN-A4N5	0.405457	0.549182	0.745353	0.680834	0.722466	0.738646	0.212586	0.678868	0.391232	0.756949	0.802575	0.378535	0.434333	0.716353	0.480101	0.654318	0.263591	0.709758	0.519152	0.599804	0.539099	0.391604	0.46346
TCGA_TCGA-55-7724	0.516109	0.681074	0.702472	0.706505	0.731843	0.626196	0.398399	0.738418	0.559659	0.804125	0.829318	0.514539	0.643365	0.69247	0.571015	0.703536	0.348921	0.781493	0.710938	0.599064	0.554819	0.429058	0.594953
TCGA_TCGA-MN-A4N1	0.251456	0.453186	0.47255	0.624144	0.659741	0.692988	0.201923	0.666623	0.227071	0.722082	0.656801	0.359924	0.471128	0.739811	0.47963	0.621818	0.204663	0.658864	0.506572	0.532782	0.491618	0.387672	0.499593
TCGA_TCGA-69-A59K	0.502527	0.556117	0.644596	0.657232	0.652149	0.783167	0.328148	0.707541	0.520634	0.772279	0.778256	0.395664	0.479799	0.758548	0.511109	0.612125	0.223605	0.707647	0.654999	0.550634	0.508357	0.362996	0.411657
TCGA_TCGA-99-8028	0.641523	0.678424	0.879266	0.710743	0.734299	0.764008	0.406934	0.738687	0.634474	0.806948	1	0.559945	0.63051	0.775668	0.582804	0.749609	0.215946	0.76451	0.800542	0.690544	0.647418	0.440051	0.580864
TCGA_TCGA-49-4506	0.501858	0.718213	0.826379	0.699904	0.701081	0.744921	0.301607	0.702523	0.489907	0.736494	0.814567	0.471503	0.434172	0.767768	0.501144	0.639139	0.325116	0.671827	0.607724	0.586552	0.56182	0.397058	0.547246
TCGA_TCGA-91-8497	0.699712	0.483168	0.712254	0.67866	0.68307	0.775097	0.388602	0.705562	0.57716	0.790075	0.87678	0.481521	0.637472	0.784436	0.511365	0.701788	0.233633	0.761344	0.716059	0.624679	0.552424	0.391233	0.509491
TCGA_TCGA-73-4670	0.3521	0.604902	0.541267	0.710121	0.698992	0.780399	0.269145	0.697716	0.337156	0.725873	0.748291	0.440717	0.54099	0.72581	0.485993	0.64378	0.508961	0.678401	0.586059	0.526777	0.509011	0.412539	0.500543
TCGA_TCGA-44-3396	0.538898	0.67994	0.766046	0.716107	0.685783	0.706703	0.386733	0.763216	0.521405	0.770446	0.892941	0.520736	0.600912	0.74674	0.551304	0.710955	0.400268	0.753263	0.777787	0.627407	0.590598	0.460582	0.520653
TCGA_TCGA-38-4627	0.387772	0.519379	0.671775	0.675791	0.727997	0.703227	0.333	0.804716	0.424811	0.797398	0.891789	0.560748	0.646836	0.760506	0.556307	0.712727	0.25285	0.76459	0.778929	0.637839	0.586235	0.422782	0.533339
TCGA_TCGA-55-A57B	0.287275	0.493151	0.594901	0.671381	0.669015	0.690116	0.376363	0.688575	0.379726	0.780589	0.782313	0.387553	0.505262	0.752596	0.470709	0.710694	0.206831	0.714294	0.62636	0.610722	0.512598	0.37982	0.462126
TCGA_TCGA-55-8616	0.499452	0.46533	0.613662	0.610572	0.650503	0.749486	0.319573	0.644338	0.37287	0.777572	0.704086	0.341106	0.563004	0.739103	0.418502	0.656586	0.278065	0.697112	0.492817	0.564458	0.497325	0.334777	0.467007
TCGA_TCGA-55-8089	0.573664	0.732783	0.893434	0.686695	0.712667	0.729629	0.318286	0.755386	0.595041	0.777097	0.944007	0.539234	0.539993	0.779862	0.631783	0.724333	0.297428	0.748913	0.791293	0.645959	0.624622	0.408183	0.562758
TCGA_TCGA-NJ-A7XG	0.261558	0.344884	0.510215	0.680692	0.700153	0.715957	0.229871	0.591891	0.260087	0.78194	0.666393	0.327192	0.509556	0.716753	0.372845	0.623827	0.215594	0.680289	0.374588	0.498815	0.463765	0.405957	0.504836
TCGA_TCGA-49-AAQV	0.530649	0.575722	0.711336	0.691016	0.772237	0.743526	0.284228	0.681121	0.413324	0.785186	0.840646	0.348377	0.491067	0.760526	0.481027	0.638799	0.365855	0.71879	0.550279	0.532805	0.520675	0.436964	0.498619
TCGA_TCGA-55-8091	0.399276	0.509901	0.670814	0.711478	0.701302	0.760358	0.381013	0.726359	0.457388	0.782428	0.8682	0.506713	0.643607	0.738151	0.522419	0.68554	0.333234	0.754268	0.768928	0.609066	0.57249	0.478694	0.516076
TCGA_TCGA-64-5779	0.603335	0.678225	0.741282	0.643126	0.645163	0.798754	0.305196	0.64056	0.466033	0.738862	0.723516	0.354091	0.470155	0.725158	0.482955	0.67409	0.176191	0.712918	0.496003	0.525823	0.519518	0.322578	0.527919
TCGA_TCGA-86-8278	0.378653	0.469718	0.651289	0.725744	0.700969	0.747964	0.270737	0.643058	0.389505	0.734842	0.811858	0.437482	0.488467	0.721562	0.476844	0.708956	0.313839	0.734353	0.638702	0.562725	0.516551	0.420716	0.486686
TCGA_TCGA-44-6777	0.546611	0.570715	0.686825	0.736508	0.697706	0.740861	0.347543	0.80287	0.601115	0.827461	0.986013	0.597324	0.683784	0.79893	0.585272	0.723514	0.332296	0.765012	0.881139	0.696914	0.614795	0.425935	0.532931
TCGA_TCGA-55-8092	0.626734	0.586535	0.814189	0.694079	0.67007	0.712238	0.282932	0.672812	0.562861	0.723972	0.852181	0.430851	0.4663	0.739172	0.500413	0.662601	0.204212	0.714519	0.594937	0.534072	0.568007	0.41767	0.536084
TCGA_TCGA-73-4675	0.357803	0.403233	0.536185	0.699555	0.643611	0.801472	0.221893	0.681131	0.38102	0.727008	0.737586	0.475689	0.59124	0.766531	0.473738	0.649757	0.200347	0.723897	0.622814	0.551907	0.502258	0.398218	0.459367
TCGA_TCGA-73-4666	0.398473	0.716927	0.818015	0.700749	0.695838	0.747522	0.325292	0.758827	0.518399	0.769021	0.914071	0.508825	0.519722	0.746203	0.561033	0.670336	0.302441	0.68872	0.739972	0.652249	0.583502	0.395027	0.556266
TCGA_TCGA-55-A4DG	0.579825	0.480917	0.675424	0.638241	0.683263	0.677028	0.354084	0.682773	0.494169	0.74626	0.774257	0.391821	0.601338	0.733461	0.440203	0.655095	0.156964	0.692632	0.556114	0.576343	0.491698	0.379592	0.513186
TCGA_TCGA-MP-A4TF	0.394204	0.524238	0.607849	0.69388	0.679998	0.792705	0.26815	0.685457	0.328506	0.74558	0.703167	0.33234	0.461078	0.720104	0.469698	0.645032	0.298125	0.703408	0.523709	0.50812	0.476693	0.402589	0.563558
TCGA_TCGA-55-6980	0.368602	0.480062	0.726942	0.716418	0.717005	0.734653	0.408139	0.681188	0.446459	0.778659	0.875989	0.511173	0.654051	0.815428	0.53696	0.747676	0.291797	0.774904	0.701222	0.628446	0.575881	0.420234	0.487967
TCGA_TCGA-50-8457	0.647365	0.491333	0.762297	0.66963	0.692203	0.691191	0.434264	0.687402	0.579288	0.745604	0.85845	0.473702	0.64879	0.770097	0.526804	0.690306	0.2567	0.738517	0.691445	0.616957	0.564961	0.376517	0.468472
TCGA_TCGA-35-5375	0.451967	0.645569	0.779743	0.68613	0.72938	0.665399	0.284465	0.673439	0.450635	0.754534	0.787474	0.439443	0.462624	0.687437	0.494512	0.642969	0.167378	0.66183	0.629514	0.599851	0.537266	0.360309	0.458528
TCGA_TCGA-50-5931	0.30211	0.509859	0.512668	0.569818	0.678265	0.657913	0.335074	0.636065	0.205951	0.709571	0.579966	0.322513	0.410392	0.646509	0.43102	0.581271	0.0798223	0.716195	0.38695	0.504112	0.448865	0.395078	0.518734
TCGA_TCGA-55-6971	0.676338	0.679087	0.814903	0.705619	0.697563	0.791578	0.443381	0.7122	0.613878	0.771267	0.935114	0.530745	0.681002	0.76099	0.535304	0.706499	0.326102	0.763789	0.769787	0.644185	0.594651	0.400572	0.583317
TCGA_TCGA-64-1679	0.326051	0.499524	0.500257	0.740476	0.692467	0.721682	0.237464	0.708716	0.417162	0.770709	0.833546	0.47524	0.554291	0.778144	0.535571	0.710996	0.277125	0.716058	0.742413	0.600351	0.536214	0.408542	0.515128
TCGA_TCGA-95-7948	0.348139	0.374095	0.573226	0.653833	0.672808	0.69379	0.319311	0.647299	0.37685	0.703216	0.670195	0.340654	0.522569	0.736144	0.424194	0.639895	0.18137	0.677061	0.433784	0.53253	0.469324	0.364515	0.384923
TCGA_TCGA-64-5815	0.410432	0.568089	0.623655	0.711068	0.713635	0.767074	0.300635	0.761683	0.482021	0.761705	0.897259	0.530842	0.636515	0.742369	0.558852	0.710454	0.260889	0.729163	0.78797	0.6389	0.582583	0.443372	0.542854
TCGA_TCGA-05-4426	0.30338	0.458277	0.578763	0.68985	0.696158	0.692932	0.207465	0.694537	0.338065	0.825844	0.802089	0.469657	0.534247	0.757191	0.495074	0.689134	0.316892	0.739811	0.713095	0.584379	0.516464	0.391816	0.466962
TCGA_TCGA-78-7158	0.261266	0.362996	0.530688	0.619597	0.680469	0.65125	0.192849	0.650948	0.334384	0.725908	0.700075	0.365062	0.502974	0.723096	0.450475	0.638856	0.126644	0.700183	0.520163	0.558759	0.474641	0.436952	0.464861
TCGA_TCGA-97-8172	0.677614	0.503858	0.767631	0.691378	0.661504	0.742598	0.279284	0.690149	0.598948	0.753479	0.874978	0.46488	0.637076	0.764528	0.512214	0.69193	0.193576	0.732857	0.677337	0.640449	0.55987	0.39434	0.469536
TCGA_TCGA-91-6840	0.417564	0.554193	0.71129	0.622341	0.669581	0.712301	0.317501	0.654614	0.432054	0.715577	0.74508	0.383832	0.48345	0.730051	0.509212	0.644259	0.112573	0.68949	0.586759	0.566672	0.489333	0.382888	0.473297
TCGA_TCGA-55-8299	0.536556	0.671369	0.860815	0.692341	0.725905	0.710994	0.341181	0.740738	0.508355	0.799039	0.930586	0.548342	0.654232	0.763495	0.561675	0.71154	0.334408	0.766487	0.753445	0.641246	0.6124	0.446074	0.600761
TCGA_TCGA-49-6767	0.303263	0.59885	0.769676	0.667515	0.667644	0.710147	0.190924	0.727081	0.436728	0.755297	0.857661	0.41648	0.356684	0.748856	0.53072	0.64805	0.197527	0.711056	0.627304	0.567905	0.53103	0.441432	0.44757
TCGA_TCGA-L9-A444	0.623494	0.57986	0.88359	0.673148	0.682057	0.783628	0.30852	0.711464	0.571454	0.728955	0.92942	0.468927	0.532088	0.753806	0.538126	0.691834	0.232195	0.732949	0.65515	0.659237	0.602641	0.428143	0.486197
TCGA_TCGA-38-A44F	0.654259	0.539337	0.770341	0.712623	0.697779	0.738351	0.412858	0.693139	0.554039	0.792287	0.883375	0.521488	0.605258	0.757918	0.535773	0.717049	0.27602	0.760947	0.720194	0.619692	0.578367	0.472728	0.496283
TCGA_TCGA-78-7155	0.252209	0.579811	0.564382	0.580093	0.713926	0.662309	0.176784	0.658627	0.245884	0.705748	0.586625	0.38103	0.47529	0.681635	0.441347	0.569569	0	0.648808	0.544266	0.482826	0.44247	0.29595	0.582842
TCGA_TCGA-86-8055	0.409065	0.558477	0.592931	0.700293	0.698134	0.711876	0.251785	0.749152	0.45486	0.773077	0.821344	0.451928	0.576175	0.74175	0.545494	0.697489	0.200886	0.730102	0.751175	0.58123	0.566147	0.405667	0.537329
TCGA_TCGA-99-8025	0.417277	0.441201	0.57288	0.655314	0.658549	0.769738	0.247362	0.650489	0.349374	0.794259	0.69514	0.373298	0.420647	0.723101	0.472827	0.668464	0.290952	0.702153	0.48517	0.557645	0.484235	0.422094	0.446675
TCGA_TCGA-78-7633	0.225841	0.360217	0.538971	0.575726	0.615595	0.695666	0.360153	0.689409	0.289982	0.716385	0.640991	0.398153	0.541566	0.72476	0.447577	0.596556	0.214161	0.705428	0.507464	0.561911	0.464218	0.352068	0.53895
TCGA_TCGA-49-6745	0.406607	0.618077	0.732448	0.700003	0.691619	0.696991	0.356079	0.758874	0.462088	0.796353	0.867624	0.484146	0.601598	0.762067	0.572925	0.704817	0.328219	0.727311	0.752731	0.597963	0.589643	0.409741	0.562523
TCGA_TCGA-97-A4LX	0.682625	0.611186	0.823071	0.713746	0.702785	0.753236	0.331377	0.752183	0.623167	0.760461	0.934358	0.505552	0.571186	0.774732	0.547015	0.715304	0.252455	0.757219	0.798231	0.684913	0.602999	0.416108	0.443051
TCGA_TCGA-78-7147	0.334728	0.486661	0.661984	0.666862	0.70829	0.689796	0.200535	0.698911	0.337108	0.760844	0.732382	0.380252	0.502007	0.741013	0.473297	0.638316	0.199653	0.712072	0.512781	0.521454	0.498285	0.376603	0.555585
TCGA_TCGA-55-A493	0.518082	0.718224	0.788187	0.700512	0.671326	0.737517	0.2602	0.751121	0.509775	0.736886	0.920222	0.471322	0.483823	0.743183	0.56709	0.673954	0.215943	0.732952	0.779848	0.639684	0.590338	0.411656	0.458769
TCGA_TCGA-86-7711	0.390344	0.641719	0.599847	0.736892	0.680203	0.69355	0.325226	0.763248	0.473546	0.819167	0.821185	0.484072	0.58753	0.742048	0.52127	0.696418	0.441864	0.739431	0.707081	0.582837	0.568614	0.46186	0.53744
TCGA_TCGA-35-3615	0.427438	0.383714	0.625839	0.654737	0.656251	0.704925	0.247156	0.689968	0.416231	0.713977	0.713724	0.436476	0.537504	0.72622	0.452528	0.631571	0.238304	0.698118	0.590489	0.584722	0.51037	0.367307	0.505257
TCGA_TCGA-50-5946	0.350716	0.571654	0.591365	0.611558	0.679899	0.731611	0.184474	0.695448	0.30657	0.699077	0.639907	0.32101	0.581319	0.72268	0.485524	0.67967	0.12435	0.678048	0.537144	0.561817	0.475098	0.392093	0.583153
TCGA_TCGA-93-A4JQ	0.67913	0.661049	0.800047	0.688152	0.676839	0.737162	0.330889	0.690654	0.611663	0.757698	0.868455	0.413304	0.526593	0.742308	0.531615	0.692216	0.182274	0.733083	0.679908	0.608869	0.608308	0.410818	0.503905
TCGA_TCGA-55-7910	0.426392	0.614989	0.571995	0.658012	0.649579	0.785872	0.381735	0.645375	0.366571	0.8057	0.740551	0.362387	0.539923	0.735505	0.471737	0.643843	0.333231	0.721094	0.499578	0.494223	0.475673	0.406241	0.584096
TCGA_TCGA-55-8506	0.359066	0.539701	0.622968	0.684641	0.673452	0.797472	0.257253	0.656347	0.397192	0.746755	0.796096	0.433782	0.618335	0.750455	0.509194	0.654827	0.286317	0.727127	0.634965	0.593227	0.504452	0.427097	0.527844
TCGA_TCGA-78-7540	0.33733	0.388112	0.583615	0.640504	0.686693	0.776784	0.227165	0.6837	0.414286	0.738105	0.717699	0.394087	0.430332	0.761636	0.502243	0.661562	0.248322	0.788317	0.558547	0.55641	0.491845	0.486646	0.547523
TCGA_TCGA-86-7713	0.331766	0.514491	0.537094	0.589296	0.637171	0.785707	0.304726	0.678871	0.313282	0.726016	0.653031	0.325	0.459084	0.718273	0.406742	0.598903	0.252701	0.663286	0.514321	0.488053	0.475155	0.362373	0.660892
TCGA_TCGA-50-5051	0.431211	0.539371	0.577481	0.69236	0.68845	0.815701	0.313692	0.623229	0.321693	0.733833	0.683614	0.33097	0.540577	0.760969	0.453474	0.635567	0.271618	0.692025	0.463969	0.482612	0.463986	0.389979	0.558671
TCGA_TCGA-55-8204	0.495223	0.570081	0.643938	0.694711	0.752106	0.698352	0.318346	0.663732	0.41684	0.772883	0.755308	0.413732	0.533256	0.737896	0.528365	0.65431	0.317046	0.756693	0.58581	0.514904	0.527181	0.404612	0.552615
TCGA_TCGA-MP-A4TJ	0.706889	0.713228	0.877265	0.696371	0.704872	0.779993	0.465556	0.7017	0.664967	0.799541	0.933292	0.482973	0.65135	0.766472	0.535238	0.713836	0.349452	0.759466	0.74064	0.645959	0.618438	0.431816	0.538355
TCGA_TCGA-97-7554	0.513474	0.55862	0.627513	0.659359	0.674629	0.660206	0.346028	0.739768	0.480597	0.726946	0.803727	0.416317	0.534464	0.736169	0.51235	0.688198	0.19812	0.717349	0.705493	0.619295	0.544011	0.427225	0.549495
TCGA_TCGA-05-4434	0.525796	0.638744	0.748469	0.724902	0.721427	0.718716	0.277492	0.75096	0.514989	0.770165	0.923831	0.552375	0.590981	0.764741	0.528521	0.671249	0.313043	0.733296	0.806022	0.66386	0.590677	0.412929	0.50589
TCGA_TCGA-86-8585	0.526808	0.6906	0.797327	0.678848	0.685276	0.77744	0.297148	0.717418	0.531103	0.740865	0.92971	0.467044	0.54874	0.76414	0.515006	0.634123	0.280881	0.711959	0.65608	0.560964	0.551818	0.344431	0.468765
TCGA_TCGA-64-5781	0.481892	0.65057	0.846918	0.691686	0.714659	0.75519	0.316798	0.718491	0.448096	0.70102	0.825468	0.448607	0.581029	0.736227	0.549631	0.711309	0.312244	0.683887	0.558549	0.578908	0.572145	0.396629	0.581067
TCGA_TCGA-MP-A4T7	0.371986	0.542549	0.643868	0.69458	0.689549	0.7619	0.356726	0.699278	0.4092	0.772694	0.801388	0.474466	0.549997	0.746616	0.472439	0.634541	0.322987	0.728817	0.621835	0.574307	0.511494	0.405963	0.561661
TCGA_TCGA-73-A9RS	0.307717	0.591543	0.635565	0.620203	0.671792	0.724175	0.270948	0.683221	0.31326	0.672244	0.673438	0.346899	0.535799	0.69977	0.439786	0.564621	0.243272	0.663165	0.449332	0.474425	0.425271	0.415382	0.502428
TCGA_TCGA-05-4415	0.366183	0.671397	0.663728	0.643565	0.628446	0.746782	0.246741	0.733371	0.351206	0.68642	0.735341	0.358583	0.501046	0.705075	0.499703	0.618609	0.216935	0.675145	0.58903	0.507932	0.477569	0.346933	0.631226
TCGA_TCGA-93-8067	0.337348	0.575212	0.639427	0.662175	0.705761	0.746991	0.330122	0.676423	0.311495	0.708792	0.69247	0.405268	0.505066	0.703259	0.478946	0.65083	0.284715	0.680359	0.577861	0.542597	0.493296	0.375225	0.563308
TCGA_TCGA-44-6148	0.479388	0.354774	0.574568	0.648726	0.689694	0.627663	0.435929	0.654974	0.431234	0.777902	0.791518	0.425209	0.679963	0.734885	0.476619	0.695238	0.236775	0.794031	0.606151	0.5682	0.480899	0.415786	0.533258
TCGA_TCGA-95-7947	0.432033	0.594236	0.670006	0.624106	0.697155	0.64116	0.268816	0.697764	0.445711	0.730143	0.751644	0.36291	0.448887	0.743713	0.429255	0.660651	0.21006	0.705609	0.569788	0.512034	0.498297	0.404875	0.527416
TCGA_TCGA-97-7937	0.273405	0.396764	0.499289	0.670048	0.684014	0.803368	0.214135	0.639552	0.339622	0.767184	0.667019	0.366021	0.571532	0.710733	0.459455	0.64399	0.211905	0.679717	0.556329	0.557828	0.47694	0.367261	0.51506
TCGA_TCGA-78-8660	0.471627	0.649156	0.828909	0.656985	0.69192	0.6993	0.299493	0.722754	0.482998	0.765116	0.869866	0.491605	0.563023	0.748771	0.551685	0.683146	0.223506	0.714137	0.719065	0.632319	0.569628	0.389103	0.533847
TCGA_TCGA-99-8032	0.515909	0.549637	0.628261	0.653915	0.696423	0.803366	0.286264	0.696344	0.398795	0.772057	0.781559	0.381846	0.571809	0.725563	0.497442	0.687424	0.29851	0.727086	0.612704	0.524023	0.516489	0.443178	0.569887
TCGA_TCGA-50-5072	0.318083	0.634905	0.554366	0.641672	0.686319	0.750065	0.295442	0.708024	0.358327	0.747273	0.705685	0.407955	0.547868	0.731172	0.50669	0.626294	0.342264	0.69227	0.574126	0.518709	0.524123	0.443055	0.619294
TCGA_TCGA-05-4402	0.434505	0.499078	0.590472	0.689897	0.701439	0.704833	0.206515	0.755109	0.473347	0.780714	0.808051	0.437894	0.533114	0.74307	0.506943	0.690681	0.220696	0.713082	0.672097	0.586839	0.524765	0.372745	0.55523
TCGA_TCGA-55-6970	0.506468	0.651629	0.707243	0.672936	0.689853	0.738311	0.394556	0.710389	0.521934	0.731626	0.817448	0.514037	0.576813	0.750939	0.507639	0.624804	0.333244	0.713212	0.630289	0.619865	0.540148	0.347657	0.585095
TCGA_TCGA-86-8669	0.437661	0.54711	0.689368	0.637755	0.684887	0.765908	0.328355	0.65181	0.436467	0.80203	0.779243	0.422454	0.510801	0.748726	0.463437	0.64893	0.202568	0.690323	0.628265	0.58452	0.506825	0.472897	0.551656
TCGA_TCGA-69-7764	0.457941	0.549607	0.719923	0.616085	0.63725	0.701555	0.347012	0.641169	0.451417	0.693093	0.656639	0.342584	0.475147	0.710064	0.439388	0.640502	0.19391	0.675842	0.47898	0.564598	0.505834	0.351915	0.613383
TCGA_TCGA-38-4625	0.455859	0.687579	0.722579	0.668632	0.673634	0.692958	0.38753	0.738514	0.509472	0.714847	0.818282	0.520109	0.573737	0.778922	0.529903	0.666848	0.283047	0.721074	0.702919	0.574888	0.551453	0.36873	0.520307
TCGA_TCGA-55-7283	0.326526	0.507554	0.706233	0.654904	0.709892	0.693665	0.380082	0.718976	0.385691	0.743317	0.77263	0.422099	0.646408	0.738914	0.471249	0.677255	0.263714	0.703359	0.62952	0.610272	0.50569	0.375582	0.551563
TCGA_TCGA-73-4668	0.367461	0.513493	0.54624	0.68874	0.692856	0.765726	0.288558	0.686536	0.35311	0.831089	0.73323	0.350884	0.64584	0.742341	0.514909	0.667885	0.282629	0.707826	0.603599	0.565555	0.499058	0.337353	0.523788
TCGA_TCGA-44-2666	0.343654	0.440919	0.485757	0.601551	0.676872	0.676928	0.314301	0.654344	0.396088	0.750277	0.622806	0.362073	0.633859	0.691736	0.418102	0.613009	0.192782	0.704826	0.547468	0.5378	0.49745	0.298106	0.587858
TCGA_TCGA-55-7907	0.430494	0.546603	0.749765	0.650732	0.669161	0.798497	0.245341	0.707552	0.452546	0.758535	0.791972	0.443765	0.552665	0.739053	0.516194	0.687355	0.267895	0.704829	0.625845	0.601768	0.572561	0.392455	0.526008
TCGA_TCGA-55-6975	0.468416	0.617547	0.621136	0.621121	0.655174	0.754046	0.313057	0.71136	0.376496	0.710204	0.72724	0.406296	0.460193	0.741067	0.52918	0.643384	0.305802	0.719359	0.561536	0.51329	0.514087	0.415897	0.568714
TCGA_TCGA-50-6594	0.290076	0.530168	0.588185	0.644915	0.737684	0.713713	0.184365	0.715385	0.403713	0.791168	0.690827	0.354339	0.404727	0.721474	0.554639	0.634223	0.257365	0.698541	0.563752	0.574963	0.538	0.352379	0.422465
TCGA_TCGA-44-6774	0.401057	0.533684	0.585374	0.671347	0.719378	0.761763	0.40366	0.753927	0.428778	0.808092	0.851358	0.513482	0.616505	0.744395	0.567269	0.718092	0.247124	0.761678	0.773655	0.63396	0.572062	0.372147	0.512477
TCGA_TCGA-55-8203	0.608269	0.593819	0.75215	0.684829	0.671934	0.794932	0.218988	0.675371	0.530798	0.744485	0.807941	0.396757	0.462933	0.744159	0.484372	0.688567	0.29354	0.715657	0.62838	0.553729	0.5243	0.397063	0.534795
TCGA_TCGA-49-AAR0	0.528032	0.55002	0.734721	0.665981	0.699978	0.773796	0.369886	0.692198	0.467215	0.773023	0.865698	0.471694	0.507021	0.752086	0.511386	0.670793	0.186241	0.730289	0.638723	0.596416	0.508437	0.379299	0.494127
TCGA_TCGA-50-5933	0.346019	0.616331	0.648481	0.695045	0.713095	0.732274	0.308272	0.77852	0.494076	0.749564	0.896965	0.520032	0.603114	0.746342	0.60944	0.694832	0.273733	0.745285	0.821599	0.664427	0.59385	0.413236	0.475008
TCGA_TCGA-L9-A7SV	0.318791	0.507797	0.579139	0.565269	0.598891	0.813141	0.340211	0.649772	0.326356	0.765364	0.605442	0.255539	0.383358	0.706823	0.420346	0.585998	0.121381	0.668109	0.43068	0.539697	0.449906	0.331029	0.496898
TCGA_TCGA-44-2661	0.643775	0.600544	0.853749	0.750877	0.73957	0.67121	0.468513	0.760916	0.619661	0.807981	0.946473	0.603625	0.705472	0.780553	0.558116	0.715119	0.287758	0.763333	0.794365	0.686541	0.621529	0.429928	0.506647
TCGA_TCGA-05-4422	0.549407	0.625083	0.80706	0.663869	0.684764	0.715226	0.271013	0.617377	0.491959	0.763204	0.817778	0.448782	0.4139	0.747588	0.49214	0.607619	0.218653	0.720534	0.544742	0.602548	0.553483	0.37597	0.48479
TCGA_TCGA-L4-A4E6	0.466396	0.489726	0.704232	0.748793	0.722002	0.672126	0.464309	0.758665	0.533447	0.826791	0.980194	0.608682	0.740462	0.814051	0.579904	0.705513	0.203665	0.786916	0.774683	0.703323	0.58777	0.403507	0.492901
TCGA_TCGA-55-7570	0.371198	0.549664	0.605773	0.601988	0.646566	0.682102	0.260796	0.674822	0.333069	0.66584	0.609481	0.278043	0.450274	0.696092	0.45223	0.569585	0.0901903	0.676743	0.453753	0.442112	0.426808	0.367752	0.560526
TCGA_TCGA-05-4250	0.371286	0.688032	0.773825	0.700998	0.695095	0.748076	0.371112	0.748159	0.427438	0.750475	0.815121	0.461066	0.55851	0.747061	0.55399	0.700532	0.260906	0.70125	0.70698	0.619666	0.5928	0.427647	0.525043
TCGA_TCGA-97-A4M1	0.335106	0.302764	0.63583	0.68498	0.690743	0.693224	0.320435	0.711744	0.410683	0.792333	0.820106	0.508358	0.634742	0.773	0.488372	0.677824	0.208818	0.756829	0.632097	0.621269	0.515562	0.350797	0.457301
TCGA_TCGA-S2-AA1A	0.746752	0.557913	0.813297	0.677227	0.697129	0.734789	0.464949	0.660031	0.629472	0.693366	0.887722	0.430793	0.616092	0.759929	0.513551	0.689663	0.139562	0.748754	0.658302	0.606144	0.621737	0.492016	0.527746
TCGA_TCGA-38-4628	0.235891	0.416995	0.530081	0.658012	0.721419	0.739759	0.18961	0.766672	0.393035	0.809999	0.767883	0.488053	0.565975	0.787136	0.525241	0.646096	0.252984	0.70758	0.650438	0.588918	0.549869	0.429515	0.49754
TCGA_TCGA-86-A4D0	0.305774	0.639546	0.671059	0.614938	0.674437	0.753684	0.236124	0.656046	0.285449	0.666969	0.639474	0.319888	0.427188	0.71512	0.443177	0.644712	0.213394	0.679759	0.505937	0.482453	0.453601	0.420562	0.575927
TCGA_TCGA-78-7166	0.448827	0.51608	0.701882	0.65503	0.676402	0.786713	0.157384	0.660135	0.299858	0.692386	0.716015	0.381035	0.429027	0.739784	0.464871	0.606398	0.331935	0.681441	0.438458	0.491871	0.488109	0.399424	0.515324
TCGA_TCGA-49-AARQ	0.39283	0.584185	0.700069	0.662027	0.728593	0.734726	0.250471	0.640146	0.391536	0.750047	0.774861	0.38193	0.386791	0.735056	0.481756	0.660702	0.107435	0.688057	0.420993	0.533506	0.488495	0.446731	0.483073
TCGA_TCGA-50-6593	0.367376	0.518507	0.533627	0.694828	0.685048	0.793168	0.277664	0.717739	0.443021	0.817376	0.827035	0.488928	0.569212	0.755683	0.538082	0.729307	0.325298	0.735452	0.69614	0.624389	0.541248	0.415614	0.458276
TCGA_TCGA-44-2659	0.481785	0.483521	0.747153	0.645075	0.707501	0.710145	0.277541	0.681854	0.50201	0.75167	0.821602	0.420674	0.547615	0.746786	0.5229	0.682767	0.212387	0.713095	0.636729	0.616728	0.547576	0.427939	0.517427
TCGA_TCGA-44-6778	0.621594	0.74955	0.854232	0.693623	0.681071	0.653222	0.477243	0.746971	0.661481	0.786671	0.949744	0.528273	0.738111	0.771675	0.544912	0.74182	0.247013	0.775496	0.79273	0.702839	0.576434	0.376132	0.609807
TCGA_TCGA-86-A4JF	0.424483	0.615044	0.71143	0.669982	0.729564	0.71384	0.382954	0.704486	0.464601	0.77014	0.812995	0.443931	0.61749	0.758081	0.483842	0.63813	0.327266	0.719006	0.653181	0.589387	0.511782	0.400588	0.582569
TCGA_TCGA-62-A470	0.265164	0.497886	0.563799	0.647834	0.663045	0.784246	0.344116	0.685346	0.357801	0.740992	0.700517	0.401635	0.516033	0.712593	0.443477	0.636311	0.177458	0.720748	0.600035	0.57919	0.450399	0.402399	0.54407
TCGA_TCGA-86-8076	0.647194	0.570646	0.823228	0.72081	0.709645	0.715918	0.371684	0.698698	0.529942	0.759247	0.867931	0.491822	0.574746	0.771494	0.487219	0.70581	0.332564	0.737395	0.663085	0.591889	0.58175	0.39071	0.532787
TCGA_TCGA-44-3398	0.467935	0.578774	0.75893	0.745923	0.747637	0.714691	0.392378	0.780169	0.483816	0.807033	0.88848	0.546506	0.625655	0.754855	0.5572	0.693607	0.368908	0.735148	0.790308	0.651409	0.613292	0.407033	0.575127
TCGA_TCGA-78-7154	0.302801	0.631594	0.635044	0.5999	0.667867	0.730818	0.301981	0.647934	0.337979	0.774025	0.635304	0.346724	0.453758	0.739014	0.533169	0.594283	0.116741	0.678863	0.533428	0.522674	0.487113	0.398764	0.554952
TCGA_TCGA-MP-A4TI	0.528306	0.731374	0.862202	0.74302	0.724295	0.74339	0.356285	0.780697	0.567984	0.777317	0.992249	0.569504	0.596789	0.759986	0.600997	0.74611	0.269125	0.756477	0.850801	0.678255	0.637127	0.407402	0.540373
TCGA_TCGA-55-8302	0.434182	0.512531	0.651246	0.658166	0.684139	0.774476	0.216482	0.716904	0.446827	0.769384	0.79542	0.415415	0.515136	0.745692	0.470397	0.664526	0.291986	0.723057	0.63583	0.578912	0.534114	0.377148	0.472122
TCGA_TCGA-91-8496	0.298226	0.444431	0.716488	0.74085	0.710518	0.669758	0.373934	0.758307	0.477547	0.797759	0.88663	0.562238	0.659125	0.803181	0.519782	0.672311	0.266128	0.737685	0.686435	0.660124	0.559116	0.412176	0.469899
TCGA_TCGA-99-8033	0.408987	0.671633	0.769413	0.710472	0.679916	0.761173	0.247805	0.683391	0.42453	0.761929	0.815219	0.410829	0.565088	0.723055	0.51766	0.690173	0.381416	0.694834	0.606949	0.566859	0.558917	0.401287	0.576931
TCGA_TCGA-97-7547	0.493229	0.35153	0.570759	0.621716	0.676483	0.673747	0.2871	0.621511	0.456196	0.785375	0.741476	0.373427	0.59388	0.788663	0.484846	0.658184	0.182411	0.748971	0.637807	0.567307	0.552125	0.368554	0.460844
TCGA_TCGA-55-6979	0.568067	0.677911	0.797882	0.699661	0.718627	0.708169	0.346926	0.765061	0.552889	0.794895	0.96216	0.528255	0.598363	0.747041	0.540405	0.734889	0.194529	0.742058	0.79586	0.665302	0.623525	0.470885	0.575375
TCGA_TCGA-86-7714	0.295182	0.409425	0.536561	0.739251	0.685505	0.702015	0.256107	0.645495	0.414545	0.763603	0.746404	0.435905	0.560376	0.740404	0.450182	0.70496	0.336805	0.712968	0.625361	0.567309	0.507706	0.408234	0.548688
TCGA_TCGA-95-7944	0.446149	0.635024	0.875198	0.692355	0.72794	0.726338	0.227597	0.752519	0.466444	0.7076	0.877912	0.548963	0.458109	0.755071	0.555466	0.713448	0.237461	0.726721	0.646404	0.617273	0.596302	0.38136	0.56757
TCGA_TCGA-91-6830	0.383492	0.562937	0.704304	0.688795	0.705203	0.673115	0.336444	0.721385	0.445622	0.793424	0.779084	0.493332	0.608772	0.725421	0.555582	0.707022	0.35779	0.768542	0.655076	0.592967	0.563843	0.372295	0.509123
TCGA_TCGA-35-4123	0.471899	0.703612	0.868344	0.7022	0.725794	0.725988	0.364645	0.751357	0.519345	0.747903	0.935294	0.51587	0.657259	0.737526	0.618983	0.702054	0.248245	0.698615	0.770954	0.663863	0.619237	0.407487	0.531293
TCGA_TCGA-55-8301	0.640904	0.676243	0.859228	0.713242	0.704355	0.705894	0.295954	0.736372	0.64253	0.784375	0.943077	0.462546	0.574578	0.750622	0.538766	0.694417	0.162402	0.731516	0.732545	0.647289	0.583559	0.379193	0.480882
TCGA_TCGA-44-8120	0.388898	0.436501	0.589101	0.658662	0.654496	0.690455	0.335432	0.665268	0.414421	0.745767	0.738325	0.433851	0.626465	0.748519	0.468793	0.707858	0.251617	0.718057	0.63779	0.573813	0.515662	0.3757	0.526438
TCGA_TCGA-55-6981	0.43385	0.464734	0.553821	0.692729	0.70699	0.694582	0.282751	0.71801	0.409707	0.773876	0.729432	0.375002	0.606538	0.755988	0.482988	0.665669	0.230713	0.730892	0.628005	0.582938	0.525779	0.428936	0.522249
TCGA_TCGA-86-8668	0.534699	0.438934	0.633372	0.663675	0.637157	0.706648	0.28605	0.664522	0.466039	0.729919	0.802506	0.463298	0.550445	0.752826	0.508636	0.704706	0.210766	0.755741	0.655233	0.622863	0.548675	0.431873	0.460098
TCGA_TCGA-97-8174	0.478906	0.448246	0.645226	0.677084	0.632945	0.684397	0.345109	0.692435	0.429194	0.728979	0.797912	0.463276	0.586702	0.736006	0.502913	0.676733	0.167973	0.732091	0.653608	0.605503	0.534246	0.427371	0.535426
TCGA_TCGA-50-5941	0.608606	0.675492	0.820076	0.694589	0.733117	0.726518	0.371185	0.736768	0.589074	0.778933	0.915642	0.503654	0.614422	0.763382	0.543039	0.744791	0.36429	0.751264	0.766637	0.663329	0.588786	0.433118	0.532437
TCGA_TCGA-73-4658	0.436292	0.608328	0.738455	0.737759	0.708243	0.743674	0.477301	0.74113	0.511007	0.787839	0.917182	0.538319	0.6427	0.791124	0.562958	0.737405	0.310552	0.725205	0.810779	0.681358	0.596887	0.450832	0.498318
TCGA_TCGA-55-6968	0.492205	0.658331	0.729376	0.654459	0.676236	0.665473	0.184474	0.732449	0.518652	0.752283	0.831136	0.443649	0.407613	0.711487	0.529855	0.677524	0.119933	0.725748	0.696915	0.591587	0.521869	0.360181	0.534109
TCGA_TCGA-67-3771	0.494522	0.616172	0.698775	0.690053	0.715258	0.771985	0.229288	0.701185	0.487625	0.77212	0.856221	0.423822	0.539991	0.72198	0.473406	0.645829	0.160049	0.736206	0.715137	0.602183	0.551169	0.360702	0.423177
TCGA_TCGA-50-6597	0.573148	0.510419	0.781453	0.661821	0.714906	0.740531	0.26234	0.653597	0.471747	0.772026	0.790425	0.427375	0.420713	0.788519	0.477734	0.621041	0.302897	0.73331	0.491486	0.588294	0.530513	0.445566	0.538935
TCGA_TCGA-75-5147	0.497449	0.629139	0.713104	0.684495	0.723148	0.723495	0.276385	0.733125	0.449482	0.791425	0.859725	0.467726	0.601441	0.727627	0.487851	0.675991	0.223599	0.745394	0.683122	0.57297	0.561992	0.42523	0.549068
TCGA_TCGA-J2-8192	0.383035	0.532296	0.642555	0.725613	0.699286	0.714365	0.338199	0.747797	0.485234	0.796329	0.898598	0.496672	0.674618	0.754443	0.523788	0.730307	0.255989	0.769498	0.78361	0.619916	0.5771	0.428335	0.558526
TCGA_TCGA-44-A47B	0.297436	0.591154	0.708265	0.68784	0.704483	0.784385	0.278224	0.660065	0.369059	0.76484	0.772614	0.389563	0.528778	0.719262	0.488364	0.649534	0.100262	0.703198	0.614481	0.576626	0.488327	0.368516	0.496495
TCGA_TCGA-50-5935	0.363777	0.499259	0.697419	0.69001	0.704427	0.721091	0.302857	0.710648	0.423565	0.774247	0.843848	0.42372	0.56932	0.759569	0.496066	0.665716	0.254882	0.7106	0.650596	0.603442	0.539189	0.442419	0.514399
TCGA_TCGA-NJ-A55A	0.615168	0.511813	0.750886	0.678434	0.696408	0.668111	0.371436	0.664812	0.520804	0.787257	0.799833	0.394738	0.630754	0.745908	0.459408	0.704315	0.247802	0.759706	0.603556	0.58364	0.52893	0.379031	0.528229
TCGA_TCGA-55-6972	0.256682	0.337598	0.564407	0.56164	0.608881	0.663877	0.265301	0.619656	0.178359	0.671436	0.481579	0.305956	0.365121	0.704615	0.365707	0.502994	0.206694	0.626528	0.308168	0.463082	0.420086	0.366654	0.404199
TCGA_TCGA-69-7973	0.379381	0.577135	0.581277	0.629891	0.648172	0.754424	0.301573	0.676848	0.328751	0.771949	0.700634	0.411764	0.553225	0.710107	0.435438	0.615653	0.266023	0.712747	0.527097	0.522749	0.516181	0.355688	0.606031
TCGA_TCGA-44-6779	0.399402	0.657514	0.829558	0.696556	0.720288	0.735627	0.343196	0.758636	0.508764	0.784236	0.900048	0.527723	0.552167	0.777623	0.564273	0.732262	0.383729	0.730493	0.762044	0.626782	0.589477	0.432092	0.558748
TCGA_TCGA-69-8253	0.499472	0.478474	0.633711	0.694494	0.655598	0.742108	0.317631	0.703669	0.400067	0.743143	0.718038	0.410906	0.584291	0.748564	0.467499	0.599358	0.302247	0.70195	0.568191	0.556043	0.513965	0.344738	0.480216
TCGA_TCGA-86-8074	0.348486	0.526289	0.576464	0.69886	0.707315	0.728585	0.264876	0.728685	0.417955	0.751867	0.821789	0.445277	0.550672	0.73983	0.515656	0.701627	0.225482	0.722444	0.711962	0.600292	0.549353	0.391944	0.503986
TCGA_TCGA-05-4249	0.451422	0.396485	0.606542	0.690584	0.703226	0.708612	0.326649	0.667002	0.471422	0.77437	0.798576	0.449429	0.643423	0.757393	0.471366	0.692103	0.25242	0.725992	0.669231	0.60837	0.517591	0.435666	0.466576
TCGA_TCGA-55-1596	0.375059	0.588583	0.65231	0.599811	0.693242	0.719153	0.242603	0.705094	0.336254	0.729995	0.68127	0.385803	0.465388	0.75425	0.458773	0.57646	0.279445	0.664904	0.54821	0.480994	0.498097	0.43301	0.526883
TCGA_TCGA-55-7914	0.525094	0.490752	0.701558	0.631428	0.691949	0.692239	0.272498	0.619458	0.468553	0.742094	0.739283	0.374218	0.53477	0.712353	0.483376	0.651165	0.113822	0.699533	0.453908	0.568781	0.546867	0.451527	0.506541
TCGA_TCGA-75-7025	0.509522	0.410601	0.672153	0.712977	0.708448	0.684471	0.395101	0.651095	0.470679	0.782039	0.825481	0.444173	0.605525	0.792334	0.491217	0.702491	0.242582	0.748545	0.647208	0.598097	0.533374	0.378935	0.463599
TCGA_TCGA-MP-A4TK	0.551524	0.604018	0.673426	0.712627	0.707889	0.752674	0.265736	0.755401	0.485787	0.755715	0.881766	0.512239	0.586204	0.733341	0.554012	0.676047	0.268869	0.736023	0.751604	0.615025	0.572436	0.391951	0.521952
TCGA_TCGA-62-A46V	0.234255	0.431119	0.517573	0.703345	0.714083	0.740128	0.226969	0.657742	0.332594	0.773284	0.737275	0.400706	0.525605	0.756717	0.47358	0.670752	0.279197	0.720981	0.620409	0.584096	0.470985	0.443653	0.40942
TCGA_TCGA-MP-A4TA	0.395339	0.616333	0.684095	0.661188	0.673987	0.70248	0.230855	0.714952	0.394011	0.742088	0.811462	0.425318	0.514978	0.742687	0.528056	0.632548	0.289654	0.714338	0.588011	0.487153	0.534984	0.359216	0.529322
TCGA_TCGA-97-8179	0.269581	0.411197	0.560625	0.683949	0.623341	0.686518	0.274241	0.667951	0.329149	0.749177	0.696332	0.403104	0.493547	0.743297	0.48825	0.664148	0.240641	0.691511	0.572174	0.55562	0.468735	0.364331	0.541438
TCGA_TCGA-91-6831	0.426578	0.635836	0.6376	0.668276	0.698543	0.800093	0.258129	0.712019	0.457914	0.730792	0.826018	0.46003	0.535474	0.716509	0.502991	0.691574	0.287439	0.709968	0.719224	0.533619	0.511245	0.335122	0.579941
TCGA_TCGA-05-5420	0.674119	0.728506	0.898002	0.707342	0.739076	0.715029	0.38278	0.772383	0.660223	0.760561	0.952687	0.641777	0.635922	0.804718	0.581456	0.674893	0.422508	0.750938	0.762604	0.672246	0.626839	0.415079	0.582989
TCGA_TCGA-J2-A4AE	0.541609	0.629354	0.66823	0.701835	0.657685	0.664547	0.448893	0.680058	0.463585	0.800397	0.796828	0.36744	0.600329	0.727754	0.480914	0.635759	0.200395	0.752489	0.607382	0.567554	0.540485	0.380287	0.555699
TCGA_TCGA-50-6673	0.422048	0.498411	0.562118	0.641616	0.705367	0.717012	0.344363	0.748869	0.385857	0.729201	0.78553	0.439166	0.576284	0.765872	0.551399	0.669028	0.216886	0.708342	0.640098	0.574263	0.546936	0.445146	0.497219
TCGA_TCGA-75-6206	0.334936	0.343574	0.550077	0.693286	0.662255	0.669867	0.423077	0.701714	0.430405	0.74215	0.779865	0.469212	0.61257	0.725988	0.499582	0.644537	0.258953	0.726794	0.62284	0.598369	0.511703	0.393258	0.526827
TCGA_TCGA-49-AARN	0.529533	0.439978	0.626444	0.7042	0.719831	0.771388	0.253199	0.638451	0.433391	0.74055	0.781315	0.391716	0.516661	0.733791	0.475032	0.689692	0.215385	0.706893	0.493163	0.551486	0.516731	0.385571	0.529767
TCGA_TCGA-55-6985	0.488278	0.616336	0.747529	0.683596	0.702142	0.7155	0.447935	0.699182	0.496381	0.782718	0.864897	0.438568	0.65957	0.739001	0.538192	0.69125	0.292665	0.735566	0.697425	0.589894	0.564542	0.405426	0.580435
TCGA_TCGA-L9-A443	0.340137	0.514402	0.681953	0.653833	0.661587	0.747345	0.269341	0.614271	0.314069	0.775304	0.775482	0.399525	0.590333	0.716206	0.504714	0.664048	0.288703	0.7093	0.466548	0.570133	0.528034	0.431631	0.484464
TCGA_TCGA-97-A4M2	0.547757	0.514425	0.779288	0.717637	0.6997	0.722865	0.363743	0.700537	0.561027	0.822423	0.938658	0.543267	0.638356	0.78414	0.527343	0.698422	0.297587	0.779001	0.705288	0.640754	0.56102	0.382192	0.473353
TCGA_TCGA-55-7815	0.423378	0.710383	0.717947	0.677116	0.733177	0.693854	0.275058	0.729175	0.545484	0.784586	0.812259	0.483831	0.530885	0.709619	0.539499	0.687792	0.400877	0.708688	0.73528	0.559262	0.555899	0.455625	0.665863
TCGA_TCGA-49-AAR2	0.53337	0.562907	0.696151	0.635926	0.652768	0.771938	0.236723	0.594709	0.42856	0.749393	0.7922	0.409626	0.37634	0.782546	0.441536	0.606533	0.253395	0.706283	0.427294	0.531041	0.483671	0.386874	0.460396
TCGA_TCGA-55-7576	0.416194	0.577135	0.663541	0.652341	0.683311	0.736108	0.285295	0.728745	0.463385	0.769024	0.793333	0.445775	0.586592	0.739556	0.5202	0.681042	0.252947	0.723192	0.674291	0.606633	0.531332	0.363327	0.549294
TCGA_TCGA-78-7160	0.470604	0.677379	0.800128	0.682049	0.689627	0.722185	0.405553	0.735253	0.50264	0.772485	0.853727	0.51182	0.599978	0.753018	0.553744	0.699379	0.381477	0.71925	0.678418	0.627588	0.574113	0.380278	0.640008
TCGA_TCGA-55-8090	0.37665	0.523708	0.584854	0.68324	0.704377	0.762926	0.312921	0.711431	0.397619	0.777073	0.770049	0.434899	0.623579	0.757439	0.508054	0.695974	0.225459	0.719996	0.691016	0.567316	0.520735	0.456669	0.544382
TCGA_TCGA-49-4486	0.340538	0.347524	0.597613	0.598935	0.629957	0.659362	0.373823	0.686986	0.248284	0.695115	0.619735	0.370645	0.461456	0.7121	0.400539	0.52678	0.223815	0.628758	0.395387	0.486414	0.464966	0.348002	0.487318
TCGA_TCGA-97-8176	0.339391	0.556221	0.592021	0.676879	0.667969	0.740572	0.212528	0.720174	0.345422	0.777586	0.782001	0.461222	0.469636	0.74341	0.481016	0.637757	0.39202	0.717316	0.628371	0.53477	0.508098	0.397022	0.55097
TCGA_TCGA-69-7761	0.580808	0.715911	0.772504	0.71673	0.676754	0.752356	0.367792	0.674523	0.602843	0.737071	0.861786	0.475096	0.586331	0.753312	0.560247	0.715971	0.251211	0.762886	0.704777	0.600035	0.610335	0.477006	0.53576
TCGA_TCGA-55-8510	0.469877	0.553534	0.737349	0.69327	0.702797	0.746125	0.281334	0.739895	0.495576	0.80784	0.932847	0.515627	0.583015	0.781598	0.553172	0.722168	0.315115	0.746308	0.735781	0.673784	0.57854	0.416042	0.460778
TCGA_TCGA-55-8508	0.60875	0.466695	0.646811	0.697811	0.646666	0.812159	0.222201	0.680229	0.491164	0.734123	0.820097	0.395658	0.461989	0.74627	0.513317	0.683159	0.366721	0.72674	0.595923	0.534214	0.52646	0.355288	0.482235
TCGA_TCGA-73-4662	0.552185	0.583754	0.722121	0.663366	0.696388	0.749673	0.367671	0.739303	0.529213	0.740984	0.834816	0.441907	0.629276	0.772561	0.488247	0.648071	0.22869	0.732003	0.69537	0.623157	0.541259	0.375117	0.496284
TCGA_TCGA-55-8206	0.477012	0.419749	0.617947	0.739287	0.652132	0.678069	0.446274	0.712522	0.51993	0.799474	0.899586	0.566725	0.72168	0.816979	0.530633	0.716847	0.368965	0.76272	0.685783	0.648826	0.562144	0.414045	0.446038
TCGA_TCGA-49-4512	0.397761	0.430288	0.586229	0.688185	0.697741	0.755981	0.240514	0.688021	0.419416	0.754986	0.839995	0.503075	0.570686	0.783066	0.498968	0.678023	0.276585	0.751487	0.648967	0.602823	0.511557	0.431574	0.423821
TCGA_TCGA-MP-A4TE	0.378165	0.43046	0.542846	0.606779	0.624664	0.849222	0.13038	0.617205	0.23014	0.708422	0.640293	0.325347	0.458303	0.730753	0.407915	0.628677	0.406119	0.674716	0.421796	0.474952	0.409532	0.446805	0.532526
TCGA_TCGA-55-8615	0.24576	0.383105	0.506644	0.631386	0.624753	0.797192	0.177663	0.687019	0.242253	0.727201	0.696127	0.34943	0.468117	0.750874	0.456335	0.627926	0.345234	0.708355	0.55451	0.527775	0.482912	0.393282	0.540101
TCGA_TCGA-91-6828	0.453177	0.637717	0.734749	0.699914	0.708138	0.793141	0.378136	0.704224	0.502401	0.776527	0.895694	0.491146	0.595956	0.753982	0.528035	0.706847	0.371612	0.748832	0.768561	0.64253	0.540822	0.46744	0.563013
TCGA_TCGA-49-4488	0.457116	0.595903	0.723113	0.723327	0.739579	0.786327	0.267245	0.716108	0.442408	0.760376	0.80986	0.410813	0.533324	0.767711	0.506626	0.638581	0.228232	0.680828	0.642113	0.636977	0.528727	0.445378	0.486796
TCGA_TCGA-50-6590	0.584964	0.673329	0.749305	0.686219	0.688737	0.739891	0.270602	0.75664	0.584279	0.696732	0.934904	0.495554	0.449919	0.742012	0.599606	0.690678	0.20552	0.715103	0.785734	0.622496	0.591142	0.355929	0.453049
TCGA_TCGA-86-8279	0.262983	0.410733	0.493924	0.670816	0.689661	0.77309	0.209438	0.694559	0.3112	0.770766	0.720164	0.400053	0.567993	0.72967	0.476958	0.685685	0.232647	0.703333	0.593962	0.544143	0.443104	0.354883	0.516908
TCGA_TCGA-38-4632	0.4193	0.693299	0.750418	0.721436	0.740759	0.724497	0.351344	0.750937	0.481514	0.808737	0.876355	0.541014	0.585846	0.759564	0.551266	0.65269	0.329783	0.711949	0.723386	0.663085	0.59364	0.449777	0.560979
TCGA_TCGA-50-5044	0.424622	0.591686	0.734466	0.702661	0.699206	0.690389	0.288163	0.740235	0.378078	0.69917	0.791995	0.492182	0.499858	0.736281	0.586239	0.695968	0.210242	0.730996	0.622652	0.60338	0.544724	0.392977	0.513275
TCGA_TCGA-95-A4VP	0.582533	0.624718	0.771379	0.667138	0.680636	0.78243	0.378575	0.666491	0.458021	0.768358	0.82096	0.458485	0.519295	0.757039	0.486963	0.717519	0.384765	0.731477	0.608669	0.586901	0.527112	0.452969	0.549
TCGA_TCGA-49-AAR3	0.565225	0.669121	0.851298	0.680376	0.699015	0.74269	0.263516	0.738773	0.560113	0.76895	0.94078	0.495037	0.444482	0.744488	0.593611	0.722304	0.251869	0.733566	0.754918	0.624595	0.606125	0.394958	0.496128
TCGA_TCGA-38-4631	0.37651	0.633237	0.677758	0.677783	0.668364	0.762118	0.275801	0.704867	0.393308	0.700939	0.731749	0.434269	0.474855	0.738984	0.476635	0.62364	0.350352	0.68766	0.523532	0.499952	0.505432	0.442934	0.495554
TCGA_TCGA-95-7562	0.347425	0.602108	0.626959	0.676303	0.711888	0.650271	0.285936	0.687465	0.416654	0.752757	0.811979	0.388316	0.515674	0.711039	0.465058	0.6561	0.163332	0.696852	0.623954	0.576672	0.515283	0.360879	0.573953
TCGA_TCGA-69-7978	0.535093	0.683064	0.805633	0.721021	0.693734	0.775883	0.288104	0.759567	0.58975	0.762801	0.977547	0.502352	0.591565	0.73759	0.610224	0.728909	0.265098	0.748151	0.841464	0.666603	0.625539	0.430026	0.509149
TCGA_TCGA-55-7903	0.34961	0.578419	0.751741	0.691727	0.717314	0.74114	0.241133	0.693727	0.407652	0.787874	0.794533	0.386576	0.621101	0.729875	0.481566	0.663729	0.254111	0.689367	0.615917	0.578125	0.512844	0.381283	0.539062
TCGA_TCGA-4B-A93V	0.439062	0.571611	0.725682	0.631042	0.649793	0.805541	0.39075	0.609976	0.47068	0.691953	0.759033	0.361952	0.390533	0.759413	0.471396	0.638807	0.270516	0.690947	0.522746	0.500638	0.486413	0.452096	0.562842
TCGA_TCGA-44-A479	0.643724	0.688702	0.852986	0.680703	0.707319	0.770515	0.312101	0.706565	0.59566	0.743694	0.902879	0.480273	0.429444	0.749765	0.505956	0.726622	0.197404	0.740952	0.703552	0.625603	0.573628	0.444954	0.485151
TCGA_TCGA-05-4430	0.41881	0.529254	0.697967	0.709962	0.712293	0.714003	0.350349	0.763661	0.435294	0.800359	0.858282	0.52363	0.654636	0.766571	0.521965	0.715018	0.234378	0.720817	0.746981	0.670104	0.540835	0.405184	0.504792
TCGA_TCGA-95-7043	0.309227	0.449293	0.572001	0.544905	0.571074	0.652749	0.233058	0.598614	0.249522	0.710091	0.595216	0.401252	0.356129	0.683238	0.450953	0.597959	0.201767	0.658657	0.386031	0.483266	0.451681	0.364314	0.463335
TCGA_TCGA-MP-A4TH	0.746501	0.506582	0.780123	0.689872	0.649548	0.771052	0.361014	0.661651	0.646324	0.706863	0.84836	0.420237	0.532844	0.763971	0.493517	0.683843	0.240988	0.742575	0.65069	0.620301	0.569714	0.414374	0.492494
TCGA_TCGA-38-4626	0.364025	0.538367	0.605148	0.717821	0.698976	0.680533	0.462341	0.790502	0.442609	0.840538	0.93098	0.639513	0.71637	0.784215	0.588188	0.71611	0.396937	0.801953	0.744556	0.678564	0.56403	0.400741	0.563594
TCGA_TCGA-50-5930	0.573497	0.617834	0.7258	0.684725	0.664524	0.734188	0.355015	0.722131	0.524892	0.75987	0.850801	0.472676	0.54033	0.73569	0.519492	0.656033	0.332876	0.718793	0.651176	0.57268	0.573265	0.364846	0.519204
TCGA_TCGA-78-7535	0.344047	0.514047	0.58836	0.75412	0.685885	0.744623	0.267623	0.664293	0.381077	0.789073	0.859529	0.48161	0.53747	0.814132	0.508966	0.70679	0.340953	0.709021	0.592309	0.610557	0.515547	0.396678	0.543142
TCGA_TCGA-50-6592	0.41508	0.66146	0.773559	0.685997	0.700781	0.756913	0.278872	0.741487	0.486896	0.761885	0.911697	0.468892	0.593227	0.719315	0.523093	0.702014	0.256087	0.731143	0.716972	0.62111	0.583845	0.467577	0.55153
TCGA_TCGA-NJ-A55R	0.517031	0.421929	0.52212	0.629532	0.644456	0.780036	0.22689	0.594074	0.370639	0.695403	0.660877	0.334523	0.497849	0.729139	0.444503	0.64016	0.246084	0.714272	0.444502	0.52049	0.460596	0.406656	0.446691
TCGA_TCGA-91-8499	0.391088	0.608255	0.750801	0.620417	0.708268	0.692484	0.323743	0.725811	0.389431	0.727369	0.738283	0.424649	0.415709	0.705274	0.471301	0.653543	0.0439097	0.691451	0.581506	0.5729	0.509861	0.335343	0.605623
TCGA_TCGA-55-6986	0.432998	0.478114	0.643997	0.681617	0.698859	0.70471	0.3507	0.709838	0.420611	0.764702	0.775041	0.457192	0.539218	0.785333	0.456421	0.666187	0.196913	0.722985	0.622901	0.57208	0.521697	0.380454	0.543988
TCGA_TCGA-55-6712	0.532226	0.679513	0.785143	0.692111	0.692487	0.680976	0.32693	0.75715	0.560335	0.745637	0.876073	0.442893	0.621657	0.773206	0.564525	0.705406	0.287917	0.73515	0.724941	0.613292	0.589909	0.397461	0.532173
TCGA_TCGA-67-6215	0.305963	0.456934	0.527954	0.721952	0.720156	0.721905	0.240469	0.683811	0.365937	0.783541	0.788223	0.454027	0.499228	0.742324	0.462193	0.672623	0.174658	0.743022	0.596754	0.578217	0.506268	0.406325	0.491493
TCGA_TCGA-MP-A4TD	0.569979	0.557756	0.69292	0.653645	0.678065	0.805935	0.369858	0.660801	0.467538	0.729033	0.797915	0.421887	0.538632	0.72705	0.499561	0.653493	0.196521	0.717247	0.633309	0.56676	0.529351	0.381965	0.528201
TCGA_TCGA-78-7536	0.323464	0.671811	0.668792	0.670267	0.701539	0.747785	0.265355	0.667562	0.38952	0.864867	0.802393	0.431133	0.457665	0.70874	0.455375	0.654647	0.182698	0.696052	0.643201	0.515132	0.490583	0.313128	0.511142
TCGA_TCGA-86-6562	0.359556	0.524563	0.559681	0.673448	0.665396	0.708752	0.364103	0.73374	0.405546	0.759934	0.748459	0.442049	0.646704	0.726153	0.500413	0.67097	0.296199	0.708455	0.661544	0.576226	0.534296	0.385342	0.575916
TCGA_TCGA-05-4418	0.547131	0.614493	0.752697	0.694866	0.691798	0.758057	0.276695	0.758763	0.51077	0.74359	0.870852	0.498629	0.549265	0.759961	0.517969	0.629246	0.361319	0.734507	0.652029	0.583589	0.568515	0.47388	0.576686
TCGA_TCGA-MP-A4T9	0.361399	0.549662	0.66514	0.676704	0.686529	0.714475	0.374547	0.746551	0.406821	0.796305	0.811196	0.445505	0.624844	0.761539	0.532857	0.692293	0.259673	0.761789	0.67552	0.627645	0.552606	0.396387	0.462041
TCGA_TCGA-78-7143	0.361586	0.58306	0.559538	0.700024	0.683563	0.732978	0.249487	0.718614	0.427605	0.769494	0.773317	0.389678	0.523033	0.753705	0.469649	0.666293	0.206789	0.718914	0.632607	0.560003	0.510206	0.382362	0.568798
TCGA_TCGA-69-8255	0.518789	0.729055	0.867976	0.617698	0.676547	0.749644	0.269301	0.690521	0.49308	0.65229	0.81653	0.434036	0.396907	0.80121	0.52949	0.663721	0.30495	0.696881	0.590121	0.529577	0.515041	0.338997	0.546993
TCGA_TCGA-05-4384	0.335957	0.412391	0.557561	0.688181	0.653454	0.699293	0.352457	0.724486	0.395873	0.7777	0.792112	0.463668	0.572557	0.742435	0.47842	0.643959	0.339575	0.730358	0.655375	0.593515	0.489896	0.365145	0.505065
TCGA_TCGA-73-7499	0.529199	0.631683	0.837596	0.666993	0.728215	0.714098	0.24082	0.731383	0.488198	0.720894	0.873591	0.443946	0.478382	0.709178	0.500261	0.694802	0.252411	0.691591	0.660107	0.602207	0.558558	0.383349	0.498338
TCGA_TCGA-86-8075	0.41268	0.569084	0.548084	0.698917	0.694111	0.684572	0.400771	0.748799	0.445944	0.794255	0.81695	0.439992	0.61769	0.733659	0.548664	0.704743	0.159575	0.764293	0.746711	0.584382	0.562821	0.375901	0.578535
TCGA_TCGA-NJ-A4YQ	0.71899	0.633364	0.874021	0.679945	0.647596	0.750691	0.292481	0.705891	0.65159	0.735396	0.927663	0.438823	0.491281	0.764398	0.5271	0.650912	0.404909	0.726993	0.726359	0.605322	0.601479	0.394494	0.45376
TCGA_TCGA-49-4487	0.704518	0.777392	0.848751	0.670386	0.711604	0.720919	0.342448	0.718875	0.63748	0.753631	0.886473	0.467286	0.581782	0.767211	0.524287	0.694034	0.169156	0.723063	0.645516	0.62935	0.592571	0.37194	0.595263
TCGA_TCGA-62-8398	0.349049	0.603287	0.645532	0.677669	0.681461	0.756966	0.266178	0.715426	0.380787	0.764642	0.766338	0.469618	0.513734	0.757439	0.509596	0.630713	0.31762	0.726008	0.640903	0.564885	0.534997	0.440042	0.604672
TCGA_TCGA-MP-A4SW	0.548623	0.553018	0.667474	0.672821	0.707378	0.703934	0.334448	0.707644	0.48095	0.791549	0.848414	0.454985	0.545919	0.756791	0.501888	0.668904	0.271865	0.727324	0.671763	0.598195	0.536131	0.469045	0.461512
TCGA_TCGA-73-4677	0.463378	0.472935	0.632933	0.642803	0.647936	0.725376	0.407773	0.733347	0.423292	0.727496	0.75699	0.442085	0.563141	0.741569	0.489159	0.628715	0.312437	0.687188	0.609188	0.557365	0.517215	0.372496	0.523757
TCGA_TCGA-86-8673	0.401878	0.537846	0.713269	0.670195	0.687267	0.741619	0.186904	0.676573	0.317591	0.709148	0.794713	0.415071	0.410557	0.749263	0.516769	0.640447	0.317413	0.695736	0.557742	0.528504	0.507933	0.453382	0.522071
TCGA_TCGA-75-5146	0.55794	0.539047	0.721671	0.651251	0.668262	0.652698	0.386372	0.674589	0.49214	0.764651	0.750841	0.415161	0.510223	0.741567	0.47366	0.630166	0.279321	0.705432	0.585813	0.572533	0.563022	0.34519	0.579085
TCGA_TCGA-49-4490	0.331265	0.426109	0.613707	0.6958	0.688003	0.702036	0.231678	0.645533	0.343288	0.764436	0.781718	0.388226	0.494487	0.774354	0.503843	0.666333	0.225403	0.72102	0.478751	0.571393	0.520298	0.37169	0.446162
TCGA_TCGA-71-8520	0.273545	0.488425	0.517575	0.673077	0.701064	0.706629	0.23109	0.670608	0.338353	0.755457	0.682987	0.384139	0.568866	0.754498	0.483291	0.669231	0.218253	0.725945	0.582999	0.587962	0.515497	0.450715	0.580129
TCGA_TCGA-55-7913	0.301215	0.562346	0.568234	0.625519	0.656479	0.748817	0.188842	0.650382	0.27713	0.73128	0.675508	0.343114	0.410397	0.725927	0.42517	0.573701	0.391889	0.707212	0.515298	0.492987	0.473048	0.408766	0.574763
TCGA_TCGA-44-7669	0.39937	0.671702	0.666409	0.634286	0.650432	0.695103	0.397255	0.729539	0.464014	0.783333	0.793414	0.427802	0.570117	0.708623	0.452916	0.705449	0.198298	0.716664	0.673294	0.576367	0.475857	0.33459	0.603084
TCGA_TCGA-55-8505	0.352739	0.442216	0.489883	0.628164	0.669485	0.755324	0.16503	0.6789	0.311158	0.728839	0.667999	0.38477	0.480804	0.76041	0.528188	0.647512	0.27909	0.706222	0.566308	0.506257	0.486011	0.42755	0.530325
TCGA_TCGA-50-6595	0.363403	0.629722	0.709976	0.689296	0.723048	0.723367	0.288299	0.771404	0.464502	0.740987	0.823834	0.46645	0.507742	0.735378	0.588954	0.716561	0.264018	0.70581	0.755995	0.608283	0.570428	0.425448	0.567937
TCGA_TCGA-62-A471	0.357906	0.53785	0.664175	0.613328	0.66936	0.75442	0.214347	0.647581	0.240564	0.743093	0.682196	0.3713	0.507058	0.73206	0.4697	0.595304	0.380932	0.692394	0.422963	0.453348	0.485084	0.451201	0.596015
TCGA_TCGA-78-7161	0.267124	0.369617	0.558026	0.630331	0.638635	0.809881	0.274547	0.635087	0.226451	0.673121	0.666431	0.314041	0.447972	0.729567	0.419377	0.62166	0.291063	0.673697	0.405234	0.482916	0.423864	0.397742	0.56598
TCGA_TCGA-53-A4EZ	0.372477	0.556729	0.599195	0.638512	0.688766	0.785809	0.20342	0.670056	0.326096	0.781949	0.657165	0.326535	0.361319	0.735662	0.459873	0.567618	0.178657	0.674988	0.499448	0.532046	0.434235	0.375514	0.531651
TCGA_TCGA-62-8397	0.361706	0.331368	0.56058	0.69092	0.70311	0.714388	0.271611	0.698356	0.43807	0.802792	0.816975	0.471726	0.568827	0.772333	0.488167	0.67061	0.281873	0.750623	0.603918	0.592944	0.501734	0.462982	0.431853
TCGA_TCGA-67-4679	0.341045	0.458128	0.612364	0.694476	0.70094	0.706417	0.381914	0.674641	0.421247	0.825908	0.834118	0.482718	0.704869	0.758255	0.489372	0.681674	0.234542	0.758462	0.634994	0.632894	0.541247	0.447979	0.508165
TCGA_TCGA-38-7271	0.836302	0.688504	0.889131	0.687566	0.693864	0.712876	0.522461	0.731631	0.775772	0.757902	0.944914	0.549809	0.753713	0.811007	0.571925	0.734541	0.23451	0.736423	0.776383	0.678015	0.640044	0.395248	0.610088
TCGA_TCGA-50-5944	0.319603	0.362988	0.549991	0.64213	0.667275	0.692762	0.292435	0.721933	0.421209	0.7646	0.727366	0.46289	0.591622	0.752776	0.498496	0.700203	0.178753	0.751347	0.614137	0.613446	0.507921	0.422389	0.545994
TCGA_TCGA-80-5608	0.340511	0.536404	0.688705	0.701159	0.661478	0.78672	0.243162	0.664964	0.328349	0.725666	0.741509	0.39484	0.457555	0.729893	0.508395	0.630034	0.384064	0.696623	0.562937	0.538224	0.473532	0.390114	0.589319
TCGA_TCGA-91-7771	0.529446	0.610489	0.787241	0.668887	0.697204	0.74583	0.414638	0.719148	0.534399	0.738218	0.871825	0.479729	0.594825	0.748662	0.533073	0.680553	0.180469	0.731297	0.710755	0.601242	0.571809	0.350759	0.553394
TCGA_TCGA-55-8207	0.323067	0.435252	0.635864	0.701829	0.682283	0.73553	0.385266	0.695874	0.416964	0.802667	0.870549	0.512582	0.732001	0.729853	0.5313	0.708254	0.32999	0.761907	0.743429	0.623658	0.540467	0.39713	0.474318
TCGA_TCGA-62-A46O	0.298879	0.539912	0.457185	0.56599	0.655741	0.707842	0.190386	0.646583	0.25586	0.744043	0.552138	0.25541	0.436951	0.675351	0.401005	0.5371	0.286305	0.663366	0.335496	0.395794	0.422371	0.372593	0.601377
TCGA_TCGA-44-A47A	0.344138	0.576473	0.636108	0.700515	0.744692	0.718063	0.28927	0.693511	0.442188	0.797231	0.834585	0.488547	0.529973	0.74678	0.477706	0.667023	0.196872	0.745226	0.666921	0.612716	0.534304	0.442441	0.474459
TCGA_TCGA-44-7661	0.417478	0.693784	0.688727	0.720838	0.703868	0.713018	0.330958	0.79886	0.479598	0.784903	0.915202	0.51607	0.62152	0.751243	0.590486	0.739529	0.268466	0.753027	0.787796	0.647381	0.603987	0.388837	0.567144
TCGA_TCGA-J2-8194	0.335464	0.477713	0.565185	0.696893	0.674508	0.75053	0.386494	0.69951	0.346565	0.787257	0.769951	0.461607	0.580612	0.728491	0.470828	0.674251	0.355253	0.719165	0.640192	0.591895	0.525569	0.417598	0.508807
TCGA_TCGA-95-A4VN	0.457794	0.697879	0.804616	0.698307	0.68092	0.762657	0.365262	0.726763	0.49885	0.796946	0.900108	0.466423	0.599697	0.75776	0.537135	0.68819	0.31075	0.73292	0.721934	0.643763	0.57382	0.425552	0.518396
TCGA_TCGA-50-5932	0.318428	0.365941	0.533407	0.628518	0.652242	0.750757	0.280059	0.69555	0.398315	0.724423	0.673158	0.400506	0.43872	0.739996	0.445218	0.632821	0.236641	0.69818	0.541535	0.549943	0.466525	0.359303	0.471955
TCGA_TCGA-44-2657	0.818759	0.609314	0.859323	0.675553	0.723495	0.69914	0.403664	0.738787	0.713011	0.76103	0.918369	0.49802	0.675237	0.787228	0.567278	0.697359	0.175522	0.757103	0.695392	0.683564	0.599563	0.366589	0.48603
TCGA_TCGA-MP-A5C7	0.279641	0.415289	0.54016	0.591901	0.614937	0.74586	0.268428	0.608485	0.275158	0.677969	0.582948	0.307123	0.428548	0.717091	0.436009	0.601882	0.218417	0.689342	0.423299	0.512	0.431582	0.381921	0.505219
TCGA_TCGA-55-8087	0.275012	0.211241	0.522052	0.678515	0.651153	0.701744	0.2345	0.631688	0.34553	0.73693	0.716135	0.409415	0.502144	0.737583	0.419789	0.671841	0.205189	0.710478	0.581784	0.559255	0.47514	0.402269	0.43094
TCGA_TCGA-55-8621	0.523628	0.523344	0.751408	0.699032	0.707681	0.693779	0.373	0.77445	0.566694	0.840783	0.944369	0.524514	0.650939	0.764049	0.559089	0.702933	0.280741	0.786333	0.761695	0.659032	0.567531	0.379168	0.495922
TCGA_TCGA-55-A492	0.418443	0.305255	0.615137	0.627976	0.624337	0.706327	0.242003	0.669514	0.286511	0.719806	0.682891	0.405085	0.48499	0.736525	0.459566	0.613842	0.287353	0.703219	0.490965	0.519317	0.468921	0.368681	0.458011
TCGA_TCGA-55-8085	0.551251	0.672364	0.785497	0.688713	0.684141	0.723632	0.251157	0.70781	0.512288	0.740085	0.862753	0.469281	0.483184	0.740536	0.497176	0.680235	0.219503	0.70535	0.650588	0.59307	0.546718	0.366119	0.526126
TCGA_TCGA-NJ-A55O	0.391237	0.449301	0.620327	0.655637	0.695092	0.772737	0.359234	0.728494	0.42755	0.76785	0.791363	0.473211	0.498634	0.741344	0.512755	0.643401	0.187711	0.758111	0.618544	0.597532	0.513467	0.385628	0.593216
TCGA_TCGA-05-4390	0.37247	0.56005	0.552639	0.679328	0.656904	0.788453	0.186154	0.729668	0.370301	0.723998	0.769569	0.410335	0.530879	0.747714	0.508398	0.633904	0.356002	0.683471	0.614809	0.563253	0.489219	0.339788	0.584805
TCGA_TCGA-97-7552	0.728674	0.619767	0.859131	0.671789	0.704687	0.722995	0.352897	0.68309	0.678949	0.776325	0.855104	0.474318	0.557474	0.775822	0.529984	0.736737	0.295773	0.756221	0.706947	0.613064	0.597524	0.448123	0.555143
TCGA_TCGA-80-5611	0.333931	0.606218	0.663365	0.683117	0.719322	0.717379	0.231845	0.739378	0.499797	0.767528	0.903396	0.526465	0.53935	0.737891	0.498586	0.679659	0.212985	0.73743	0.731867	0.578481	0.556667	0.403084	0.492124
TCGA_TCGA-78-8648	0.621283	0.612138	0.835903	0.69808	0.684605	0.709589	0.482916	0.760584	0.601339	0.806664	0.971087	0.596978	0.754694	0.781808	0.618817	0.710213	0.195106	0.789246	0.790714	0.706884	0.62067	0.38865	0.571284
TCGA_TCGA-91-A4BD	0.427568	0.425506	0.682356	0.7043	0.70189	0.698788	0.358656	0.700007	0.454156	0.826015	0.894545	0.568403	0.666529	0.784429	0.479474	0.638482	0.354273	0.755941	0.632778	0.606034	0.504927	0.416806	0.453088
TCGA_TCGA-78-8655	0.395243	0.473104	0.719003	0.713535	0.692907	0.747291	0.25342	0.725281	0.452125	0.769041	0.856842	0.481465	0.631202	0.754491	0.499108	0.717229	0.24831	0.727991	0.65569	0.599847	0.538061	0.427312	0.524808
TCGA_TCGA-78-7162	0.511121	0.519665	0.770937	0.630149	0.671838	0.68097	0.426902	0.736633	0.462019	0.768315	0.773868	0.446127	0.634663	0.748357	0.517649	0.655328	0.167244	0.726004	0.618618	0.604727	0.539957	0.376643	0.543312
TCGA_TCGA-49-4494	0.366822	0.600137	0.740115	0.701952	0.696654	0.717406	0.248364	0.737154	0.364579	0.763815	0.787222	0.445618	0.462391	0.749207	0.505072	0.642507	0.196251	0.652618	0.647682	0.569643	0.541472	0.426655	0.557975
TCGA_TCGA-55-7728	0.58014	0.542572	0.724856	0.76874	0.700798	0.786247	0.400299	0.733579	0.591364	0.800739	0.999419	0.60118	0.559298	0.803456	0.534246	0.695066	0.309828	0.795517	0.747008	0.643285	0.560148	0.517925	0.495352
TCGA_TCGA-86-6851	0.643565	0.627578	0.848082	0.692047	0.655126	0.75912	0.282365	0.699788	0.621602	0.767721	0.936017	0.471499	0.570922	0.72852	0.543175	0.70833	0.130459	0.756484	0.686018	0.626688	0.6065	0.447614	0.49297
TCGA_TCGA-86-8359	0.420909	0.560594	0.830431	0.699679	0.727907	0.759159	0.285824	0.656429	0.323244	0.73785	0.816853	0.417516	0.50134	0.723062	0.464991	0.681172	0.418581	0.683245	0.56767	0.549857	0.555522	0.38051	0.589373
TCGA_TCGA-67-6216	0.50245	0.525602	0.667941	0.741443	0.709813	0.743614	0.368132	0.688068	0.484551	0.794353	0.850642	0.493379	0.581848	0.787544	0.475873	0.695358	0.313909	0.74752	0.678014	0.58819	0.528747	0.398871	0.538507
TCGA_TCGA-69-8453	0.47453	0.601382	0.771446	0.733255	0.69352	0.753281	0.463903	0.755669	0.543847	0.815602	0.947953	0.539199	0.69555	0.777854	0.559215	0.722558	0.311686	0.798393	0.751794	0.655684	0.5821	0.442439	0.55814
TCGA_TCGA-55-6983	0.662682	0.585303	0.809534	0.667984	0.715573	0.779676	0.336688	0.689435	0.557646	0.744585	0.81194	0.440566	0.537738	0.764698	0.495899	0.705438	0.188116	0.717054	0.624864	0.591902	0.557213	0.348355	0.549328
TCGA_TCGA-75-6212	0.648932	0.53148	0.656908	0.737922	0.731697	0.703316	0.424217	0.71462	0.565514	0.768017	0.880139	0.535738	0.592671	0.770776	0.506766	0.671226	0.270783	0.769483	0.684667	0.63556	0.550389	0.440213	0.461777
TCGA_TCGA-64-1680	0.286346	0.450212	0.590719	0.675451	0.694864	0.676965	0.275657	0.653017	0.358483	0.798834	0.681382	0.394652	0.574842	0.708611	0.432868	0.649997	0.235565	0.691998	0.486054	0.522772	0.493985	0.417084	0.507361
TCGA_TCGA-73-7498	0.479106	0.34199	0.619341	0.651499	0.648806	0.734985	0.28985	0.685515	0.403014	0.728368	0.810387	0.44736	0.563673	0.73501	0.475518	0.650138	0.252594	0.734132	0.593246	0.585181	0.49813	0.380281	0.508574
TCGA_TCGA-55-7284	0.339185	0.468558	0.650885	0.660258	0.68649	0.752865	0.29315	0.699381	0.428775	0.76483	0.8153	0.475635	0.599296	0.756741	0.514955	0.72133	0.271909	0.763942	0.628806	0.605398	0.538053	0.462633	0.568158
TCGA_TCGA-55-8096	0.472323	0.44454	0.598169	0.678415	0.735172	0.714568	0.218555	0.75265	0.474927	0.788486	0.903131	0.481097	0.600379	0.774594	0.53369	0.690349	0.193815	0.756693	0.78031	0.616352	0.532816	0.413038	0.480237
TCGA_TCGA-93-A4JN	0.568845	0.55448	0.582556	0.670442	0.671774	0.661908	0.321512	0.68944	0.467087	0.756239	0.768664	0.385996	0.627656	0.740591	0.487368	0.712193	0.189176	0.700631	0.56937	0.586173	0.536683	0.371129	0.569702
TCGA_TCGA-93-A4JP	0.304392	0.461396	0.56628	0.668801	0.703486	0.642128	0.384102	0.74684	0.456991	0.788882	0.825857	0.441212	0.604815	0.755502	0.509349	0.692139	0.203686	0.788877	0.628013	0.598617	0.511334	0.341358	0.524642
GSE30219_GSM748053	0.3442	0.345273	0.601145	0.665476	0.697286	0.642438	0.272498	0.689737	0.364763	0.781429	0.777889	0.390889	0.576855	0.745852	0.464919	0.664444	0.146096	0.735343	0.615282	0.618908	0.498896	0.390748	0.482515
GSE30219_GSM748054	0.312523	0.473084	0.523264	0.632652	0.682701	0.715173	0.409416	0.685667	0.402229	0.748686	0.657791	0.378716	0.5923	0.68932	0.513111	0.663579	0.228304	0.708559	0.563682	0.55649	0.505131	0.363343	0.553114
GSE30219_GSM748055	0.262302	0.493611	0.569578	0.634981	0.656544	0.73798	0.177854	0.711347	0.318683	0.736468	0.658913	0.374473	0.447824	0.692077	0.464779	0.629347	0.121216	0.682702	0.545742	0.57022	0.488544	0.37394	0.530743
GSE30219_GSM748057	0.406265	0.28024	0.559718	0.585024	0.601574	0.681079	0.255529	0.61809	0.255445	0.711396	0.570751	0.316839	0.423881	0.700494	0.422455	0.579503	0.238132	0.666775	0.414897	0.510011	0.445717	0.373966	0.406107
GSE30219_GSM748058	0.314407	0.403986	0.611	0.68331	0.697446	0.719464	0.334268	0.713148	0.402909	0.794658	0.810977	0.449281	0.656074	0.756215	0.493996	0.679669	0.249583	0.791419	0.653072	0.626464	0.520164	0.408108	0.532744
GSE30219_GSM748064	0.510024	0.506031	0.68306	0.683954	0.72236	0.659512	0.31218	0.685939	0.504184	0.743778	0.796421	0.436359	0.588873	0.734673	0.46522	0.642769	0.203004	0.692004	0.606151	0.600321	0.533378	0.392386	0.525106
GSE30219_GSM748068	0.523737	0.706823	0.744538	0.671807	0.67918	0.702744	0.283705	0.68128	0.475993	0.780084	0.86195	0.428949	0.466907	0.745731	0.488704	0.668842	0.262313	0.719136	0.699897	0.604536	0.544779	0.431871	0.492935
GSE30219_GSM748071	0.393383	0.503084	0.686502	0.699254	0.660496	0.729986	0.408049	0.736688	0.451499	0.759635	0.803332	0.450983	0.668796	0.767191	0.54205	0.689781	0.399103	0.739664	0.708658	0.620393	0.555973	0.352103	0.51594
GSE30219_GSM748075	0.364522	0.581593	0.727797	0.698497	0.677516	0.753934	0.245107	0.775741	0.453635	0.756951	0.939424	0.531928	0.627126	0.767253	0.569756	0.675353	0.227862	0.762531	0.79613	0.663567	0.572483	0.415009	0.517566
GSE30219_GSM748077	0.423375	0.57091	0.59263	0.690934	0.680236	0.74988	0.368391	0.721219	0.453696	0.839473	0.815557	0.430899	0.557501	0.754783	0.502155	0.693221	0.223533	0.759461	0.643583	0.563585	0.533262	0.39534	0.466076
GSE30219_GSM748078	0.54789	0.543213	0.699622	0.692471	0.702535	0.680899	0.388898	0.695836	0.458947	0.756287	0.824028	0.439586	0.553645	0.759952	0.465833	0.677558	0.188846	0.721908	0.667216	0.629715	0.54524	0.418787	0.545081
GSE30219_GSM748079	0.594583	0.696669	0.834213	0.707854	0.719357	0.678297	0.40495	0.747122	0.638241	0.783759	0.977794	0.566653	0.733412	0.770744	0.563264	0.742757	0.179973	0.740563	0.781934	0.714604	0.624493	0.404964	0.545411
GSE30219_GSM748080	0.392159	0.548441	0.676096	0.692303	0.685668	0.762816	0.266227	0.714835	0.379658	0.760166	0.830794	0.46259	0.58429	0.722952	0.515793	0.692727	0.314408	0.725836	0.699165	0.589938	0.558244	0.439836	0.544751
GSE30219_GSM748081	0.287806	0.423102	0.507492	0.627244	0.696507	0.759603	0.104696	0.664947	0.309146	0.784842	0.620369	0.335082	0.419015	0.715758	0.464127	0.630568	0.355198	0.707915	0.479402	0.479255	0.454227	0.362469	0.546163
GSE30219_GSM748083	0.346967	0.473118	0.665908	0.673949	0.735103	0.779647	0.319334	0.673674	0.380934	0.765455	0.831204	0.456109	0.538528	0.780651	0.544464	0.689799	0.325411	0.733275	0.63841	0.629234	0.553624	0.399108	0.541056
GSE30219_GSM748085	0.361814	0.437304	0.567548	0.660912	0.678252	0.793896	0.332714	0.685238	0.319046	0.713888	0.652471	0.401596	0.52725	0.720153	0.455493	0.646414	0.276175	0.708103	0.594737	0.51027	0.481139	0.342733	0.49456
GSE30219_GSM748086	0.371108	0.408718	0.599832	0.632202	0.62583	0.663902	0.386356	0.623596	0.342886	0.783841	0.731655	0.398003	0.573381	0.724028	0.466809	0.673391	0.181328	0.693688	0.504293	0.576397	0.503001	0.471114	0.426445
GSE30219_GSM748087	0.317436	0.362614	0.584709	0.697373	0.661697	0.669408	0.360372	0.674725	0.397076	0.726713	0.793208	0.455824	0.610293	0.748288	0.479425	0.670533	0.206887	0.734858	0.623117	0.620789	0.480148	0.441036	0.519958
GSE30219_GSM748089	0.654261	0.750667	0.906492	0.710451	0.724689	0.722728	0.41935	0.77203	0.644911	0.768332	0.959082	0.542946	0.627615	0.787144	0.57944	0.753599	0.266256	0.762843	0.770064	0.722429	0.632555	0.43642	0.548978
GSE30219_GSM748090	0.541551	0.469337	0.682425	0.683032	0.67499	0.730744	0.296255	0.642404	0.450799	0.761167	0.739744	0.412577	0.532257	0.765436	0.476544	0.638753	0.269391	0.698126	0.600389	0.563973	0.49345	0.378073	0.517434
GSE30219_GSM748091	0.323148	0.601882	0.581323	0.67296	0.763956	0.708044	0.298831	0.684734	0.362177	0.83513	0.756765	0.40591	0.416471	0.695531	0.484752	0.651613	0.163367	0.691212	0.623566	0.549572	0.510961	0.399523	0.538046
GSE30219_GSM748092	0.48351	0.703615	0.724925	0.621451	0.680265	0.775314	0.312084	0.708126	0.429274	0.693565	0.83233	0.468252	0.503372	0.68514	0.483083	0.702605	0.206187	0.718969	0.631624	0.556575	0.512673	0.371853	0.589194
GSE30219_GSM748094	0.21687	0.437848	0.575088	0.733915	0.709299	0.735537	0.345263	0.734405	0.407427	0.847717	0.854501	0.544183	0.664513	0.761727	0.492355	0.678782	0.301752	0.782259	0.703388	0.581818	0.516592	0.414994	0.500426
GSE30219_GSM748100	0.464799	0.587442	0.68308	0.635698	0.680383	0.733776	0.241052	0.657208	0.529943	0.77997	0.725741	0.352659	0.417159	0.725029	0.526147	0.674619	0.162825	0.703134	0.551502	0.575685	0.497446	0.43403	0.477242
GSE30219_GSM748101	0.618012	0.596297	0.77703	0.734447	0.729944	0.724015	0.340561	0.73588	0.580802	0.76612	0.897848	0.47435	0.602175	0.73968	0.52295	0.677497	0.225433	0.752581	0.767747	0.631151	0.581628	0.397176	0.535388
GSE30219_GSM748102	0.680452	0.653447	0.822767	0.694196	0.689815	0.747384	0.319326	0.708944	0.621848	0.747119	0.900774	0.46834	0.571124	0.753592	0.557754	0.652909	0.187345	0.736317	0.663928	0.617396	0.584187	0.41604	0.530225
GSE30219_GSM748103	0.450363	0.51853	0.707524	0.681048	0.731802	0.713586	0.467965	0.714735	0.477249	0.791737	0.864614	0.458704	0.715334	0.755859	0.52128	0.706557	0.211874	0.734216	0.745977	0.650766	0.543049	0.384578	0.509177
GSE30219_GSM748104	0.301422	0.458094	0.638097	0.641239	0.662908	0.722586	0.350302	0.709067	0.361404	0.744505	0.818769	0.394468	0.650998	0.772383	0.489219	0.673227	0.387472	0.730353	0.605007	0.609669	0.513936	0.442134	0.497829
GSE30219_GSM748108	0.664766	0.657858	0.822698	0.75814	0.719461	0.731208	0.328399	0.741235	0.606111	0.777218	0.969098	0.522618	0.63761	0.782009	0.548447	0.734347	0.335074	0.746515	0.810624	0.656079	0.610208	0.463477	0.551231
GSE30219_GSM748111	0.329754	0.603709	0.720693	0.68783	0.698048	0.773866	0.386308	0.713767	0.409028	0.771387	0.854844	0.444868	0.609182	0.747379	0.530018	0.698574	0.208609	0.709669	0.692351	0.612354	0.545916	0.447885	0.466711
GSE30219_GSM748113	0.20892	0.485714	0.493136	0.590485	0.644231	0.697354	0.175784	0.627812	0.274967	0.705451	0.642258	0.310152	0.454433	0.659179	0.412586	0.603306	0.373738	0.61548	0.363985	0.434756	0.432068	0.333462	0.602102
GSE30219_GSM748116	0.569179	0.607566	0.777318	0.685966	0.722937	0.745553	0.263847	0.701265	0.50846	0.736588	0.844971	0.452444	0.472229	0.766062	0.512565	0.636144	0.182108	0.717925	0.682569	0.588359	0.550928	0.373583	0.52871
GSE30219_GSM748121	0.619436	0.493283	0.717612	0.685545	0.664359	0.783993	0.293617	0.714829	0.533128	0.748527	0.845861	0.489188	0.533145	0.737847	0.466288	0.673326	0.311656	0.701527	0.707394	0.600655	0.507492	0.365275	0.50181
GSE30219_GSM748122	0.404212	0.39618	0.623024	0.676145	0.63437	0.731133	0.166144	0.645778	0.398216	0.684213	0.656556	0.379033	0.39108	0.717188	0.503074	0.62398	0.260428	0.704831	0.549826	0.495337	0.482921	0.423956	0.434549
GSE30219_GSM748123	0.612055	0.675566	0.702336	0.680372	0.669907	0.728281	0.353659	0.734101	0.537358	0.76149	0.846194	0.430536	0.613424	0.748941	0.501852	0.684764	0.217214	0.726675	0.670979	0.619482	0.565819	0.358957	0.534993
GSE30219_GSM748124	0.550837	0.617189	0.797426	0.699066	0.711248	0.761606	0.328824	0.707323	0.506858	0.749634	0.845965	0.50236	0.483159	0.75322	0.506284	0.663845	0.274262	0.718193	0.653645	0.530079	0.533262	0.386168	0.549765
GSE30219_GSM748125	0.49768	0.701662	0.860891	0.685923	0.686523	0.6978	0.475842	0.748834	0.502533	0.765328	0.908855	0.441932	0.658238	0.771816	0.567187	0.680302	0.226893	0.745301	0.713147	0.627293	0.595177	0.37645	0.530141
GSE30219_GSM748126	0.442926	0.444661	0.68288	0.710787	0.693987	0.809748	0.16279	0.646334	0.441948	0.752728	0.798673	0.428252	0.431552	0.768422	0.454066	0.65001	0.297441	0.707442	0.589833	0.543654	0.495253	0.382923	0.552393
GSE30219_GSM748127	0.572874	0.559223	0.772743	0.714736	0.70549	0.737783	0.286335	0.752519	0.568137	0.7653	0.931868	0.519826	0.501125	0.759481	0.573826	0.714508	0.222969	0.726907	0.769657	0.630652	0.597526	0.368953	0.483606
GSE30219_GSM748128	0.56052	0.634993	0.755898	0.673579	0.703636	0.689708	0.285493	0.700415	0.517702	0.726446	0.868903	0.468185	0.58291	0.758475	0.553338	0.736991	0.241596	0.740487	0.703557	0.600093	0.569222	0.49937	0.569691
GSE30219_GSM748130	0.215396	0.31138	0.537741	0.68391	0.666749	0.737708	0.280813	0.681077	0.311298	0.735846	0.711923	0.434175	0.451393	0.769438	0.454895	0.588634	0.229203	0.688702	0.556011	0.531531	0.475644	0.466361	0.489644
GSE30219_GSM748131	0.551541	0.678094	0.802619	0.731942	0.712033	0.739603	0.414212	0.71585	0.596854	0.816602	0.897834	0.473428	0.51677	0.77034	0.549236	0.697406	0.189528	0.722059	0.676152	0.660585	0.578037	0.428266	0.533238
GSE30219_GSM748135	0.293626	0.346014	0.559497	0.594094	0.606755	0.752871	0.224768	0.645713	0.369281	0.710023	0.600028	0.351342	0.507176	0.731624	0.43656	0.602109	0.195208	0.694716	0.484783	0.545362	0.46424	0.381928	0.50276
GSE30219_GSM748137	0.577909	0.584592	0.793697	0.69603	0.698794	0.744632	0.330742	0.681321	0.510249	0.716471	0.807743	0.415479	0.507151	0.77077	0.483646	0.691025	0.212956	0.724797	0.627802	0.592566	0.555584	0.373929	0.527596
GSE30219_GSM748138	0.460307	0.672913	0.649667	0.670615	0.722719	0.719659	0.232118	0.715454	0.451388	0.784976	0.799664	0.413656	0.59403	0.754768	0.497662	0.619431	0.278613	0.710381	0.619577	0.549793	0.550425	0.450316	0.558433
GSE30219_GSM748139	0.638833	0.665885	0.805335	0.68727	0.689069	0.764118	0.389195	0.730878	0.498317	0.753645	0.878078	0.496941	0.461367	0.752872	0.532598	0.69354	0.34069	0.739262	0.704891	0.604507	0.583044	0.399836	0.489884
GSE30219_GSM748140	0.316274	0.517532	0.548413	0.639272	0.654738	0.726115	0.212424	0.683887	0.256632	0.698776	0.61376	0.349205	0.429882	0.7044	0.441519	0.617576	0.196184	0.624991	0.440842	0.481349	0.455252	0.335999	0.488884
GSE30219_GSM748142	0.421607	0.435968	0.631382	0.666014	0.689787	0.687046	0.309109	0.664568	0.41518	0.757593	0.76208	0.425499	0.637019	0.761221	0.466632	0.666971	0.193999	0.699905	0.588571	0.563793	0.509669	0.386929	0.503583
GSE30219_GSM748143	0.390262	0.460097	0.588933	0.63546	0.734484	0.760059	0.193082	0.633456	0.384208	0.76322	0.662126	0.36333	0.633294	0.716078	0.490753	0.611182	0.238514	0.691426	0.481928	0.524004	0.525942	0.339069	0.474463
GSE30219_GSM748146	0.579363	0.699295	0.794505	0.703808	0.711909	0.780941	0.284447	0.749496	0.521306	0.753273	0.900593	0.482017	0.591047	0.753181	0.561845	0.707654	0.240473	0.725553	0.789374	0.60526	0.578376	0.468715	0.555041
GSE30219_GSM748147	0.400443	0.417213	0.62542	0.605213	0.648714	0.710224	0.245892	0.686226	0.336673	0.687328	0.677757	0.367923	0.482517	0.738277	0.451751	0.620165	0.227274	0.673001	0.483458	0.562463	0.488226	0.341074	0.483279
GSE30219_GSM748150	0.609395	0.476704	0.674757	0.633389	0.689798	0.687013	0.425651	0.706845	0.479487	0.74607	0.744478	0.419082	0.665467	0.748311	0.499964	0.655711	0.218914	0.723861	0.549459	0.567415	0.535049	0.352366	0.519212
GSE30219_GSM748152	0.637092	0.725056	0.818779	0.656998	0.707307	0.764922	0.45752	0.686784	0.574731	0.769679	0.880221	0.441026	0.653741	0.746479	0.507818	0.673622	0.22146	0.715125	0.654961	0.581181	0.563797	0.356594	0.537477
GSE30219_GSM748157	0.292432	0.380791	0.576887	0.636045	0.617817	0.734003	0.378476	0.644798	0.337768	0.694046	0.690771	0.431557	0.528585	0.754389	0.412158	0.602374	0.281473	0.684142	0.506825	0.542712	0.477339	0.3907	0.517604
GSE30219_GSM748161	0.383643	0.605242	0.659059	0.694791	0.728278	0.789074	0.283791	0.699	0.390933	0.78535	0.821325	0.478624	0.554091	0.743404	0.525055	0.657615	0.239545	0.732618	0.665322	0.603935	0.525702	0.35132	0.525449
GSE30219_GSM748162	0.494668	0.582348	0.774487	0.663145	0.71904	0.745467	0.247259	0.711238	0.478691	0.748904	0.879508	0.449308	0.513973	0.790812	0.511486	0.614442	0.208745	0.747562	0.68519	0.658591	0.525379	0.428068	0.450125
GSE30219_GSM748164	0.365159	0.397767	0.634915	0.637712	0.683134	0.69322	0.427022	0.671258	0.36754	0.76466	0.757491	0.411989	0.668623	0.729025	0.48984	0.652772	0.174755	0.712636	0.569627	0.605589	0.512088	0.411507	0.512187
GSE30219_GSM748166	0.513505	0.588361	0.735203	0.686783	0.688094	0.750823	0.407274	0.723189	0.536861	0.749641	0.933451	0.500708	0.660095	0.760974	0.569031	0.665837	0.207847	0.753308	0.762074	0.648131	0.575134	0.408364	0.604801
GSE30219_GSM748167	0.325952	0.420461	0.57846	0.61841	0.672191	0.652704	0.413613	0.666882	0.390035	0.74047	0.68672	0.375068	0.577375	0.739814	0.464923	0.636872	0.189623	0.68925	0.539396	0.593037	0.481554	0.416003	0.546878
GSE30219_GSM748169	0.450595	0.454556	0.716336	0.701634	0.686331	0.731947	0.350184	0.697697	0.440911	0.738361	0.879144	0.478441	0.544067	0.764172	0.535091	0.74075	0.14968	0.734799	0.670848	0.640274	0.556486	0.397507	0.557276
GSE30219_GSM748170	0.544502	0.610148	0.771018	0.65312	0.651596	0.725636	0.244066	0.703905	0.476577	0.661343	0.811614	0.400289	0.429291	0.759898	0.534605	0.713852	0.149258	0.735117	0.661288	0.526024	0.555191	0.431281	0.4142
GSE30219_GSM748171	0.199376	0.422825	0.555877	0.702942	0.69186	0.690066	0.37624	0.719192	0.339351	0.761404	0.753054	0.471547	0.63091	0.724453	0.461369	0.688492	0.285318	0.691893	0.632716	0.579049	0.486197	0.396537	0.533324
GSE30219_GSM748173	0.35916	0.505488	0.665002	0.717907	0.708505	0.771138	0.229571	0.710513	0.416102	0.776049	0.88256	0.477576	0.536662	0.734608	0.561247	0.71487	0.301259	0.741319	0.789391	0.638429	0.574468	0.400154	0.471882
GSE30219_GSM748175	0.551684	0.584094	0.79618	0.74997	0.699789	0.715194	0.357141	0.797706	0.562102	0.799814	0.959347	0.629636	0.642136	0.805029	0.627747	0.75263	0.323569	0.764381	0.845404	0.67006	0.633698	0.436437	0.521531
GSE30219_GSM748179	0.206961	0.559023	0.490285	0.596309	0.63731	0.765875	0.17393	0.701032	0.312681	0.77453	0.63343	0.389934	0.384537	0.707247	0.515074	0.626915	0.278822	0.666178	0.542729	0.505497	0.472436	0.365205	0.426729
GSE30219_GSM748180	0.501917	0.500975	0.678103	0.688567	0.668606	0.649583	0.264686	0.667722	0.433232	0.755681	0.783815	0.414133	0.50362	0.747801	0.447809	0.644615	0.187984	0.711422	0.616539	0.603101	0.526605	0.387624	0.472145
GSE30219_GSM748181	0.302704	0.457877	0.564891	0.683157	0.679764	0.624968	0.504488	0.670919	0.387648	0.77448	0.778878	0.430764	0.691984	0.739386	0.453588	0.6856	0.337922	0.766087	0.543621	0.60271	0.52747	0.434318	0.525533
GSE30219_GSM748185	0.417122	0.569455	0.728418	0.656931	0.710684	0.774041	0.217751	0.739152	0.377116	0.720149	0.811513	0.453152	0.519895	0.733132	0.518934	0.61957	0.26895	0.723677	0.614785	0.501617	0.528525	0.40155	0.533388
GSE30219_GSM748186	0.467925	0.770104	0.81262	0.694984	0.64652	0.692436	0.37134	0.711427	0.489584	0.748928	0.836417	0.379243	0.507132	0.736468	0.506836	0.65486	0.230781	0.691849	0.603517	0.543521	0.574812	0.383553	0.530226
GSE30219_GSM748187	0.651565	0.704555	0.853193	0.713237	0.721167	0.735924	0.432322	0.802997	0.63139	0.743465	0.99455	0.600008	0.611713	0.770098	0.606404	0.715101	0.279885	0.75229	0.826146	0.6517	0.63472	0.400039	0.526277
GSE30219_GSM748188	0.42696	0.584916	0.63072	0.653933	0.65701	0.787443	0.381423	0.647735	0.39221	0.726625	0.801145	0.45692	0.512856	0.749372	0.464171	0.653186	0.345439	0.73546	0.580058	0.592514	0.513122	0.455781	0.490571
GSE30219_GSM748189	0.657712	0.810111	0.914585	0.715856	0.706878	0.713272	0.419894	0.773608	0.580415	0.763055	0.93649	0.569747	0.596353	0.779745	0.559239	0.707849	0.463641	0.757421	0.791574	0.662562	0.645916	0.441364	0.571089
GSE30219_GSM748239	0.291074	0.704445	0.660744	0.659754	0.649242	0.671434	0.259078	0.704699	0.323709	0.732144	0.753188	0.485279	0.41177	0.700987	0.527604	0.655754	0.236354	0.708214	0.62359	0.544924	0.503403	0.368201	0.567462
GSE30219_GSM748240	0.309453	0.602422	0.493769	0.653889	0.657558	0.746881	0.228661	0.70838	0.318129	0.806461	0.75179	0.408781	0.476365	0.756314	0.485813	0.642435	0.339887	0.715823	0.612526	0.528389	0.452908	0.426095	0.546775
GSE30219_GSM748242	0.529208	0.686555	0.739249	0.646854	0.688871	0.69401	0.351267	0.723986	0.514232	0.765917	0.79106	0.457227	0.585402	0.721868	0.461332	0.667822	0.187088	0.70414	0.621197	0.600927	0.541145	0.345087	0.604772
GSE30219_GSM748243	0.472515	0.514184	0.620455	0.679256	0.719609	0.774075	0.270939	0.739666	0.475192	0.79711	0.829989	0.456313	0.551264	0.75643	0.514187	0.685541	0.371681	0.723488	0.672013	0.541989	0.521078	0.455064	0.558566
GSE30219_GSM748264	0.350244	0.592308	0.660799	0.717767	0.717225	0.758352	0.323069	0.724893	0.471693	0.761761	0.776304	0.414585	0.590951	0.747197	0.487299	0.695674	0.34786	0.703063	0.645037	0.57822	0.529212	0.427332	0.628574
GSE30219_GSM748271	0.182507	0.636354	0.612751	0.600148	0.642813	0.687607	0.169648	0.634254	0.272547	0.672577	0.614525	0.385535	0.295057	0.787705	0.462586	0.612452	0.282783	0.646237	0.467289	0.458925	0.491295	0.354481	0.547954
GSE30219_GSM748276	0.523707	0.7643	0.751525	0.733071	0.691949	0.701961	0.300959	0.773366	0.573244	0.738614	0.915659	0.504329	0.545218	0.704914	0.576219	0.71182	0.290554	0.736758	0.732104	0.625654	0.598212	0.42927	0.575798
GSE30219_GSM748277	0.247281	0.544521	0.558576	0.620609	0.692306	0.800412	0.137291	0.665317	0.281667	0.73439	0.595697	0.368251	0.425591	0.710746	0.413827	0.60186	0.282043	0.699396	0.423362	0.436873	0.459372	0.333954	0.595479
GSE30219_GSM748278	0.46986	0.642585	0.74105	0.673369	0.705596	0.775656	0.319637	0.73927	0.425748	0.753009	0.859563	0.459827	0.613685	0.738853	0.519612	0.675627	0.348696	0.716172	0.658176	0.621208	0.531333	0.412964	0.567728
GSE30219_GSM748279	0.36166	0.652861	0.607701	0.657176	0.693371	0.728756	0.194838	0.716581	0.406091	0.772334	0.756053	0.419174	0.479645	0.720703	0.497121	0.623258	0.322215	0.661815	0.613685	0.533901	0.48112	0.394336	0.582097
GSE30219_GSM1465989	0.335441	0.388697	0.615371	0.645908	0.691264	0.718245	0.199094	0.626469	0.363576	0.717941	0.806618	0.435109	0.550203	0.711709	0.446004	0.684027	0.213302	0.670854	0.571928	0.564075	0.510831	0.428429	0.428792
GSE37745_GSM1019139	0.437957	0.502976	0.648213	0.705511	0.676148	0.660893	0.343272	0.694154	0.424448	0.746637	0.769319	0.414982	0.662016	0.73676	0.461481	0.6514	0.243331	0.727038	0.61139	0.609855	0.528339	0.388089	0.523326
GSE37745_GSM1019140	0.474771	0.470722	0.730249	0.708577	0.716477	0.745941	0.411361	0.68563	0.509668	0.75194	0.859155	0.487072	0.575046	0.784071	0.540539	0.666	0.255699	0.746565	0.693061	0.624531	0.555594	0.452329	0.518707
GSE37745_GSM1019143	0.37563	0.282079	0.603424	0.663822	0.631401	0.72625	0.194192	0.608264	0.312917	0.702072	0.700242	0.406421	0.541908	0.729248	0.433571	0.627075	0.265003	0.703938	0.437156	0.550933	0.472114	0.340448	0.493331
GSE37745_GSM1019144	0.627503	0.528022	0.623501	0.676024	0.66701	0.741359	0.23409	0.643745	0.500929	0.738723	0.762784	0.397655	0.545198	0.770263	0.537006	0.631779	0.241187	0.723075	0.54616	0.523765	0.513995	0.36384	0.479
GSE37745_GSM1019145	0.355765	0.518299	0.587804	0.670252	0.661132	0.733703	0.263511	0.728552	0.306157	0.712696	0.717068	0.392631	0.490199	0.729864	0.532824	0.651273	0.277433	0.689642	0.567397	0.574271	0.488348	0.389109	0.530761
GSE37745_GSM1019147	0.37185	0.528039	0.687633	0.64538	0.699963	0.669043	0.466565	0.684346	0.450778	0.77134	0.833236	0.444056	0.664981	0.734879	0.500728	0.668447	0.265744	0.73465	0.647634	0.603921	0.576034	0.41207	0.563102
GSE37745_GSM1019149	0.499051	0.486809	0.687758	0.69328	0.727888	0.691519	0.354151	0.708341	0.430784	0.773787	0.830715	0.492675	0.666089	0.754339	0.517831	0.653643	0.242677	0.709372	0.640895	0.622298	0.524598	0.432195	0.453027
GSE37745_GSM1019150	0.483999	0.6557	0.75671	0.678282	0.699954	0.684297	0.266475	0.671174	0.476494	0.694652	0.766959	0.392632	0.463622	0.728635	0.476916	0.72124	0.188829	0.721228	0.670879	0.550132	0.483964	0.493529	0.595271
GSE37745_GSM1019152	0.380911	0.608279	0.705097	0.643562	0.670474	0.725393	0.272279	0.701744	0.394875	0.704224	0.74177	0.431963	0.458769	0.72046	0.486145	0.654339	0.297972	0.694703	0.581597	0.536375	0.510032	0.355668	0.53924
GSE37745_GSM1019153	0.335973	0.39514	0.573382	0.714363	0.655772	0.671953	0.344061	0.635037	0.363759	0.796926	0.798023	0.453638	0.576901	0.732811	0.472801	0.675819	0.263146	0.728625	0.690832	0.589152	0.512716	0.375352	0.512282
GSE37745_GSM1019154	0.375227	0.691512	0.684859	0.607497	0.647739	0.665297	0.209711	0.685488	0.38043	0.672748	0.704385	0.366121	0.436967	0.701975	0.436743	0.633139	0.286605	0.660421	0.550441	0.543642	0.477731	0.351144	0.610604
GSE37745_GSM1019158	0.277839	0.50928	0.529861	0.703221	0.684791	0.722791	0.288686	0.713873	0.369832	0.787218	0.734066	0.426716	0.583291	0.725427	0.516283	0.696539	0.306868	0.706761	0.652923	0.603024	0.532874	0.400451	0.540543
GSE37745_GSM1019160	0.512388	0.540317	0.668075	0.654186	0.66762	0.719955	0.287803	0.675215	0.474536	0.702237	0.707062	0.343833	0.441803	0.743517	0.472532	0.650217	0.148771	0.705016	0.535786	0.521937	0.474754	0.355138	0.50114
GSE37745_GSM1019162	0.400124	0.615022	0.706513	0.690405	0.704507	0.656362	0.373517	0.754589	0.480373	0.776612	0.874083	0.472874	0.629856	0.725109	0.528925	0.698902	0.323658	0.72866	0.728234	0.661376	0.579701	0.431221	0.580004
GSE37745_GSM1019163	0.211701	0.397906	0.607575	0.58951	0.645141	0.75727	0.235788	0.671328	0.36476	0.711082	0.703574	0.397629	0.400849	0.722785	0.503899	0.649647	0.205956	0.732301	0.567024	0.544166	0.511631	0.437667	0.536807
GSE37745_GSM1019164	0.591609	0.683949	0.836469	0.706522	0.692545	0.74208	0.354757	0.735854	0.53135	0.765661	0.920162	0.531188	0.634438	0.766733	0.531899	0.694148	0.443364	0.749714	0.782535	0.644212	0.586032	0.44673	0.569133
GSE37745_GSM1019165	0.464941	0.573241	0.868398	0.718336	0.709929	0.754641	0.351336	0.742907	0.557307	0.783095	0.980912	0.617023	0.527577	0.793343	0.553215	0.724158	0.124142	0.762902	0.858491	0.716069	0.658809	0.454892	0.457628
GSE37745_GSM1019166	0.20385	0.31686	0.554693	0.645248	0.662403	0.712476	0.348584	0.672919	0.337157	0.736133	0.676329	0.383838	0.577248	0.778154	0.471254	0.668489	0.206793	0.709603	0.557152	0.577718	0.492921	0.378433	0.515191
GSE37745_GSM1019169	0.514979	0.570055	0.617253	0.670413	0.655517	0.686582	0.48781	0.735851	0.453135	0.740494	0.754617	0.378571	0.611791	0.722903	0.489548	0.683998	0.206712	0.746462	0.652215	0.584827	0.527163	0.401907	0.517168
GSE37745_GSM1019170	0.519526	0.566772	0.774701	0.64655	0.615541	0.680199	0.240536	0.697371	0.527441	0.669603	0.739866	0.360737	0.465962	0.761395	0.456221	0.647613	0.213218	0.727319	0.565907	0.545868	0.503504	0.308028	0.516835
GSE37745_GSM1019171	0.535216	0.580494	0.791654	0.74811	0.703532	0.68922	0.407625	0.682074	0.5097	0.812347	0.879561	0.481734	0.568822	0.752206	0.515231	0.703087	0.291203	0.754043	0.716456	0.639779	0.555859	0.400697	0.528128
GSE37745_GSM1019174	0.432542	0.661249	0.75668	0.695139	0.691634	0.753177	0.284257	0.698796	0.476996	0.752309	0.829103	0.405521	0.574735	0.705107	0.486908	0.660555	0.299491	0.708075	0.690857	0.587609	0.550729	0.398926	0.578216
GSE37745_GSM1019175	0.348906	0.352971	0.583942	0.704506	0.691378	0.718293	0.286845	0.663411	0.341366	0.774698	0.754504	0.426957	0.474231	0.74576	0.490168	0.652398	0.243453	0.725683	0.607424	0.521697	0.505814	0.441144	0.455833
GSE37745_GSM1019176	0.46303	0.440725	0.748175	0.665285	0.6206	0.7692	0.36971	0.660055	0.4126	0.763404	0.84101	0.510523	0.665905	0.767772	0.516023	0.703606	0.346976	0.717207	0.641343	0.611942	0.569743	0.473053	0.528992
GSE37745_GSM1019180	0.418589	0.630298	0.788341	0.675264	0.677594	0.715587	0.227941	0.74641	0.452531	0.759358	0.841831	0.448466	0.527835	0.746384	0.561511	0.66576	0.289232	0.715764	0.704635	0.593898	0.584928	0.409262	0.556248
GSE37745_GSM1019181	0.416703	0.585716	0.71835	0.722046	0.694725	0.763701	0.349427	0.737474	0.465433	0.794316	0.883364	0.432317	0.606772	0.750092	0.530309	0.673563	0.303555	0.713574	0.729611	0.641908	0.552654	0.462502	0.533831
GSE37745_GSM1019183	0.470837	0.633651	0.781849	0.662812	0.699278	0.697079	0.304678	0.671566	0.454163	0.776565	0.88601	0.452479	0.531274	0.721609	0.512345	0.635553	0.10476	0.699231	0.664211	0.618385	0.527758	0.403099	0.509361
GSE37745_GSM1019185	0.543759	0.45005	0.778324	0.730137	0.674129	0.738319	0.389189	0.653277	0.433276	0.809814	0.864432	0.452057	0.608277	0.762139	0.491665	0.662095	0.25249	0.740431	0.664223	0.616146	0.553184	0.374476	0.509275
GSE37745_GSM1019186	0.505441	0.652715	0.745978	0.661135	0.670291	0.787085	0.215108	0.641005	0.427969	0.716364	0.761984	0.433049	0.425464	0.741854	0.478972	0.64836	0.154376	0.727798	0.567066	0.540068	0.504315	0.431903	0.475676
GSE37745_GSM1019187	0.280458	0.385725	0.504682	0.646401	0.624157	0.755197	0.165272	0.637158	0.24038	0.733707	0.545051	0.322892	0.445667	0.755183	0.473928	0.597272	0.180456	0.672078	0.49795	0.510373	0.449919	0.373852	0.412499
GSE37745_GSM1019188	0.579733	0.591308	0.802059	0.669364	0.66873	0.819249	0.38162	0.653381	0.481886	0.698959	0.764588	0.430832	0.421452	0.758194	0.463989	0.648891	0.130674	0.725668	0.487757	0.543871	0.527803	0.416906	0.529666
GSE37745_GSM1019190	0.675618	0.468814	0.758243	0.73735	0.723601	0.702105	0.4072	0.696842	0.548812	0.738982	0.894635	0.526186	0.736486	0.789396	0.512602	0.672951	0.24326	0.735388	0.678145	0.63719	0.583705	0.422697	0.493723
GSE37745_GSM1019192	0.708171	0.622293	0.825648	0.720408	0.710636	0.742637	0.368606	0.69212	0.510836	0.754025	0.877704	0.481951	0.60276	0.788926	0.517436	0.710774	0.334467	0.717509	0.671454	0.65114	0.603344	0.417538	0.574343
GSE37745_GSM1019194	0.48883	0.373817	0.604524	0.711987	0.675615	0.752625	0.223922	0.711839	0.394003	0.762874	0.82497	0.445051	0.667389	0.772595	0.553167	0.69285	0.315626	0.698678	0.732536	0.657101	0.542057	0.410007	0.481192
GSE37745_GSM1019196	0.392141	0.399843	0.628307	0.67526	0.661029	0.724812	0.258581	0.694061	0.374329	0.755596	0.754004	0.438786	0.542947	0.750019	0.499013	0.644713	0.337395	0.713945	0.601253	0.573798	0.518351	0.366522	0.439522
GSE37745_GSM1019197	0.260102	0.725468	0.601165	0.643471	0.608743	0.699946	0.384344	0.666076	0.367959	0.681693	0.649293	0.32003	0.477462	0.680512	0.440836	0.605002	0.0694238	0.693572	0.560002	0.505622	0.455433	0.367526	0.564972
GSE37745_GSM1019200	0.341116	0.504403	0.591804	0.754666	0.651899	0.74348	0.389994	0.672783	0.309752	0.784079	0.802677	0.456091	0.479704	0.710405	0.457031	0.643715	0.476867	0.707222	0.613346	0.566284	0.503777	0.3643	0.472149
GSE37745_GSM1019203	0.424239	0.545201	0.682899	0.688977	0.695781	0.717986	0.32347	0.717472	0.385999	0.793298	0.835592	0.433928	0.529329	0.787645	0.537679	0.655963	0.21064	0.706232	0.699396	0.587392	0.528975	0.403718	0.502231
GSE37745_GSM1019204	0.255101	0.345001	0.527038	0.668387	0.661883	0.730086	0.320641	0.627571	0.316774	0.765767	0.709298	0.411361	0.573554	0.731526	0.426385	0.620365	0.34656	0.716402	0.500646	0.523736	0.481942	0.430465	0.459792
GSE37745_GSM1019205	0.569344	0.558517	0.766349	0.745581	0.719276	0.776365	0.345746	0.776081	0.524887	0.780195	0.956675	0.560254	0.639545	0.801729	0.574993	0.702632	0.319162	0.727381	0.798626	0.687423	0.62317	0.427164	0.531633
GSE37745_GSM1019207	0.463254	0.67114	0.801936	0.663065	0.688677	0.778092	0.230531	0.697384	0.368189	0.684221	0.761312	0.437326	0.420849	0.759996	0.537637	0.60664	0.329182	0.746192	0.545097	0.54342	0.55005	0.338351	0.488882
GSE37745_GSM1019210	0.431324	0.571155	0.657605	0.646672	0.727546	0.708933	0.355769	0.677784	0.391332	0.790715	0.786954	0.407843	0.557444	0.75643	0.492842	0.632919	0.22665	0.731453	0.57591	0.56035	0.516924	0.4002	0.582195
GSE37745_GSM1019211	0.385875	0.594654	0.607506	0.699605	0.732033	0.70563	0.397618	0.754754	0.374488	0.774898	0.896675	0.519497	0.670032	0.714134	0.567832	0.672804	0.227925	0.720331	0.750475	0.610903	0.584427	0.482006	0.539847
GSE37745_GSM1019213	0.295478	0.663667	0.649635	0.690509	0.652884	0.79675	0.286576	0.694428	0.372724	0.749392	0.848586	0.459572	0.591976	0.793098	0.57023	0.684119	0.33117	0.696183	0.696215	0.627671	0.551393	0.380939	0.530484
GSE37745_GSM1019214	0.512793	0.540326	0.671599	0.674813	0.709071	0.736655	0.335805	0.699694	0.529764	0.7748	0.887869	0.424725	0.52774	0.791416	0.522698	0.649718	0.242037	0.797647	0.658849	0.602627	0.536707	0.388241	0.484535
GSE37745_GSM1019216	0.192124	0.481713	0.472152	0.540912	0.651163	0.605216	0.188164	0.55377	0.218809	0.704115	0.46329	0.302387	0.279828	0.702409	0.408009	0.584668	0.0964066	0.637282	0.415389	0.487762	0.436814	0.271856	0.447274
GSE37745_GSM1019217	0.319701	0.460535	0.456432	0.615481	0.657418	0.722073	0.218993	0.672104	0.243521	0.694999	0.61069	0.44498	0.502698	0.71801	0.445241	0.667524	0.371707	0.702693	0.353189	0.516871	0.47482	0.349409	0.554571
GSE37745_GSM1019218	0.394395	0.692049	0.812209	0.671732	0.685198	0.689295	0.340386	0.752696	0.511668	0.735398	0.958437	0.580966	0.513604	0.768271	0.572321	0.681943	0.188215	0.722241	0.765323	0.645609	0.59677	0.377649	0.58329
GSE37745_GSM1019220	0.50509	0.613365	0.748966	0.699709	0.722735	0.763779	0.314206	0.723041	0.51453	0.748498	0.888256	0.511977	0.591415	0.750261	0.498707	0.718095	0.357236	0.734683	0.698364	0.609489	0.574481	0.412362	0.470908
GSE37745_GSM1019224	0.274454	0.529066	0.53795	0.62423	0.675324	0.765266	0.149277	0.631623	0.350686	0.705149	0.608149	0.360513	0.443527	0.720393	0.429283	0.589915	0.386836	0.683777	0.483089	0.532976	0.464821	0.377193	0.559799
GSE37745_GSM1019225	0.669007	0.697332	0.897574	0.692657	0.71016	0.721018	0.434526	0.712366	0.57322	0.740957	0.970351	0.518274	0.622448	0.781955	0.578516	0.711851	0.163985	0.749991	0.741857	0.64574	0.624118	0.493208	0.568234
GSE37745_GSM1019228	0.548049	0.612567	0.822425	0.701509	0.716718	0.76861	0.269794	0.725079	0.50667	0.832415	0.925925	0.50696	0.577217	0.767609	0.546028	0.700259	0.248014	0.73455	0.763766	0.643668	0.603701	0.481303	0.478451
GSE37745_GSM1019230	0.474979	0.570123	0.755972	0.668241	0.691038	0.723066	0.239741	0.72613	0.444015	0.804639	0.849062	0.440189	0.407365	0.708815	0.524348	0.698209	0.127414	0.712156	0.646879	0.520345	0.539028	0.34059	0.509968
GSE37745_GSM1019234	0.499937	0.69938	0.727296	0.680227	0.737206	0.703663	0.404785	0.727116	0.490811	0.733917	0.832007	0.441506	0.591177	0.72672	0.557036	0.649407	0.311161	0.740119	0.684301	0.574697	0.540175	0.33612	0.648157
GSE37745_GSM1019236	0.449574	0.410793	0.577766	0.707897	0.69677	0.778458	0.363807	0.726824	0.348385	0.78849	0.808181	0.495608	0.676101	0.74471	0.513207	0.644144	0.319271	0.757763	0.60579	0.602943	0.522454	0.395197	0.469851
GSE37745_GSM1019239	0.31203	0.502616	0.521741	0.641494	0.663424	0.741646	0.251958	0.697299	0.350175	0.780511	0.732968	0.422087	0.542558	0.703175	0.48974	0.616297	0.25667	0.707925	0.588927	0.531529	0.470779	0.349943	0.49147
GSE37745_GSM1019242	0.622339	0.545213	0.754063	0.653465	0.696905	0.736895	0.386325	0.721191	0.549955	0.756251	0.83952	0.422723	0.635724	0.763957	0.503496	0.685123	0.219043	0.711998	0.627735	0.630697	0.556331	0.356582	0.549261
GSE37745_GSM1019243	0.420106	0.587098	0.646669	0.623163	0.6872	0.760205	0.236468	0.715028	0.43902	0.784766	0.851346	0.423795	0.560989	0.760467	0.487122	0.649531	0.232397	0.680083	0.638509	0.570978	0.505876	0.369446	0.487338
GSE37745_GSM1019244	0.469071	0.477517	0.652481	0.672422	0.680782	0.717229	0.332769	0.645494	0.453605	0.792655	0.792744	0.443346	0.544819	0.754892	0.446074	0.696478	0.171958	0.725313	0.623944	0.588692	0.515638	0.413775	0.456592
GSE37745_GSM1019247	0.419586	0.608391	0.714703	0.702764	0.714096	0.72388	0.370626	0.728834	0.431169	0.789433	0.883983	0.523783	0.566865	0.754873	0.552457	0.6865	0.262885	0.77739	0.757117	0.597033	0.562482	0.437343	0.53401
GSE37745_GSM1019249	0.509598	0.571638	0.73915	0.741614	0.678417	0.736045	0.3832	0.761067	0.529611	0.760412	0.883561	0.522093	0.668091	0.782615	0.502033	0.707788	0.287144	0.711954	0.705041	0.62767	0.549687	0.429847	0.514208
GSE37745_GSM1019253	0.471343	0.540645	0.616788	0.638898	0.692138	0.658118	0.269339	0.725093	0.43486	0.72778	0.776581	0.383659	0.461549	0.73346	0.471948	0.662841	0.173384	0.696001	0.633359	0.55145	0.510319	0.32378	0.508675
GSE37745_GSM1019254	0.562444	0.65025	0.781666	0.689191	0.716247	0.763107	0.369466	0.747732	0.560667	0.769026	0.89004	0.48587	0.602707	0.772295	0.531797	0.733032	0.37438	0.721401	0.674287	0.604173	0.566054	0.459605	0.555795
GSE37745_GSM1019256	0.383392	0.68671	0.743379	0.66304	0.689722	0.715056	0.170656	0.687462	0.460518	0.695519	0.79518	0.443536	0.490939	0.747143	0.50808	0.648072	0.302668	0.649176	0.566682	0.512661	0.530282	0.439043	0.509475
GSE37745_GSM1019257	0.403065	0.460709	0.6488	0.681338	0.698668	0.68405	0.390422	0.716704	0.467328	0.790606	0.816904	0.447549	0.647328	0.745198	0.523301	0.659674	0.275444	0.718224	0.673535	0.603611	0.522598	0.397751	0.527243
GSE37745_GSM1019258	0.319237	0.457503	0.720632	0.714106	0.692011	0.67237	0.455124	0.738969	0.452375	0.758176	0.906002	0.519537	0.719788	0.763483	0.528449	0.702366	0.214091	0.701909	0.652565	0.64561	0.565745	0.444634	0.475908
GSE37745_GSM1019259	0.39095	0.539325	0.609159	0.631888	0.688634	0.761997	0.445488	0.734555	0.434268	0.726123	0.784543	0.448864	0.557371	0.729909	0.488702	0.671467	0.222681	0.695314	0.635134	0.602935	0.5103	0.408672	0.587555
GSE37745_GSM1019260	0.60565	0.654423	0.788806	0.678612	0.70605	0.693011	0.337064	0.755671	0.551939	0.768341	0.856557	0.451774	0.529417	0.754685	0.544384	0.719121	0.281837	0.718542	0.718446	0.601898	0.580969	0.385084	0.545317
GSE37745_GSM1019261	0.433274	0.629421	0.701667	0.591857	0.711558	0.788043	0.295019	0.654211	0.389561	0.714118	0.647931	0.352287	0.391268	0.702719	0.412412	0.648258	0.0705679	0.668602	0.480214	0.457299	0.445992	0.392642	0.564713
GSE37745_GSM1019264	0.37733	0.509196	0.642918	0.690932	0.683906	0.709237	0.281018	0.725344	0.421633	0.738975	0.770687	0.437276	0.624993	0.748448	0.448172	0.67873	0.267469	0.664383	0.62571	0.602672	0.491281	0.400905	0.52157
GSE37745_GSM1019265	0.442756	0.639209	0.702157	0.656505	0.704337	0.735585	0.221484	0.735089	0.444755	0.763319	0.831465	0.465732	0.555164	0.72247	0.518819	0.697526	0.127498	0.704422	0.713233	0.629089	0.548122	0.426239	0.552383
GSE37745_GSM1019268	0.529034	0.512755	0.621792	0.647624	0.677439	0.703749	0.250762	0.696806	0.503745	0.744686	0.727147	0.410175	0.559481	0.751339	0.46115	0.70024	0.208594	0.741241	0.586364	0.548748	0.467821	0.369354	0.481802
GSE37745_GSM1019270	0.26164	0.355509	0.530888	0.676642	0.646827	0.745734	0.2644	0.73046	0.407946	0.78401	0.80754	0.465577	0.55324	0.725269	0.468198	0.658128	0.218796	0.723157	0.681183	0.577376	0.46758	0.353497	0.491053
GSE37745_GSM1019272	0.29877	0.448144	0.540743	0.649335	0.695821	0.743155	0.261799	0.722684	0.409097	0.765278	0.692572	0.361332	0.496119	0.717658	0.460203	0.643893	0.224271	0.737373	0.5754	0.536288	0.499315	0.418408	0.549527
GSE37745_GSM1019273	0.381695	0.562431	0.716305	0.706329	0.712994	0.730385	0.322823	0.775769	0.453266	0.774209	0.973443	0.536718	0.568703	0.80524	0.569695	0.703018	0.256981	0.736555	0.786637	0.657765	0.580519	0.438903	0.486798
GSE37745_GSM1019274	0.338231	0.532991	0.577588	0.651871	0.709768	0.648684	0.241458	0.707637	0.391315	0.715954	0.707454	0.364913	0.426672	0.683083	0.444921	0.636544	0.151732	0.719172	0.628297	0.515903	0.484683	0.343006	0.564335
GSE37745_GSM1019275	0.350863	0.532855	0.667461	0.683572	0.742899	0.727683	0.355073	0.739765	0.415275	0.751592	0.861772	0.471835	0.616936	0.725157	0.512188	0.704375	0.249972	0.730277	0.728059	0.625016	0.561856	0.387042	0.518219
GSE37745_GSM1019283	0.495283	0.60392	0.645579	0.656317	0.672755	0.715001	0.34907	0.71859	0.515581	0.77383	0.845925	0.442434	0.57495	0.734886	0.516863	0.677944	0.269342	0.724839	0.676008	0.586377	0.541765	0.49455	0.537633
GSE37745_GSM1019285	0.574188	0.68027	0.760257	0.702545	0.709267	0.774428	0.389525	0.712716	0.581492	0.76874	0.87947	0.487292	0.603282	0.751449	0.537988	0.682708	0.314505	0.751805	0.694482	0.606547	0.553781	0.474987	0.50848
GSE37745_GSM1019286	0.413528	0.658875	0.663942	0.667437	0.7238	0.725605	0.41572	0.750196	0.424808	0.769852	0.858694	0.454497	0.611907	0.726218	0.543164	0.667167	0.318481	0.707454	0.711305	0.608265	0.542905	0.375951	0.475728
GSE37745_GSM1019288	0.345313	0.530461	0.637398	0.697065	0.694298	0.72399	0.273072	0.728967	0.451677	0.755998	0.853178	0.38167	0.531768	0.723862	0.526062	0.694315	0.202598	0.729841	0.680149	0.630111	0.524793	0.412914	0.493912
GSE37745_GSM1019289	0.45935	0.550388	0.676249	0.689682	0.670831	0.773019	0.275392	0.731927	0.481578	0.765176	0.800718	0.404299	0.594293	0.75357	0.538049	0.687077	0.231707	0.690814	0.632029	0.566394	0.541022	0.379105	0.552448
GSE37745_GSM1019290	0.416119	0.353441	0.582198	0.646931	0.685276	0.772532	0.192087	0.691387	0.430146	0.750807	0.729216	0.482305	0.502771	0.752005	0.469117	0.640739	0.342596	0.680426	0.570155	0.531618	0.474077	0.372765	0.454804
GSE37745_GSM1019292	0.390858	0.573084	0.631951	0.617576	0.635108	0.759872	0.207776	0.616088	0.33932	0.693145	0.621125	0.354913	0.394605	0.715767	0.44806	0.596926	0.259223	0.657518	0.568309	0.477591	0.453281	0.3857	0.520322
GSE37745_GSM1019295	0.62636	0.638995	0.712068	0.664184	0.660155	0.732602	0.406661	0.723305	0.575566	0.781057	0.852793	0.421654	0.581679	0.762029	0.510108	0.674745	0.285306	0.726276	0.613308	0.561814	0.557721	0.410296	0.540819
GSE37745_GSM1019298	0.361353	0.699565	0.758665	0.619823	0.669929	0.708521	0.308041	0.727326	0.490308	0.766254	0.813268	0.438292	0.449966	0.785439	0.511354	0.637007	0.224631	0.714945	0.721994	0.542055	0.539176	0.381174	0.457959
GSE37745_GSM1019299	0.401691	0.617716	0.672692	0.643743	0.683109	0.725485	0.46703	0.69232	0.372092	0.737923	0.746532	0.447602	0.605223	0.700021	0.511507	0.644042	0.242854	0.715207	0.637098	0.592478	0.512829	0.41216	0.592684
GSE37745_GSM1019300	0.392022	0.450778	0.620963	0.586133	0.652115	0.736512	0.289974	0.603251	0.363311	0.67893	0.618029	0.326772	0.400708	0.730489	0.465397	0.620864	0.335807	0.742969	0.418934	0.523421	0.471269	0.436299	0.56855
GSE37745_GSM1019302	0.533003	0.594723	0.731773	0.674527	0.686592	0.66439	0.426236	0.726115	0.467317	0.792291	0.856629	0.416848	0.581622	0.742064	0.516407	0.716712	0.181897	0.725639	0.658366	0.630443	0.544501	0.376903	0.545753
GSE37745_GSM1019303	0.321824	0.637263	0.584166	0.661957	0.659796	0.712244	0.346447	0.719771	0.351297	0.768579	0.709985	0.351967	0.508594	0.731682	0.484644	0.633279	0.307223	0.709945	0.55034	0.54865	0.501863	0.356615	0.545177
GSE37745_GSM1019305	0.465239	0.477604	0.647714	0.62496	0.690436	0.769309	0.21097	0.62537	0.449875	0.728218	0.714903	0.37113	0.507248	0.699496	0.463882	0.694702	0.178258	0.689029	0.494444	0.505098	0.472398	0.330938	0.507645
GSE37745_GSM1019308	0.553992	0.553412	0.661083	0.711969	0.725312	0.70672	0.341387	0.741578	0.603838	0.792053	0.874269	0.522303	0.61542	0.759176	0.509827	0.682168	0.207564	0.739961	0.730411	0.620505	0.570805	0.400426	0.577585
GSE37745_GSM1019309	0.502531	0.581906	0.747722	0.669341	0.70649	0.733124	0.370727	0.697141	0.584873	0.783773	0.860315	0.445413	0.534827	0.742037	0.501247	0.696474	0.19558	0.731043	0.680618	0.601235	0.558523	0.414886	0.483451
GSE37745_GSM1019310	0.31459	0.292608	0.563562	0.632911	0.682802	0.682645	0.204165	0.679324	0.387587	0.756493	0.717359	0.4197	0.519207	0.753427	0.453905	0.66022	0.153893	0.720648	0.57268	0.569391	0.474859	0.425587	0.476253
GSE37745_GSM1019311	0.49322	0.711672	0.768415	0.695211	0.699231	0.709836	0.363181	0.75108	0.530454	0.788995	0.878044	0.449431	0.596823	0.728592	0.530915	0.699881	0.181078	0.724081	0.697769	0.657541	0.584548	0.439831	0.545222
GSE37745_GSM1019312	0.429031	0.560677	0.768503	0.66257	0.765568	0.692427	0.256873	0.683556	0.468367	0.738093	0.792926	0.426062	0.575844	0.720623	0.522287	0.706966	0.185532	0.740657	0.61822	0.58217	0.534156	0.41034	0.520462
GSE37745_GSM1019313	0.436944	0.586936	0.577902	0.617363	0.652338	0.760206	0.371266	0.684606	0.396167	0.741479	0.679597	0.367262	0.53117	0.701973	0.456311	0.683825	0.237665	0.694005	0.548487	0.566064	0.524175	0.413905	0.538199
GSE37745_GSM1019314	0.537484	0.727464	0.839681	0.711445	0.731195	0.720049	0.332358	0.772326	0.653304	0.813569	0.986033	0.584664	0.637395	0.769275	0.554186	0.747876	0.286648	0.77418	0.849404	0.693185	0.624627	0.45396	0.609939
GSE37745_GSM1019316	0.365996	0.518152	0.598494	0.641497	0.66533	0.751534	0.217033	0.711256	0.428493	0.686892	0.74252	0.392108	0.406653	0.703388	0.453906	0.595564	0.0779673	0.68037	0.548722	0.514468	0.496123	0.339964	0.40831
GSE37745_GSM1019318	0.458527	0.556432	0.662001	0.654458	0.704938	0.802592	0.201102	0.667319	0.370743	0.78229	0.729312	0.383161	0.555988	0.744508	0.463458	0.649303	0.418051	0.691751	0.595765	0.520956	0.498674	0.388069	0.574137
GSE37745_GSM1019320	0.457584	0.378589	0.561826	0.591138	0.666563	0.698342	0.254091	0.67248	0.334379	0.725157	0.64263	0.357796	0.489154	0.73831	0.418729	0.614185	0.166983	0.694188	0.477053	0.536255	0.471228	0.359127	0.545935
GSE37745_GSM1019321	0.478723	0.727916	0.854801	0.725031	0.729653	0.748041	0.266349	0.754294	0.555513	0.69478	0.935571	0.551775	0.469863	0.749146	0.578626	0.68729	0.336335	0.753237	0.740834	0.64274	0.592452	0.373812	0.540232
GSE37745_GSM1019324	0.314742	0.599197	0.643733	0.717217	0.710006	0.705929	0.273244	0.78534	0.436529	0.792347	0.889093	0.504157	0.596717	0.746179	0.534281	0.703188	0.228207	0.729642	0.775087	0.628166	0.555533	0.420133	0.543162
GSE37745_GSM1019328	0.349499	0.61776	0.588055	0.689953	0.688811	0.715469	0.212873	0.757158	0.460029	0.78365	0.829084	0.480025	0.521486	0.73516	0.539787	0.695214	0.294664	0.711164	0.754634	0.580483	0.517991	0.398613	0.516427
GSE37745_GSM1019330	0.454307	0.541335	0.685238	0.644537	0.668101	0.76689	0.294704	0.692847	0.459062	0.788435	0.797025	0.399245	0.522382	0.738528	0.499075	0.654821	0.318308	0.697927	0.608203	0.488644	0.49541	0.386799	0.543558
GSE37745_GSM1019332	0.531532	0.674351	0.711765	0.664946	0.718893	0.733283	0.269312	0.740164	0.475713	0.755563	0.836687	0.422646	0.498669	0.732946	0.515306	0.655154	0.229324	0.70094	0.641421	0.592836	0.550512	0.419501	0.520228
GSE50081_GSM1213670	0.440458	0.744086	0.768517	0.663653	0.676112	0.717355	0.492035	0.718466	0.550114	0.724781	0.875793	0.466243	0.519692	0.752697	0.510805	0.652697	0.275076	0.73072	0.736964	0.612144	0.559559	0.334872	0.568121
GSE50081_GSM1213671	0.3044	0.54512	0.662054	0.632354	0.660216	0.651854	0.338824	0.721268	0.425302	0.736693	0.713749	0.366202	0.592927	0.695103	0.437966	0.637918	0.209813	0.695716	0.622814	0.565027	0.485306	0.40042	0.576909
GSE50081_GSM1213672	0.502248	0.552325	0.757287	0.67265	0.690871	0.77286	0.304591	0.678322	0.509939	0.763941	0.85292	0.452063	0.52423	0.723542	0.508973	0.678358	0.175201	0.743297	0.716727	0.607124	0.539007	0.39554	0.419757
GSE50081_GSM1213673	0.224447	0.489498	0.552915	0.656101	0.679586	0.72419	0.281762	0.764638	0.362826	0.771738	0.844455	0.517909	0.576535	0.730028	0.558349	0.638801	0.1435	0.730212	0.770015	0.604485	0.531	0.375825	0.523068
GSE50081_GSM1213676	0.334038	0.73495	0.787454	0.652843	0.69477	0.704875	0.273983	0.667526	0.414719	0.724913	0.708321	0.358729	0.528691	0.653134	0.46503	0.625016	0.14477	0.629965	0.397765	0.504216	0.499392	0.335412	0.605581
GSE50081_GSM1213677	0.330062	0.589723	0.606651	0.606352	0.751653	0.743659	0.196575	0.70392	0.290358	0.735903	0.693272	0.443716	0.407229	0.699961	0.47025	0.612902	0.236265	0.717164	0.548923	0.491197	0.511472	0.399468	0.504372
GSE50081_GSM1213678	0.335902	0.508515	0.57334	0.691876	0.700606	0.739957	0.350244	0.793803	0.384379	0.789107	0.847231	0.505263	0.619498	0.751441	0.529705	0.673465	0.271089	0.724776	0.75936	0.601163	0.522581	0.397612	0.499752
GSE50081_GSM1213679	0.572186	0.56361	0.730788	0.644457	0.695732	0.709752	0.477387	0.712925	0.486843	0.749104	0.810351	0.484331	0.620989	0.71986	0.523993	0.682767	0.219892	0.764177	0.66725	0.585989	0.566338	0.390384	0.542807
GSE50081_GSM1213680	0.423779	0.743812	0.737949	0.67698	0.702323	0.711832	0.343024	0.730815	0.41905	0.771418	0.810203	0.372822	0.545219	0.721066	0.506717	0.645548	0.31986	0.686171	0.668316	0.534621	0.555233	0.474744	0.595424
GSE50081_GSM1213681	0.427411	0.467227	0.66233	0.686368	0.73103	0.788841	0.268761	0.665832	0.414581	0.772635	0.800773	0.420376	0.57005	0.740967	0.494018	0.63048	0.234839	0.697642	0.600014	0.582831	0.51444	0.434852	0.449304
GSE50081_GSM1213682	0.532839	0.568628	0.650597	0.69854	0.666842	0.734481	0.355598	0.726178	0.479495	0.744389	0.830561	0.420562	0.648629	0.744145	0.474302	0.646893	0.333892	0.721026	0.653259	0.571631	0.522439	0.365408	0.557704
GSE50081_GSM1213683	0.360749	0.490994	0.665536	0.687786	0.666836	0.740772	0.230811	0.70146	0.36273	0.741705	0.741792	0.398165	0.540024	0.741216	0.500743	0.68524	0.242286	0.698539	0.598413	0.576984	0.496807	0.382678	0.513239
GSE50081_GSM1213685	0.373789	0.495089	0.570948	0.626661	0.673817	0.647449	0.353165	0.690545	0.395373	0.745424	0.709161	0.399362	0.565644	0.70412	0.424575	0.649246	0.159456	0.688705	0.599624	0.552912	0.488652	0.432403	0.5564
GSE50081_GSM1213686	0.286771	0.554031	0.71249	0.666655	0.696276	0.810412	0.239131	0.687139	0.364386	0.771591	0.754058	0.410012	0.531077	0.750177	0.474708	0.615511	0.292414	0.681616	0.589556	0.547317	0.50079	0.426742	0.496462
GSE50081_GSM1213687	0.396158	0.425996	0.606152	0.601102	0.644855	0.724825	0.323231	0.660489	0.402599	0.700049	0.653301	0.360227	0.567808	0.726688	0.40745	0.627517	0.234644	0.668456	0.501916	0.559922	0.48778	0.386074	0.547558
GSE50081_GSM1213688	0.191687	0.406051	0.555981	0.689476	0.68037	0.67695	0.25879	0.64858	0.290734	0.800821	0.662083	0.399105	0.570804	0.704782	0.469435	0.611622	0.210152	0.712395	0.55889	0.545027	0.49106	0.410255	0.601802
GSE50081_GSM1213689	0.59335	0.601349	0.735559	0.728795	0.721463	0.713887	0.418493	0.760748	0.549805	0.792644	0.922713	0.571506	0.719526	0.813343	0.548577	0.693	0.244142	0.766624	0.70291	0.67128	0.570224	0.417938	0.541007
GSE50081_GSM1213690	0.252458	0.371157	0.537837	0.673454	0.697178	0.750204	0.224644	0.706305	0.396448	0.743629	0.785222	0.477574	0.53067	0.797774	0.482291	0.639307	0.329274	0.702453	0.633178	0.588871	0.489925	0.401047	0.434583
GSE50081_GSM1213691	0.474599	0.706137	0.658589	0.670137	0.689564	0.745575	0.316343	0.785472	0.438078	0.728843	0.75032	0.390937	0.482462	0.707281	0.488424	0.636869	0.144845	0.692139	0.659098	0.501155	0.534396	0.428366	0.579701
GSE50081_GSM1213692	0.452371	0.567168	0.700583	0.684004	0.677881	0.705356	0.456714	0.722385	0.420127	0.778726	0.807089	0.410697	0.551347	0.752902	0.466021	0.658228	0.211579	0.714858	0.659683	0.589459	0.51961	0.410771	0.456755
GSE50081_GSM1213693	0.165507	0.445365	0.403266	0.490973	0.600004	0.681618	0.188466	0.59766	0.290173	0.745276	0.435977	0.27828	0.429566	0.683881	0.401623	0.523992	0.279657	0.665851	0.385212	0.490793	0.438616	0.331821	0.672729
GSE50081_GSM1213694	0.20783	0.442136	0.525863	0.634845	0.700801	0.712947	0.20108	0.695244	0.411501	0.741613	0.785635	0.445587	0.501567	0.748731	0.544039	0.67677	0.254433	0.718984	0.690584	0.612666	0.530115	0.414167	0.52876
GSE50081_GSM1213695	0.568541	0.818685	0.836689	0.689261	0.695423	0.669099	0.368026	0.760704	0.505073	0.744247	0.860283	0.520204	0.524804	0.732945	0.553702	0.714804	0.305525	0.725144	0.684484	0.569727	0.576317	0.458971	0.629104
GSE50081_GSM1213696	0.463321	0.460575	0.674686	0.660895	0.701455	0.660079	0.327648	0.709741	0.359022	0.77087	0.783829	0.382249	0.566307	0.739025	0.504859	0.656344	0.206983	0.710574	0.615327	0.61294	0.515476	0.403189	0.501227
GSE50081_GSM1213697	0.600387	0.665115	0.827461	0.653365	0.68249	0.727493	0.491987	0.702094	0.636791	0.752085	0.884487	0.444961	0.592729	0.757897	0.528413	0.693399	0.238695	0.725042	0.729615	0.605532	0.568365	0.408191	0.58092
GSE50081_GSM1213698	0.586968	0.698313	0.868352	0.691065	0.766952	0.706961	0.375801	0.765457	0.615247	0.753087	0.947689	0.534272	0.57896	0.766844	0.557823	0.728229	0.253472	0.784732	0.684957	0.62248	0.61175	0.400284	0.551615
GSE50081_GSM1213699	0.465817	0.553766	0.731349	0.637102	0.703255	0.667005	0.367047	0.722198	0.495547	0.782247	0.804563	0.479499	0.575853	0.728244	0.47966	0.653887	0.198304	0.717488	0.667968	0.605831	0.525935	0.447114	0.529581
GSE50081_GSM1213700	0.500513	0.576457	0.643825	0.676749	0.723494	0.725285	0.218745	0.716539	0.49104	0.756978	0.792146	0.406274	0.527114	0.740422	0.516482	0.674766	0.301997	0.721048	0.695442	0.572831	0.541623	0.480687	0.564606
GSE50081_GSM1213702	0.283207	0.533274	0.603836	0.588854	0.693051	0.750304	0.244762	0.671646	0.336506	0.740905	0.594899	0.343294	0.49717	0.708831	0.437275	0.666312	0.270256	0.665796	0.47143	0.434	0.414903	0.390243	0.55597
GSE50081_GSM1213703	0.345646	0.56796	0.612329	0.718429	0.665244	0.696658	0.487598	0.716045	0.438688	0.801208	0.832705	0.501247	0.600527	0.755311	0.496558	0.659705	0.2976	0.742898	0.672626	0.579936	0.533378	0.413285	0.515199
GSE50081_GSM1213704	0.318192	0.524246	0.635972	0.701117	0.746307	0.725911	0.202007	0.75643	0.380017	0.764269	0.801205	0.409618	0.564096	0.771416	0.483763	0.665218	0.203159	0.703362	0.675093	0.560328	0.516421	0.45883	0.535436
GSE50081_GSM1213707	0.468186	0.518652	0.641077	0.696783	0.715613	0.706656	0.359608	0.721481	0.405816	0.771946	0.782958	0.424569	0.612809	0.756338	0.515533	0.696055	0.245833	0.724232	0.682362	0.591632	0.560133	0.416345	0.52523
GSE50081_GSM1213710	0.522114	0.862754	0.896934	0.757543	0.718683	0.736156	0.454663	0.738371	0.559946	0.75087	0.891581	0.485528	0.610529	0.748154	0.554786	0.669295	0.482483	0.734008	0.701378	0.618926	0.593109	0.398108	0.615501
GSE50081_GSM1213715	0.373091	0.49703	0.657389	0.644335	0.708908	0.743261	0.23324	0.675355	0.375343	0.736777	0.744057	0.427566	0.427458	0.685076	0.515918	0.633154	0.124053	0.713837	0.577339	0.559815	0.495514	0.336491	0.528847
GSE50081_GSM1213716	0.431241	0.541684	0.647285	0.675175	0.722828	0.765756	0.248285	0.680042	0.378427	0.792363	0.742214	0.415694	0.459554	0.70746	0.476516	0.642746	0.214445	0.719992	0.548204	0.549173	0.526571	0.432163	0.512664
GSE50081_GSM1213717	0.372688	0.567762	0.736852	0.712364	0.716149	0.791675	0.183931	0.725577	0.3646	0.757631	0.833141	0.447856	0.517553	0.751451	0.519294	0.669754	0.346798	0.702639	0.623825	0.590774	0.556857	0.444608	0.501463
GSE50081_GSM1213720	0.373874	0.44588	0.631533	0.693517	0.677931	0.78544	0.28327	0.681233	0.339587	0.771482	0.783058	0.431419	0.589774	0.738896	0.487761	0.687609	0.258599	0.71673	0.637374	0.607982	0.516112	0.373715	0.491517
GSE50081_GSM1213722	0.410698	0.540428	0.671381	0.653749	0.726043	0.698456	0.316067	0.72254	0.423829	0.76214	0.815298	0.471943	0.536735	0.711983	0.543419	0.684526	0.274131	0.75164	0.677996	0.581985	0.537735	0.383302	0.490746
GSE50081_GSM1213723	0.665153	0.554215	0.762701	0.656735	0.680147	0.748135	0.260985	0.694342	0.535083	0.729979	0.891712	0.47466	0.532824	0.791028	0.574192	0.661694	0.289785	0.709718	0.653907	0.650111	0.582903	0.423931	0.438239
GSE50081_GSM1213724	0.140515	0.32691	0.495173	0.529391	0.657799	0.675592	0.365862	0.653784	0.331033	0.719491	0.525877	0.351253	0.525467	0.654607	0.377005	0.598496	0.201297	0.649538	0.450312	0.542132	0.451542	0.386526	0.554746
GSE50081_GSM1213726	0.371134	0.51598	0.689993	0.65946	0.728578	0.743346	0.263282	0.728249	0.41182	0.79109	0.844824	0.466053	0.605813	0.779031	0.508446	0.686882	0.179866	0.711803	0.683711	0.628066	0.550741	0.375515	0.50273
GSE50081_GSM1213727	0.638548	0.641942	0.811823	0.713882	0.701052	0.717635	0.465721	0.735285	0.60195	0.794058	0.952069	0.514178	0.624551	0.775212	0.59439	0.723832	0.243206	0.75951	0.737477	0.6495	0.61355	0.451376	0.530314
GSE50081_GSM1213728	0.513029	0.410823	0.584422	0.664457	0.701039	0.692984	0.262428	0.7014	0.460607	0.778601	0.804922	0.443821	0.565133	0.769562	0.487494	0.657219	0.187873	0.763567	0.637429	0.606151	0.541736	0.353413	0.51762
GSE50081_GSM1213730	0.413102	0.544578	0.678568	0.748111	0.703153	0.788769	0.255651	0.730448	0.388054	0.79307	0.901725	0.575198	0.590165	0.774162	0.546922	0.717332	0.330567	0.732474	0.761737	0.635895	0.563618	0.469749	0.488345
GSE50081_GSM1213733	0.288472	0.370197	0.499973	0.665507	0.668692	0.762263	0.28733	0.640509	0.309258	0.722388	0.723652	0.350403	0.573137	0.718819	0.494175	0.646254	0.319776	0.705534	0.504332	0.57572	0.475619	0.376239	0.450411
GSE50081_GSM1213734	0.715156	0.533102	0.750954	0.663359	0.657038	0.776299	0.243738	0.660703	0.588501	0.733055	0.827766	0.382308	0.526057	0.772061	0.507099	0.690384	0.214444	0.727796	0.573852	0.549482	0.565184	0.419615	0.517443
GSE50081_GSM1213735	0.271194	0.519427	0.513857	0.645965	0.660104	0.658052	0.222266	0.700804	0.285722	0.74192	0.673114	0.375761	0.450528	0.71348	0.44998	0.649679	0.249564	0.694687	0.622821	0.49397	0.483271	0.367436	0.622115
GSE50081_GSM1213736	0.442049	0.606301	0.795562	0.710866	0.673611	0.725062	0.320899	0.740634	0.54296	0.780393	0.942688	0.528209	0.542267	0.766025	0.57035	0.696359	0.259515	0.751203	0.751911	0.629691	0.592942	0.430597	0.570154
GSE50081_GSM1213737	0.411494	0.446957	0.542795	0.651187	0.667607	0.682672	0.390184	0.648787	0.328783	0.740363	0.644719	0.32475	0.453492	0.719569	0.445847	0.687333	0.129187	0.730282	0.40474	0.467526	0.45522	0.321898	0.470297
GSE50081_GSM1213738	0.514861	0.517669	0.654985	0.658318	0.666812	0.758044	0.336259	0.688014	0.440377	0.756235	0.779593	0.409037	0.515734	0.745781	0.46472	0.668332	0.34163	0.693235	0.607604	0.536901	0.517787	0.331914	0.529502
GSE50081_GSM1213739	0.399407	0.463663	0.634841	0.734831	0.70598	0.714586	0.285006	0.658509	0.431166	0.792556	0.898353	0.474748	0.695569	0.7397	0.528443	0.714007	0.160654	0.719376	0.657491	0.64979	0.530869	0.386731	0.44845
GSE50081_GSM1213740	0.650686	0.575111	0.727957	0.698652	0.686517	0.787285	0.333558	0.673411	0.557056	0.757744	0.840831	0.415066	0.566998	0.77048	0.508091	0.669522	0.23461	0.763907	0.610654	0.624104	0.586706	0.450843	0.485648
GSE50081_GSM1213741	0.292979	0.341023	0.596531	0.67308	0.663467	0.719392	0.244218	0.67237	0.375606	0.74473	0.749046	0.409719	0.568639	0.745347	0.456172	0.671008	0.293689	0.71906	0.586505	0.564331	0.473649	0.319661	0.519681
GSE50081_GSM1213742	0.382607	0.487494	0.600304	0.68951	0.695492	0.726984	0.285282	0.777495	0.379115	0.753686	0.796663	0.463438	0.629019	0.733149	0.533248	0.681684	0.245434	0.706396	0.704981	0.560793	0.512436	0.456208	0.534732
GSE50081_GSM1213743	0.583072	0.414594	0.65201	0.655761	0.695994	0.741701	0.320145	0.666707	0.411834	0.756457	0.838402	0.501517	0.650114	0.791036	0.455303	0.681378	0.252839	0.72477	0.569471	0.607634	0.554093	0.433155	0.45915
GSE50081_GSM1213746	0.574167	0.526984	0.733973	0.72279	0.65583	0.733297	0.195315	0.698787	0.484001	0.788768	0.88744	0.474626	0.598384	0.794353	0.509444	0.670367	0.220353	0.723027	0.64204	0.646597	0.541442	0.375777	0.50521
GSE50081_GSM1213747	0.37686	0.432647	0.597184	0.637319	0.67533	0.741674	0.219773	0.720083	0.394297	0.774498	0.718783	0.403329	0.534711	0.724009	0.488018	0.661809	0.232709	0.705859	0.622466	0.564878	0.497493	0.39293	0.555175
GSE50081_GSM1213749	0.58371	0.491186	0.650536	0.643358	0.678009	0.763587	0.338418	0.674109	0.536591	0.735778	0.791842	0.444683	0.592338	0.730489	0.536938	0.688938	0.185184	0.726625	0.629733	0.598016	0.567672	0.443195	0.512072
GSE50081_GSM1213750	0.324668	0.494071	0.649568	0.699609	0.679205	0.776497	0.219547	0.734292	0.332591	0.802238	0.864175	0.499453	0.528842	0.767447	0.567205	0.633797	0.302983	0.707007	0.689151	0.588812	0.530503	0.392633	0.479876
GSE50081_GSM1213751	0.558493	0.500347	0.716015	0.705321	0.689438	0.73987	0.252987	0.672459	0.430139	0.739583	0.830885	0.429835	0.555145	0.754333	0.511949	0.681043	0.309001	0.718803	0.594653	0.626012	0.538136	0.416279	0.508635
GSE50081_GSM1213752	0.38732	0.484941	0.603017	0.697016	0.681665	0.799175	0.285261	0.680845	0.411765	0.75534	0.807192	0.412863	0.516385	0.758776	0.488136	0.640962	0.228043	0.697728	0.58265	0.604885	0.497418	0.394125	0.48454
GSE50081_GSM1213753	0.232746	0.340443	0.49319	0.608602	0.626966	0.711162	0.309174	0.641563	0.319924	0.688824	0.632427	0.394541	0.495679	0.720906	0.44139	0.615544	0.185737	0.690864	0.468983	0.573559	0.462583	0.400541	0.484199
GSE50081_GSM1213754	0.378206	0.412007	0.53175	0.665167	0.66394	0.760221	0.228996	0.705359	0.359986	0.765828	0.763775	0.477185	0.57995	0.772735	0.549349	0.647027	0.283689	0.724044	0.670932	0.571715	0.530176	0.33315	0.482464
GSE50081_GSM1213756	0.431136	0.466187	0.625161	0.685899	0.661479	0.713004	0.262943	0.693463	0.432418	0.74239	0.799363	0.448055	0.549354	0.722395	0.518255	0.679514	0.210672	0.754162	0.659502	0.619555	0.527655	0.409209	0.438116
GSE50081_GSM1213757	0.409361	0.634326	0.815847	0.688194	0.709204	0.710441	0.304775	0.715183	0.463844	0.741845	0.861303	0.435063	0.551025	0.734916	0.531489	0.703452	0.318382	0.72202	0.642468	0.586753	0.553033	0.423323	0.555609
GSE50081_GSM1213758	0.644634	0.421088	0.703767	0.640974	0.655254	0.66497	0.344301	0.668657	0.519214	0.72537	0.783151	0.44216	0.541801	0.747162	0.529008	0.665169	0.204127	0.77104	0.595075	0.577676	0.533931	0.304755	0.488935
GSE50081_GSM1213759	0.202725	0.397373	0.484729	0.601584	0.613928	0.765622	0.137021	0.654375	0.312675	0.785978	0.573005	0.292178	0.405463	0.699888	0.429256	0.558815	0.356321	0.630504	0.468335	0.52309	0.425171	0.354287	0.442488
GSE50081_GSM1213760	0.328108	0.54917	0.560725	0.693889	0.664316	0.746731	0.194129	0.740374	0.304561	0.741204	0.740372	0.409684	0.619401	0.717183	0.481019	0.65381	0.337713	0.68828	0.58707	0.553893	0.482588	0.451073	0.528174
GSE50081_GSM1213761	0.446502	0.528886	0.672931	0.673491	0.667807	0.733006	0.353737	0.660916	0.358674	0.729446	0.702181	0.361406	0.499955	0.722998	0.431042	0.646866	0.28983	0.698819	0.524113	0.561521	0.48595	0.373758	0.544412
GSE50081_GSM1213762	0.579561	0.610472	0.777776	0.708091	0.708523	0.783398	0.316524	0.742723	0.499845	0.784581	0.907266	0.570843	0.584944	0.81473	0.548509	0.700277	0.351028	0.724556	0.694223	0.644062	0.59024	0.503808	0.5194
GSE50081_GSM1213763	0.72955	0.699349	0.851605	0.745029	0.694687	0.662643	0.427785	0.749163	0.645836	0.749987	0.948869	0.570726	0.607544	0.783738	0.553706	0.738005	0.361262	0.758405	0.746305	0.661147	0.614122	0.423809	0.524714
GSE50081_GSM1213764	0.681035	0.535861	0.767701	0.683995	0.711535	0.755608	0.27145	0.68019	0.50508	0.748717	0.872958	0.491136	0.527989	0.774851	0.529318	0.714031	0.232729	0.73303	0.597402	0.606447	0.577563	0.399145	0.442542
GSE50081_GSM1213768	0.6469	0.52593	0.700877	0.676944	0.662086	0.828771	0.267104	0.680433	0.501135	0.714273	0.82357	0.480799	0.491708	0.793596	0.476242	0.651009	0.225848	0.714227	0.575018	0.572539	0.547227	0.428588	0.458094
GSE50081_GSM1213769	0.608604	0.56969	0.786834	0.69506	0.706621	0.744738	0.345686	0.708563	0.508083	0.749004	0.857501	0.429798	0.558775	0.757347	0.508578	0.711735	0.242052	0.75756	0.67279	0.658407	0.557064	0.398712	0.498395
GSE50081_GSM1213770	0.592094	0.553941	0.741043	0.691994	0.643261	0.726621	0.338137	0.728674	0.568777	0.753751	0.889413	0.490594	0.5576	0.770532	0.546689	0.667593	0.262642	0.749483	0.63879	0.611942	0.559837	0.360038	0.469683
GSE50081_GSM1213773	0.513807	0.532351	0.719413	0.722974	0.644188	0.730451	0.342229	0.716776	0.516388	0.773556	0.86454	0.474176	0.578065	0.745879	0.500324	0.685461	0.270835	0.762274	0.748194	0.566196	0.554082	0.375925	0.498442
GSE50081_GSM1213774	0.5173	0.681135	0.781609	0.716609	0.696249	0.72561	0.36707	0.769194	0.556741	0.757385	0.921682	0.524319	0.628962	0.745156	0.56521	0.721015	0.258297	0.773363	0.850855	0.639487	0.615115	0.406276	0.569076
GSE50081_GSM1213775	0.428806	0.700885	0.827691	0.682123	0.66364	0.668269	0.330025	0.744617	0.548624	0.75423	0.907365	0.475495	0.507548	0.769569	0.493938	0.680343	0.162149	0.709838	0.687707	0.638991	0.544036	0.386887	0.625768
GSE50081_GSM1213776	0.361142	0.707263	0.809654	0.649282	0.682896	0.676119	0.332271	0.704619	0.423574	0.700401	0.87352	0.48948	0.432606	0.710337	0.474263	0.688625	0.101049	0.703542	0.678134	0.636454	0.529957	0.357189	0.584506
GSE50081_GSM1213777	0.469606	0.527094	0.741962	0.660595	0.679313	0.830489	0.202838	0.669899	0.407548	0.701001	0.720686	0.432281	0.383603	0.737028	0.461714	0.626313	0.185931	0.684683	0.513873	0.509367	0.459856	0.431151	0.461811
GSE50081_GSM1213779	0.608626	0.557029	0.749053	0.691902	0.692881	0.694843	0.384968	0.689395	0.556458	0.782939	0.877003	0.450313	0.646669	0.78209	0.496406	0.676025	0.22564	0.728277	0.651842	0.646994	0.563915	0.437498	0.507061
GSE50081_GSM1213780	0.436841	0.559863	0.654543	0.686714	0.682901	0.729613	0.365718	0.741044	0.497319	0.813916	0.86827	0.506601	0.666008	0.764029	0.55637	0.687103	0.233745	0.743836	0.736946	0.625087	0.573282	0.42957	0.557683
GSE50081_GSM1213781	0.395165	0.494529	0.7638	0.667236	0.696576	0.766548	0.243784	0.751058	0.521026	0.74574	0.950258	0.561289	0.518831	0.761679	0.565983	0.70007	0.195221	0.728595	0.817508	0.708558	0.587729	0.407215	0.489205
GSE50081_GSM1213782	0.381455	0.451259	0.657072	0.673383	0.668374	0.685689	0.303843	0.685132	0.379956	0.759016	0.772638	0.382693	0.536232	0.735574	0.504929	0.699785	0.274758	0.689171	0.598356	0.550754	0.517022	0.354821	0.52011
GSE50081_GSM1213783	0.422789	0.616765	0.833239	0.726066	0.74028	0.777617	0.408998	0.782672	0.454907	0.79677	0.956014	0.617209	0.640059	0.818176	0.59299	0.717829	0.390482	0.728143	0.743639	0.69213	0.635188	0.487796	0.514887
GSE50081_GSM1213784	0.418369	0.495209	0.58075	0.654472	0.690482	0.798874	0.290618	0.635657	0.357863	0.792961	0.691609	0.358857	0.45805	0.76477	0.460983	0.678515	0.288277	0.701818	0.502751	0.531149	0.492085	0.446192	0.519976
GSE50081_GSM1213785	0.467853	0.503486	0.709557	0.607023	0.668956	0.740205	0.239421	0.679909	0.377239	0.664926	0.639521	0.331327	0.432677	0.698426	0.526672	0.656021	0.13302	0.683073	0.448844	0.506974	0.453023	0.41196	0.538564
GSE50081_GSM1213787	0.690548	0.646211	0.79956	0.679191	0.695035	0.776853	0.330023	0.747507	0.658954	0.745964	0.936801	0.538136	0.563243	0.777783	0.56479	0.71913	0.24419	0.77463	0.784828	0.662546	0.589704	0.383592	0.528821
GSE50081_GSM1213788	0.380611	0.504173	0.634082	0.710667	0.699951	0.774944	0.384727	0.704449	0.507676	0.786504	0.886641	0.52759	0.652293	0.754676	0.574333	0.702887	0.218741	0.751864	0.746089	0.638787	0.57147	0.417867	0.469365
GSE50081_GSM1213792	0.308071	0.435207	0.575288	0.712188	0.705768	0.759337	0.321472	0.701192	0.408929	0.806596	0.850288	0.510076	0.624635	0.777608	0.514072	0.686616	0.352528	0.723732	0.689524	0.644332	0.541151	0.419711	0.48025
GSE50081_GSM1213793	0.536334	0.779132	0.87304	0.729464	0.687895	0.676184	0.289931	0.693887	0.522397	0.709942	0.885434	0.487129	0.504087	0.788356	0.546297	0.669809	0.133386	0.725184	0.691945	0.550598	0.57872	0.479203	0.615388
GSE50081_GSM1213794	0.455978	0.51743	0.686405	0.640016	0.649402	0.671541	0.32212	0.621172	0.429869	0.730899	0.732869	0.353837	0.509374	0.735715	0.447734	0.65507	0.281346	0.677816	0.551541	0.574172	0.522067	0.430955	0.519782
GSE50081_GSM1213795	0.496797	0.450676	0.633352	0.643878	0.703467	0.729563	0.403319	0.73539	0.42591	0.773699	0.827827	0.446945	0.643153	0.755195	0.524333	0.679716	0.301041	0.72106	0.647725	0.619562	0.523025	0.353867	0.4968
GSE50081_GSM1213797	0.434778	0.514643	0.594492	0.595427	0.646123	0.675859	0.478995	0.646261	0.405548	0.739849	0.632917	0.323934	0.591951	0.682996	0.407123	0.611034	0.218283	0.688741	0.457174	0.568931	0.550219	0.382357	0.556532
GSE50081_GSM1213798	0.621904	0.540586	0.637123	0.67209	0.671454	0.742424	0.414024	0.664006	0.50827	0.705248	0.781577	0.429821	0.534892	0.763873	0.483346	0.634531	0.352776	0.698209	0.492737	0.56239	0.544749	0.360742	0.441071
GSE50081_GSM1213800	0.393248	0.503179	0.569072	0.691671	0.716343	0.739281	0.259768	0.726342	0.468868	0.779921	0.878901	0.487712	0.512001	0.739987	0.534688	0.694499	0.225794	0.785869	0.700301	0.568505	0.541868	0.366862	0.512754
GSE50081_GSM1213801	0.58748	0.760425	0.920737	0.702894	0.699168	0.723313	0.423701	0.731631	0.622282	0.74929	0.913825	0.474872	0.512256	0.776607	0.561168	0.741293	0.23852	0.738857	0.722172	0.617855	0.622942	0.404494	0.525314
GSE50081_GSM1213803	0.402435	0.556079	0.726083	0.677182	0.685601	0.73158	0.251037	0.741284	0.362803	0.733988	0.799727	0.434011	0.58251	0.762227	0.538593	0.70737	0.311934	0.695723	0.678745	0.573861	0.546979	0.407329	0.560539
GSE50081_GSM1213804	0.240394	0.443445	0.579322	0.669585	0.672254	0.767101	0.169293	0.712891	0.308627	0.707931	0.777917	0.420822	0.442081	0.756191	0.481817	0.683665	0.334482	0.68776	0.645776	0.537242	0.486433	0.382943	0.496338
GSE50081_GSM1213805	0.596363	0.662015	0.878782	0.752057	0.730037	0.728806	0.297946	0.708	0.561782	0.755376	0.958506	0.556601	0.502005	0.788223	0.572729	0.766292	0.409692	0.734342	0.748247	0.629829	0.620923	0.45053	0.536824
GSE50081_GSM1213806	0.424269	0.661538	0.838792	0.7244	0.709758	0.73946	0.276491	0.779567	0.553868	0.799401	0.960469	0.574018	0.540466	0.790599	0.608282	0.707387	0.313745	0.758437	0.796023	0.682887	0.606852	0.462851	0.495996
GSE50081_GSM1213807	0.380743	0.577056	0.749647	0.675965	0.71981	0.703678	0.241021	0.651584	0.409226	0.816414	0.888181	0.497591	0.46312	0.751826	0.53947	0.675231	0.087442	0.715096	0.668135	0.600731	0.542401	0.355164	0.436323
GSE50081_GSM1213808	0.326876	0.430592	0.585388	0.618987	0.6531	0.657788	0.333082	0.69235	0.402459	0.725251	0.699272	0.415676	0.543342	0.745969	0.436121	0.615001	0.195134	0.68621	0.6124	0.548358	0.484197	0.385718	0.552804
GSE50081_GSM1213809	0.514307	0.551278	0.696352	0.671692	0.676731	0.676512	0.402512	0.656359	0.425485	0.751321	0.741518	0.371892	0.561812	0.733675	0.471772	0.668597	0.203043	0.731958	0.55536	0.575671	0.50746	0.366573	0.541387
GSE50081_GSM1213810	0.221078	0.475396	0.538189	0.623164	0.660398	0.70455	0.273837	0.640039	0.331727	0.775219	0.665483	0.343631	0.500074	0.722933	0.421502	0.604382	0.189469	0.693466	0.521533	0.51545	0.470774	0.408654	0.555262
GSE50081_GSM1213811	0.508706	0.618841	0.820991	0.663219	0.717368	0.73749	0.241687	0.743546	0.535035	0.7531	0.91068	0.450199	0.546788	0.747728	0.525104	0.69072	0.254901	0.73614	0.749385	0.641638	0.57958	0.429642	0.518595
GSE50081_GSM1213812	0.630134	0.632955	0.770209	0.693207	0.744356	0.736837	0.275422	0.722455	0.555791	0.785128	0.925121	0.52737	0.609415	0.769346	0.554419	0.690897	0.350344	0.802858	0.735779	0.630973	0.594041	0.430387	0.482411
GSE50081_GSM1213814	0.523253	0.678994	0.798038	0.682161	0.713677	0.74451	0.362703	0.734513	0.568846	0.764255	0.915538	0.456212	0.623846	0.76384	0.540629	0.699529	0.225803	0.748963	0.771855	0.640828	0.596019	0.430914	0.530886
GSE50081_GSM1213816	0.454524	0.556913	0.699333	0.688925	0.686697	0.773665	0.264004	0.713966	0.451777	0.801997	0.851584	0.473427	0.510554	0.78313	0.534503	0.658792	0.23261	0.681047	0.689005	0.590595	0.535971	0.436413	0.473197
GSE50081_GSM1213818	0.327916	0.481299	0.700309	0.682465	0.660241	0.709523	0.247515	0.700084	0.433407	0.772316	0.836038	0.433785	0.560123	0.77649	0.473533	0.663592	0.276061	0.728602	0.658886	0.601536	0.511742	0.409799	0.499662
GSE50081_GSM1213819	0.246719	0.547593	0.541176	0.605422	0.707249	0.738271	0.257018	0.674991	0.247484	0.728217	0.657654	0.358688	0.412604	0.680852	0.504989	0.652306	0.21511	0.711069	0.509571	0.524184	0.487106	0.366032	0.530302
GSE50081_GSM1213820	0.395349	0.675697	0.627333	0.645856	0.648801	0.713515	0.351803	0.680353	0.34005	0.699322	0.695833	0.366572	0.527939	0.729128	0.434673	0.661944	0.183156	0.659805	0.537363	0.52765	0.484402	0.34863	0.561799
GSE50081_GSM1213824	0.297661	0.714625	0.565414	0.601009	0.697962	0.669584	0.295472	0.648794	0.432008	0.744713	0.61085	0.276771	0.475456	0.725212	0.404131	0.607583	0.150462	0.706106	0.571056	0.487794	0.437174	0.311773	0.560038
GSE50081_GSM1213825	0.305	0.344707	0.595927	0.6467	0.665682	0.690211	0.371666	0.655872	0.359134	0.732476	0.744744	0.390954	0.573288	0.756343	0.451067	0.637455	0.170783	0.726005	0.497231	0.573356	0.488966	0.392428	0.465551
GSE50081_GSM1213826	0.46293	0.610692	0.663043	0.634779	0.670862	0.727503	0.281299	0.654889	0.447927	0.703671	0.688045	0.350441	0.419059	0.71136	0.463085	0.628161	0.392985	0.699479	0.408446	0.46779	0.487699	0.398819	0.586909
GSE50081_GSM1213827	0.262944	0.561967	0.524513	0.580191	0.698926	0.727338	0.412258	0.642306	0.31287	0.717533	0.532646	0.302309	0.464369	0.721453	0.438599	0.586763	0.168168	0.675232	0.418839	0.478851	0.446897	0.341605	0.518563
GSE50081_GSM1213831	0.264739	0.380557	0.529339	0.601973	0.642268	0.801592	0.219957	0.617769	0.302989	0.69644	0.582908	0.337725	0.42801	0.728399	0.401358	0.634578	0.251668	0.657815	0.389576	0.511847	0.444023	0.347294	0.487475
GSE50081_GSM1213833	0.651756	0.71352	0.772074	0.686093	0.66971	0.720181	0.334511	0.706621	0.589782	0.729469	0.831089	0.408185	0.499904	0.750126	0.4701	0.668317	0.337512	0.715743	0.652889	0.522587	0.530604	0.447812	0.610451
GSE50081_GSM1213834	0.577344	0.648843	0.743839	0.799043	0.71695	0.709364	0.477167	0.794534	0.590502	0.841227	0.953226	0.597748	0.70507	0.832373	0.602806	0.727551	0.558416	0.821176	0.840864	0.672737	0.632577	0.495717	0.516127
GSE50081_GSM1213836	0.288517	0.35242	0.581218	0.601773	0.681201	0.806933	0.182409	0.650395	0.275542	0.707	0.638525	0.2927	0.432653	0.73347	0.441429	0.600545	0.4124	0.650237	0.426966	0.468344	0.417137	0.420648	0.517035
GSE50081_GSM1213837	0.300652	0.69155	0.665366	0.703139	0.736549	0.684628	0.277287	0.690828	0.396816	0.751531	0.770603	0.395153	0.459414	0.688899	0.522156	0.645695	0.18714	0.721797	0.694793	0.549014	0.529787	0.376352	0.569447
GSE50081_GSM1213840	0.300003	0.61733	0.654559	0.621697	0.707412	0.655632	0.251697	0.713553	0.462962	0.751193	0.727969	0.374627	0.469349	0.706068	0.447132	0.607311	0.122831	0.676635	0.608128	0.526373	0.479023	0.361069	0.480296
GSE50081_GSM1213844	0.404769	0.477266	0.63998	0.705824	0.701741	0.759351	0.261647	0.762902	0.470093	0.777736	0.908343	0.546191	0.581959	0.744105	0.561946	0.696706	0.213552	0.730147	0.778434	0.645363	0.574572	0.424345	0.450593
GSE50081_GSM1213845	0.528199	0.43472	0.679194	0.685705	0.665707	0.745989	0.403774	0.596849	0.373791	0.712593	0.818216	0.487125	0.501904	0.711358	0.53538	0.68866	0.299422	0.714964	0.56626	0.604632	0.527507	0.37389	0.428069
GSE50081_GSM1213846	0.563435	0.670288	0.741278	0.685713	0.691506	0.681635	0.430589	0.739907	0.472262	0.802057	0.84019	0.442229	0.603472	0.744845	0.515116	0.697318	0.235526	0.742249	0.727897	0.61664	0.561809	0.361752	0.567833
GSE50081_GSM1213847	0.493241	0.500462	0.687157	0.749882	0.678217	0.680555	0.436215	0.748115	0.486081	0.840198	0.810516	0.49336	0.602227	0.753925	0.477173	0.677	0.267213	0.721247	0.705979	0.608818	0.533364	0.457307	0.561872
GSE50081_GSM1213848	0.417333	0.75136	0.678235	0.694609	0.709092	0.689834	0.38115	0.729688	0.473774	0.774867	0.813205	0.450757	0.526655	0.716363	0.517031	0.669919	0.32353	0.754363	0.732041	0.581089	0.559459	0.38849	0.525325
GSE50081_GSM1213849	0.595955	0.660278	0.819897	0.712287	0.71045	0.749543	0.400035	0.774497	0.558936	0.780436	0.943866	0.564669	0.575322	0.774698	0.540502	0.730934	0.461948	0.742789	0.753469	0.621684	0.608333	0.400158	0.563934

## Sheet: S6
Table-S6: Gene list of 2071 m7G-related phenotype-related DEGs
gene
NUP155
FBXO45
NSUN2
ATAD2
PRKDC
CLSPN
NDC1
NUP205
NCAPD3
YEATS2
SENP1
TOPBP1
AGO2
XPO5
CKAP5
HEATR1
SMC2
WDHD1
PLK4
PAK2
PTPN11
DIAPH3
NAA50
CSE1L
ZWILCH
GMPS
DHX9
MSH6
NOLC1
NCBP1
POP1
UBXN7
NCAPG2
STIL
NUP153
FANCD2
DDX18
SASS6
MTBP
WDR75
MCM8
DROSHA
DENR
NCBP2
ABCE1
PATL1
TTF2
KPNA1
KIF20B
ZW10
ICE1
PAICS
RBM28
SSRP1
HAUS6
DCAF17
TSR1
DNAJC9
WDR3
PSME4
RRM1
OPA1
DHX33
TMPO
MCM6
FXR1
SUPT16H
WDR43
TRA2B
FIP1L1
KIF18A
NOL10
U2SURP
SENP5
PPAT
AGPS
RAD18
C1orf112
NAA15
GFM1
ECT2
DHX57
GTF3C3
LMNB1
SYNCRIP
ATP13A3
SMC4
C5orf22
GART
CHORDC1
SRSF1
PIK3R4
MSH2
R3HDM1
HNRNPR
MASTL
RBL1
NEDD1
PRPF4
BRIP1
RNF168
TTI1
SART3
KPNA4
BMS1
RRP1B
MFN1
CBLL1
EIF4G1
ATAD5
ZNF367
VIRMA
QSER1
DDX10
CDK12
MED1
EIF4G3
SLC4A1AP
LYAR
PSMD2
LSG1
NOL11
KNTC1
DONSON
GSK3B
PDCD11
DNAJC2
DHX36
SBNO1
HAT1
SENP2
TCERG1
GSTCD
KDM3A
CPSF2
BRCA2
TET3
HSPD1
TDG
RBM15
RPAP3
URB2
DDX21
ZFR
XPO1
BORA
DIP2B
LIN54
SUZ12
ADAM17
RSRC1
HLTF
SSB
CDC45
FUBP3
PAWR
GABPB1
DLG1
NUP50
DEK
SLC7A1
NOM1
LARP4
TAF5
LRRC58
TAF2
OTUD6B
UBE3C
NAA25
HMGXB4
SPDL1
C5orf51
ZNF146
GEN1
POLR1A
PRPF40A
COA7
ACAP2
YWHAG
UBR5
PRDM10
WDR76
ITCH
ASAP1
POLR1B
CEP152
KHDRBS1
RIOK1
HNRNPH3
WDR5
ZC3HAV1L
NOP58
SMC3
MCM3
CSNK1G1
SERBP1
CEP78
E2F3
ARMC8
KPNB1
MTOR
ATP11B
TTPAL
MTIF2
OSGIN2
FIGNL1
ALS2
UHRF1BP1
UBA6
TRRAP
SMC6
RALGAPB
SRPK1
SPATA5
FYTTD1
SMIM13
SRPK2
RNASEH1
PARG
GTF2H3
AHCTF1
CCNE2
ACLY
UTP6
GUF1
ESF1
TAF1A
EFTUD2
ATR
RFWD3
DNMT1
RPRD1B
HNRNPM
PSME3
NFXL1
TTL
OTULIN
FAM20B
ZKSCAN5
CDC20
CPSF3
USP31
MPHOSPH9
TNPO3
RPS6KB1
TROAP
ZNF473
CWC22
MYBL2
BARD1
MDC1
ZBTB2
USP1
PRIM2
NUP107
UMPS
DLAT
FAM168B
USP37
PSMD1
NCL
NAA35
ZNF507
RNMT
WDR12
HAUS2
CDC27
UBE2K
DCUN1D1
GPSM2
IMMT
GTF3C2
PRDM4
RBM14
MRPL3
CDCA3
RDX
POLR2D
HDAC2
PPP1R12A
FARSB
POLA1
RAD21
RPE
SLC25A32
SPAST
WBP11
TCOF1
PPFIA1
NCOA6
CPSF6
ILF3
CEP72
CAMSAP1
B3GNT5
ZNF639
TLK1
GOPC
PAXIP1
CDC5L
WDR53
PCYT1A
HNRNPD
SAP130
PPP6R3
CASP8AP2
LARP1
MIS18BP1
SMARCC1
LCLAT1
NAT10
SET
TFRC
SUPV3L1
ZC3H15
NUP98
LIN9
SF3B3
UTP18
LEO1
ALG10
MAPRE1
NAB1
EXOC5
PANX1
B3GALNT2
CBX5
TMEM209
RECQL
CCT6A
CCT8
FAM91A1
DHX15
PSRC1
IPO8
MTMR2
METTL8
BUB3
NCOA3
CDV3
ATP6V1C1
TRIO
VRK2
LRPPRC
TEAD1
TMEM185B
POFUT1
POLR2B
RTTN
LIG3
IPO9
HMGCS1
PIGW
RPL7L1
GAR1
EIF4H
MRPS30
CBX1
GNL2
ADNP
NADK2
PARP1
CSTF3
TBL1XR1
NBN
ARFGEF2
DHX35
DNAJC14
TLK2
SMNDC1
TTC27
FAM98B
NRAS
POLR3A
CLIP1
CCNT1
IPPK
FANCM
MTPAP
CSTF2
TFAM
JARID2
CHD7
GPD2
CCSAP
ARL6IP6
BIRC5
AURKB
NUDCD1
C2orf49
HCFC1
YES1
NUP160
SDAD1
PTBP1
GCFC2
CEP97
L2HGDH
TMTC3
TARDBP
CBL
PSMD12
AASDHPPT
KIF5B
NMD3
TMEM237
MTHFD1
HSP90AB1
AREL1
POLD3
SMG7
TEX10
PIGX
GNAI3
BRAP
SEH1L
CENPJ
CRKL
CCT4
TAF5L
EIF2S2
NCKAP1
PPID
USP42
EMC1
CEP76
ARL5B
ALMS1-IT1
IMPAD1
SMC1A
ANKIB1
G2E3
MPHOSPH10
FUBP1
PMS1
EIF3J
TOP3A
FAM210A
TUG1
DNAJC11
RMND5A
PHF6
HOMER1
C2orf69
RAB10
GANAB
GTF2E1
AP1AR
C18orf25
FOXJ3
INTS2
IPO5
IPMK
GOSR1
FAM111B
MAPK6
DNM1L
HPS3
KRR1
PRR14L
CACUL1
PITPNB
DBR1
HBS1L
PUS7L
FAM98A
TFCP2
ELAVL1
MAPKAPK5
NOP14
VANGL1
B4GALT5
PALB2
NAF1
COPB2
RANBP1
FBXO30
TSN
DDX52
AVL9
RNGTT
WRN
NFRKB
LRP12
HAUS3
HNRNPA2B1
PHF20
DYNC1H1
INTS8
LMBR1
TTLL5
NUFIP1
CEBPZ
MGME1
DCLRE1B
PGM2
TGS1
PWP1
UTP20
CSNK2A1
ATIC
NFYA
CASP2
IWS1
ADNP2
EXOSC10
CCNJ
TWISTNB
PCGF6
CCAR1
DHFR
NONO
ANKRD27
SFPQ
ORC2
BAZ2A
CENPW
AATF
ZFP69B
RBM45
VTA1
ARCN1
MRPL19
NLN
YWHAQ
PHF20L1
C15orf41
MTF2
PTGES3
SLC30A6
LSM14A
SPRTN
NUP54
ZNF326
RPF2
TSC22D2
LTV1
RMI1
C2CD3
TBCCD1
CUL2
KIF24
FTSJ3
HSPA14
CPSF7
INVS
FNDC3B
SMG8
CCDC43
KLHL18
BAZ1B
CHML
SFXN1
ERLIN1
TRIM59
CDK8
CCNK
REPS1
POLR3B
ANKLE2
EHMT1
TTLL4
INTS4
MIEF1
LBR
ZGRF1
NUS1
SYNJ2
GAS2L3
SSX2IP
AFF4
CLASP1
TWF1
NOC3L
SNRNP48
UTP14A
CEP135
HSP90AA1
EWSR1
USP46
UBE2S
MED17
DDX1
EIF2S1
CELF1
YWHAZ
ENTPD7
NASP
ZSCAN29
STAU1
TERF1
NPEPPS
ZNF697
ENAH
TMA16
SETD5
USP14
EXOSC3
NOL9
KHSRP
WASF1
C1orf109
POU2F1
SACS
RRP15
DCAF16
EP400
MORC2
DDB1
PIF1
TRMT61B
UGGT1
ZC3H8
SS18
UCHL5
AGFG1
UBA2
SLC38A1
YME1L1
PREP
UBAP2
HNRNPLL
NUP43
UPF3B
XRCC5
EHBP1
DHX8
PAFAH1B2
RNF34
MRPL30
NUP188
TAF4
SEC23A
ZBTB39
UBE2C
ASXL1
COG5
ZNF813
MIB1
TFDP1
ABCF1
PPHLN1
LUC7L2
LARS2
ATF2
UBFD1
SUDS3
ZBED4
USP10
GRSF1
MRPL42
PRRC2A
PANK2
RPS6KC1
USP28
SIAH2
FAM76B
RPA1
ERMP1
EIF4E
ZNF551
PPP1CC
ACTR6
PHF14
GNL3L
ATP2B1
FANCC
UBR4
DOT1L
SPIN4
CCDC15
ZNF623
DNTTIP2
TMEM65
ORC5
MCMBP
AZIN1
SRP72
COIL
ZMYM1
FASTKD2
ATXN2L
C12orf29
ZBTB10
CALU
SFMBT1
MARS2
NIFK
ZDHHC5
UBTF
BICD1
EED
ZNF850
UBE2G1
MRPS10
AKIRIN1
PHF13
C17orf80
SLC39A6
PKMYT1
CCDC18
ANP32E
POM121
PHLPP2
ZNF664
DPY19L4
BEND3
MYBL1
TET1
STT3A
HSPA9
VTI1A
PPRC1
METAP1
CDKAL1
RTCA
CDK6
CS
CCDC85C
TRUB1
SIKE1
STK35
LRRC1
ZNF202
CEP250
DNAJC7
SPICE1
UBE3B
GTPBP8
RB1CC1
CDYL
LMTK2
EIF5B
BUD13
WDR70
REXO4
NUP35
CEP57L1
TK1
SAFB
UBE4B
AP2B1
PPFIBP1
RYK
HNRNPF
SPATA5L1
FAN1
N4BP2
PAIP1
METTL6
BAG4
VDAC1
PPP2R5D
STK3
UBE2V2
UBAP2L
USP36
GLMN
MBD4
GRPEL2
CHUK
EXOSC9
NKRF
MPP6
NFS1
GPATCH4
EIF2AK4
NANP
CCDC88A
ERCC3
ZNF200
KDM2A
MCM3AP-AS1
C16orf87
FOXK1
NT5DC3
PLAGL2
BCL2L11
ZNF544
BZW1
PSMC1
ZNF670
HSPH1
HS2ST1
DSC2
FARP2
STRN3
ATP2C1
XPNPEP1
ZNF496
SLC37A3
SNRPF
FAM161A
DLD
UBXN2A
PKN2
ZNF740
NMT1
MAPK8
ATP2A2
DLG5
SETD1A
AFG3L2
RNF214
XPO6
DDX50
ZNF343
ZRANB3
CAND1
SKA2
TM9SF4
ANKRD26
CREBZF
MTRF1L
ESCO1
OLA1
CSNK1A1
POM121C
TADA2A
XYLB
RPP30
NAPSA
TCHP
SRF
ANP32B
ZKSCAN1
MFSD9
KRAS
STK38
NOP9
SAMD4B
CHD4
CENPM
GPR180
KCMF1
SGPL1
DCP2
CHD8
ERI1
TTC26
DHX16
ZNF92
PRMT3
SLC25A40
STX17
MRPS22
MRPS9
PHTF2
NUP210
PYGL
TRIM37
ZNF384
RHOBTB3
DNAH14
PSPC1
NDUFS1
LMAN1
TRAPPC11
KIF21A
CPD
COPA
GOLGA3
FANCE
RNF4
TFDP2
TTC4
ZNF567
GNB1
SOGA1
HMGN1
ARMC1
PAQR3
RIPK2
PLXNA1
FAM104A
UBE2D1
P4HA1
HK2
JADE3
TYW5
ZNF8
CSPP1
AGK
MARK2
PARD3
CUL4A
SFSWAP
GK5
MCFD2
PEX13
LRIF1
SON
FUS
HNRNPUL1
RINT1
PROSER1
HSPA4L
CSTF1
ACACA
GMFB
SCO1
SLC33A1
GAN
ITGB1
RPTOR
HNRNPC
GCC1
FANCL
ACVR2B
ZNF829
PKP4
KLHL7
SRD5A1
GPN3
TBK1
ADAM9
HSF2
KLHL5
CEP89
FAF1
LRRC40
POT1
PHF8
DTYMK
SRRD
ARHGEF12
ICMT
SUPT6H
METTL14
ZNF765
NOL6
GTF2F2
PLEKHA8
PUS1
TFIP11
PEX26
COMMD2
RNF138
NF2
RAB7A
POMK
PDHX
NAE1
PTCD3
KLHL42
ZSCAN20
SNRNP27
XPO7
RPUSD4
GPATCH1
OCRL
MAK16
MSL1
SSR1
POLR2A
RAD1
HNRNPAB
TIMM23B
IQCB1
SIX4
POLR1E
CYP4B1
ZNF142
DSG2
ZNF746
INMT
ZSCAN25
TMEM135
AGPAT5
KIF3B
TRMT5
VCP
SLC15A4
MYO10
MAPKAP1
CCDC6
ZNF891
RNF8
FAM168A
NAPSB
MTMR4
TMEM39A
PNN
TUBD1
METTL4
LZIC
TRIM25
PGM3
AP3M2
HNRNPA1
MAP4K4
RUVBL2
MMADHC
ZNF256
BRD4
ZNF107
KATNA1
MRTO4
CEP128
ARF3
NRF1
DDHD2
AIMP1
SRP54
HDLBP
PLD1
EMC3-AS1
NABP2
SMARCAL1
LAMC1
PGGT1B
TMEM41A
RNF216
PACRGL
MNS1
ZNF518B
APC
MTDH
RIC8B
BCORL1
SHMT2
MAP7
TTC37
CPOX
RBBP8
NCOA5
UBE2R2
GYS1
ABCC1
EIF4EBP1
FAM169A
IL17RD
CAB39
RCOR2
NUDT1
MNAT1
CSRNP2
LRRC8D
ARL6IP1
RAVER1
TMEM38B
BCL7A
SLC20A1
ZNF786
ZNF26
CRY1
RFFL
C10orf88
DUSP12
ZNF605
PIP5K1A
ZNF607
AKIRIN2
AP3D1
MORC3
THOC1
CEP83
COPG2
SNRNP200
RPRD1A
AP3B1
NEU3
LARP1B
SMARCC2
POLE3
SFTA1P
USP22
ZDHHC23
DPH6
AP1S3
KDM2B
ZC3H18
SETDB1
ASH2L
TCEANC2
DERL1
FGFR1OP
SLC36A4
TOP3B
ZNF7
FASTKD3
C16orf70
PPP3R1
SETX
RALBP1
CIZ1
AFF1
EPC2
HEATR3
SNX6
APPL2
RAB6A
POLR3F
CXorf56
MBD5
ESRP1
STARD7
KMT2B
DHX38
NUDT19
IMPA1
CTTNBP2NL
AARS2
HNRNPUL2
GTF3C1
SLC7A6OS
MTERF1
ELOVL5
RBM15B
DNAJB4
RAPH1
PHLPP1
MYNN
KIDINS220
MSH3
EGLN1
PLEKHA8P1
ADH1B
NDE1
TBC1D22B
TMEM219
DPY19L2P3
SLC38A2
ZFAND3
ERCC6L2
KIN
PFN2
VAV2
FBXO22
TRERF1
KIAA0100
ECE2
PANK1
GDAP1
MOV10
HSPA13
DDX19A
PRKAB2
STK38L
RBM12B-AS1
DNAAF2
LDLRAD3
SPTBN2
BCL2L13
ATG16L1
CLASP2
CHTF18
DPF2
CHD2
CD1C
HLA-DMA
GNA12
SMDT1
ATXN7L3B
JMJD1C
TPI1
USP49
RPF1
SEC22A
MYC
C16orf72
ACTN4
DNAJB6
JRK
PIGR
CD109
ZNF2
CIAO1
UBR2
RBBP7
RAD51D
UBE2Z
FER
PSMC6
DAG1
USP38
RASA1
EXOC3
BRD2
USP25
PCBP1
POLR3C
PCMT1
MRPL11
ZNF654
FBXW11
DENND4C
ATXN1
COPS8
PPP2R5E
PGM2L1
TRIP11
YTHDF1
MTX2
RNF40
EDC4
BCL2L12
WDFY3
HOPX
BRMS1L
MED12
SYNJ1
RNF2
SCFD1
PRMT1
VBP1
MGP
YTHDC2
CSNK1G3
SUMO1
ZIC2
NPC2
GATAD2A
DDX39A
MSI2
CLSTN1
MEF2A
EPS15L1
TLE1
IRGQ
GUSBP5
CEP120
PIK3IP1
ACIN1
ZNF16
WDR48
FZD6
GEMIN4
ASB1
CNOT11
PIGO
SLC35F2
PRKRA
MYB
MFAP4
TRPC4AP
SUN1
LY86
WDR1
NAP1L4
HUS1
NEK1
KDM6A
MBD1
DCK
AGGF1
SF3A3
NR2C1
SMAP1
CNOT6L
EIF2B2
RAD50
ATG13
TMF1
ZNF681
SS18L1
DENND5B
ZMYND8
MNT
KIAA2026
LRP11
RBM22
NME1
ATG2B
EXOC8
TIMM44
PLLP
NME3
CHTOP
ARHGDIB
FRMD6-AS1
PCGF3
DPEP2
PRPS1
SELENBP1
GPBP1
BTF3L4
PDCD6IP
SETD7
ABCC5
NOTCH2
EVA1C
RND3
ASH1L
ALG6
ELOVL6
KDM3B
C7
RFT1
ZNF106
PXN
ZSWIM6
RNFT2
PTGFRN
RNF31
REV3L
FAM83F
FCER1A
KMT2E
HILPDA
TNFSF13
PPWD1
DENND4A
TCFL5
RNF114
MAN2A1
HPGDS
GRHL2
ZYG11B
HERC1
CTBP2
BMPR2
LRRC47
NOC4L
PSMB5
MIER1
HLA-DPB1
IFT122
SNRPC
EIF3M
LOX
TTBK2
ZNF17
CPQ
ZFP62
IFIH1
PEX11G
B4GALT1
IKBIP
FAM83B
MRPL54
ELF2
GNG4
XIAP
CCNY
SLC30A5
CISH
HIPK3
KDM4B
PWWP2A
LPP
UAP1
KLRB1
FKBP10
PFDN2
HDAC4
ZFYVE16
ADAMTS8
PDRG1
MYL6B
SLC22A3
CDAN1
PPARD
CNKSR3
PPP6C
DHX29
SLC26A9
ZNF782
KIAA1109
TAF1D
ZNF687
MTR
FAM222B
CD40LG
RASA2
PCDH7
SCN7A
SCTR
ADRM1
UBTD2
ATP1A2
ZBTB43
RFTN1
RCCD1
ANKRD50
SRM
NFAT5
ALKBH2
CSGALNACT2
FBP1
LNPEP
C1orf216
ZFX
ITM2A
RAB14
CAPN8
TYMSOS
TLE3
SNRPG
SREK1
CGGBP1
SNRPB
ACSL5
ATG101
ATXN7
MYCBP2
ARL8B
WDR7
UBE2M
CCNT2
TCF21
AIDA
PCF11
DCTN4
PSMA7
CYB5A
PRKAR1A
RNU2-22P
WRAP53
LHFPL2
SPG11
TSC22D3
PTPRG-AS1
CD1E
EMCN
SCN4B
MED27
ATRX
GPS1
HLA-DQB2
TRMT1L
ZNF430
GSPT1
GGTA1P
RANBP6
RBM18
MRPL51
DOCK9
B4GALT2
PARP14
GCC2
PHGDH
PRAME
RAPGEF2
CBX7
ANKFY1
MRPL21
PTAR1
C12orf56
RMDN2
FMO2
NR1D2
TMEM106C
POP7
HMBS
RAI2
CENPC
TRIM23
SCARB2
MACF1
HLA-DRA
C1orf116
PPP2R3A
JAK1
IQGAP1
REL
TMEM161B
HNMT
SENP7
CCDC69
CREBBP
BNIP2
CTNNA1
TMEM87B
FOLR2
FUCA1
TACO1
TSPAN4
FKBP15
DYNLL1
SNHG17
TMPRSS2
ARHGAP42
SPTLC2
ARTN
CHRDL1
ARFIP1
SHOC2
RIOK2
PLD4
KLHL2
SUSD2
USP12
MLF2
SLC9A6
CX3CR1
C1QTNF7
ST3GAL5
RSBN1L
MYO6
ZMYND11
IKZF2
C3
CD59
SLC52A2
MAMDC2
GFRA1
TBC1D5
EVI5
HLF
IL16
FHL5
ITGA8
FAM24B
SFTA3
YAP1
KPTN
PREPL
HSD17B6
RPP25
FRZB
DDX60
CD1A
AKAP11
CD207
CCDC186
THAP6
RBPMS
FKBP5
HLA-DMB
SPAG9
ITIH5
BOLA3
PARM1
YDJC
FMO5
CD74
MMGT1
TMEM132A
TEX2
SLC27A1
ATF6
UTRN
QKI
DMXL1
BCL2L15
SLC10A7
MRPL2
IL13RA1
S100B
SLC25A39
FLAD1
UBE2D3
TMEM30A
ABCA8
DAPK2
SHE
RNF19A
GAL
FBXO3
LAP3
NDUFA9
DDX58
CD37
C1orf21
BTK
RCAN2
SLC34A2
ABCA3
SLU7
EIF4EBP2
MTX1
NFATC3
MBNL1
JAM2
VWA5A
CAST
SELP
IK
ITSN2
ATP10D
CLIC2
LINC00337
YIPF5
GAPT
IL33
BMP2K
ITM2B
SPRED2
AQP1
MAOB
PYCR1
NICN1
NAA38
PHF2
MYOF
SH3D19
TOR1AIP1
TSC1
HSPBP1
KLF12
KIF13A
ALOX15B
A2M
PTGES2
ANGEL2
TBX5-AS1
TPSAB1
STAM2
TMEM243
APOL6
ATAD3B
ADA
MRPL48
FOXO3
ZNFX1
KLHL20
PIAS1
C11orf24
LYRM7
PRDM16
EMC9
DDX49
PREB
CRY2
RALGAPA2
ZFYVE26
CMTR2
SFT2D2
CYC1
PPP1R14B
PTPRJ
TMEM100
VIPR1
AGO4
SMURF2
ZMAT3
BANF1
PTEN
AP2S1
SLC25A10
RGS13
TBX5
PRELP
PPM1A
TDRD7
AOC3
TRAF6
LTBR
COA4
FOXN3
PDIK1L
DNAJC3
HBP1
SNRPD2
FEM1C
ZNF555
ZMAT2
RSBN1
KIAA0232
MGLL
NBEAL1
REV1
TXNIP
TBC1D4
HLA-DPA1
OGFRL1
FBLN5
ARID4A
CYSLTR1
FCGBP
VPS13A
EPS15
ELN
YIF1B
ZMYM6
PPFIA3
GIMAP1
PHF5A
LINC00968
FBXO34
PGM5
CYP20A1
SNX2
SLC46A2
CLECL1
GRIN2D
BAZ2B
HPGD
CFI
NPM3
SPARCL1
PCDHGB7
KLHDC7A
DYNC2H1
CTNNB1
MTM1
STK39
FBXW4
CLEC10A
OIP5-AS1
ASPA
CD300LF
TESPA1
PJA2
CIRBP
GDF10
MAN1C1
ACSM5
YPEL5
HLA-E
PHF11
PPP3CA
MIA3
ZXDA
LRRFIP1
SLC27A3
ACVR1
BRMS1
PDPK1
NFKB1
ZC3H7A
DRAM1
BLNK
HELQ
ZNF573
SPATA18
MFSD6
SELPLG
ENTPD3
DOCK4
SERINC1
SMCO3
SIGLEC17P
SAC3D1
TMEM59
CASD1
MRPL12
DDX24
DNAJB14
PXK
IFNAR1
NDNF
TLR5
ROBO2
PPP2R5C
CXorf38
ASAH1
RNF141
EDNRB
RPS6KA3
ADRB2
RILPL2
PRDM2
TSPYL1
LMO3
BBS9
NEK9
SASH3
TMOD2
ZNF462
CAPN3
ART4
CLINT1
UCHL1
DOCK11
RCHY1
MAPK12
PHACTR2
PNKP
C8orf34
TMEM119
PPFIBP2
TMEM256
CEBPA
SIAE
DCAF6
DGUOK
POLR3GL
NME5
PNRC2
CTSD
EVI2B
TBX4
RNASEH1-AS1
DLC1
FAM160B1
CYFIP2
ELF1
FBXL20
ZNF136
TRAK2
NHLRC3
TMEM9B
DRAP1
MFSD1
CXCL16
VAMP3
ATP7A
EIF5A
ABHD13
TIPARP
SNX18
MRPS11
CHD9
MVP
FOXF2
ZFP90
TLR10
LDB2
TRAPPC13
GAB1
AHCYL2
P2RY12
SLFN5
SESN1
BANK1
CCR7
DDIT3
ZBTB37
AQP4
ZNF665
MAP3K5
FBXO38
CCDC174
PTPRG
JKAMP
LACTB
FHL1
SNX24
CSNK2B
ABCB6
VPS13D
ELFN1-AS1
VTI1B
ALPL
PRDM6
CPEB3
SLC2A13
LZTFL1
CA3
GPALPP1
CDKN2AIP
CCR6
CYP4X1
MALL
UFSP2
PRNP
TARBP2
ZNF175
CPA3
NFIX
FMN1
ETS1
FAM114A2
AHNAK
TMEM245
MBLAC2
PHACTR1
ACOXL
KLHL25
ZNF540
MAPK9
RPS6KB2
EVI2A
IKZF5
BUD31
ZNF91
MAP3K1
PECAM1
PAFAH1B3
RASGRF1
TMEM11
ACOX2
SCAI
NMRK1
HHIP-AS1
RAB33B
MCC
VPS13C
TGIF1
ETFDH
SNRK
FGD4
ZNF490
PTPN3
P2RY14
CTSS
PDCD4
FNBP1
ATG12
TRIM56
CPAMD8
EXOSC4
CD69
TBCK
ARHGAP6
CMAHP
ZNF264
TIGD6
LAMP5
SNED1
ZNF302
MYH11
GRIA1
RNASE6
COPRS
PLEKHA7
PARD6B
SERINC5
CD33
MIF
SAP30L
PPP4C
CH25H
MRPS12
HSD17B10
HGH1
RGS5
CCDC167
ITFG1
PODN
RGMB
DDX5
ANKHD1
GIN1
DUSP1
CABYR
SYBU
RNF146
ZNF385B
PIGB
TIMM8B
COL6A5
SPATA6L
TBC1D9B
OSTM1
CHIC1
PLAC1
ABI3BP
THUMPD1
TMEM167B
PARP15
ZBED5
SAMD12
TAOK3
TSHZ1
OGN
OLFM1
ANKFN1
IRF8
VKORC1L1
LINC01140
TRIM14
EPDR1
IFI16
CCNH
DCN
WDR37
GNB1L
FNDC3A
PKD2
MEA1
ACSL1
FAM172A
TM9SF2
CD2
TRAF3IP3
EMG1
LYSMD3
LRRC31
SKI
MPHOSPH8
PALMD
C11orf58
C6orf136
C12orf10
C1orf162
CHCHD2
MAPK10
MYOCD
ZNF557
C1orf61
ALOX5
UBE2J2
FAM189A2
TRBC1
PHYKPL
USP53
CCDC170
MDFI
CLIC5
ATP13A4-AS1
ZFAND2A
IDS
ATP13A4
FLRT3
RECK
METTL1
EBP
GPR160
TMEM130
DLL3
MR1
STK17A
CAT
ARHGAP44
RPS6KA5
[truncated: 73 more rows]

## Sheet: S7
Table-S7: Functional annotation for m7G phenotype -related DEGs (Gene Ontology-Biological process)
ID	Description	p.adjust	qvalue	geneID	Count
GO:0022613	ribonucleoprotein complex biogenesis	9.26261e-22	8.14297e-22	PRKDC/AGO2/HEATR1/DHX9/NOLC1/NCBP1/DDX18/WDR75/DROSHA/DENR/ABCE1/TSR1/WDR3/WDR43/NOL10/SRSF1/SART3/BMS1/RRP1B/DDX10/LYAR/LSG1/NOL11/PDCD11/URB2/DDX21/XPO1/NOM1/RIOK1/NOP58/SRPK1/SRPK2/UTP6/ESF1/ATR/WDR12/POLR2D/WBP11/CPSF6/NAT10/UTP18/RPL7L1/GAR1/EIF4H/GNL2/CHD7/SDAD1/GCFC2/NMD3/HSP90AB1/TEX10/EIF2S2/MPHOSPH10/EIF3J/KRR1/NOP14/NAF1/DDX52/NUFIP1/TGS1/PWP1/UTP20/EXOSC10/AATF/PTGES3/RPF2/LTV1/FTSJ3/…	127
GO:0008380	RNA splicing	8.16011e-21	7.17374e-21	DHX9/NCBP1/NCBP2/TTF2/RBM28/FXR1/TRA2B/FIP1L1/U2SURP/SYNCRIP/SRSF1/HNRNPR/PRPF4/SART3/RRP1B/VIRMA/CDK12/TCERG1/CPSF2/RBM15/RSRC1/PRPF40A/KHDRBS1/HNRNPH3/SRPK1/SRPK2/EFTUD2/HNRNPM/CPSF3/CWC22/NCL/RBM14/POLR2D/WBP11/CDC5L/HNRNPD/NUP98/SF3B3/DHX15/POLR2B/CSTF3/DHX35/SMNDC1/FAM98B/CSTF2/C2orf49/PTBP1/GCFC2/TARDBP/MPHOSPH10/DBR1/ELAVL1/HNRNPA2B1/TGS1/IWS1/CCAR1/NONO/SFPQ/ZNF326/CPSF7/SNRNP48/DDX1/CELF…	126
GO:0006403	RNA localization	2.24998e-20	1.97801e-20	NUP155/NSUN2/NDC1/NUP205/XPO5/CKAP5/DHX9/NCBP1/NUP153/NCBP2/ABCE1/FIP1L1/SRSF1/LSG1/DHX36/SENP2/CPSF2/XPO1/SSB/NUP50/KHDRBS1/NOP58/FYTTD1/AHCTF1/ATR/CPSF3/NUP107/POLR2D/CPSF6/NUP98/CCT6A/CCT8/LRPPRC/NUP160/SDAD1/NMD3/SMG7/SEH1L/CCT4/NAF1/HNRNPA2B1/IWS1/EXOSC10/SFPQ/NUP54/LTV1/TERF1/EXOSC3/KHSRP/AGFG1/NUP43/UPF3B/NUP188/EIF4E/BICD1/POM121/NUP35/POM121C/NOP9/DCP2/NUP210/SUPT6H/NOL6/HNRNPA1/RUVBL2/T…	80
GO:0051169	nuclear transport	6.73439e-19	5.92035e-19	NUP155/NSUN2/NDC1/NUP205/XPO5/PTPN11/CSE1L/DHX9/NOLC1/NCBP1/NUP153/NCBP2/ABCE1/KPNA1/FIP1L1/ECT2/SRSF1/KPNA4/MED1/LSG1/GSK3B/CPSF2/XPO1/RSRC1/SSB/NUP50/UBR5/KHDRBS1/E2F3/KPNB1/FYTTD1/CPSF3/TNPO3/BARD1/NUP107/POLR2D/PPP1R12A/CPSF6/NUP98/IPO8/IPO9/NUP160/SDAD1/TARDBP/NMD3/HSP90AB1/SMG7/SEH1L/IPO5/ELAVL1/HNRNPA2B1/IWS1/NUP54/LTV1/AGFG1/NUP43/UPF3B/NUP188/EIF4E/PPP1CC/POM121/HSPA9/NUP35/SNRPF/XPO6/PO…	98
GO:0006913	nucleocytoplasmic transport	9.18262e-19	8.07265e-19	NUP155/NSUN2/NDC1/NUP205/XPO5/PTPN11/CSE1L/DHX9/NOLC1/NCBP1/NUP153/NCBP2/ABCE1/KPNA1/FIP1L1/ECT2/SRSF1/KPNA4/MED1/LSG1/GSK3B/CPSF2/XPO1/RSRC1/SSB/NUP50/UBR5/KHDRBS1/E2F3/KPNB1/FYTTD1/CPSF3/TNPO3/BARD1/NUP107/POLR2D/PPP1R12A/CPSF6/NUP98/IPO8/IPO9/NUP160/SDAD1/TARDBP/NMD3/HSP90AB1/SMG7/SEH1L/IPO5/ELAVL1/HNRNPA2B1/IWS1/NUP54/LTV1/AGFG1/NUP43/UPF3B/NUP188/EIF4E/PPP1CC/POM121/HSPA9/NUP35/SNRPF/XPO6/PO…	97
GO:0000375	RNA splicing, via transesterification reactions	9.18262e-19	8.07265e-19	DHX9/NCBP1/NCBP2/FXR1/TRA2B/FIP1L1/U2SURP/SYNCRIP/SRSF1/HNRNPR/PRPF4/SART3/CPSF2/RBM15/RSRC1/PRPF40A/KHDRBS1/HNRNPH3/SRPK1/SRPK2/EFTUD2/HNRNPM/CPSF3/CWC22/NCL/RBM14/POLR2D/WBP11/CDC5L/HNRNPD/NUP98/SF3B3/DHX15/POLR2B/CSTF3/DHX35/SMNDC1/CSTF2/PTBP1/GCFC2/MPHOSPH10/DBR1/ELAVL1/HNRNPA2B1/TGS1/CCAR1/NONO/SFPQ/CPSF7/SNRNP48/DDX1/CELF1/KHSRP/UPF3B/DHX8/LUC7L2/COIL/BUD13/HNRNPF/SNRPF/DHX16/PSPC1/SFSWAP/S…	105
GO:0000377	RNA splicing, via transesterification reactions with bulged adenosine as nucleophile	4.30018e-18	3.78039e-18	DHX9/NCBP1/NCBP2/FXR1/TRA2B/FIP1L1/U2SURP/SYNCRIP/SRSF1/HNRNPR/PRPF4/SART3/CPSF2/RBM15/RSRC1/PRPF40A/KHDRBS1/HNRNPH3/SRPK1/SRPK2/EFTUD2/HNRNPM/CPSF3/CWC22/NCL/RBM14/POLR2D/WBP11/CDC5L/HNRNPD/NUP98/SF3B3/DHX15/POLR2B/CSTF3/DHX35/SMNDC1/CSTF2/PTBP1/GCFC2/DBR1/ELAVL1/HNRNPA2B1/TGS1/CCAR1/NONO/SFPQ/CPSF7/SNRNP48/DDX1/CELF1/UPF3B/DHX8/LUC7L2/COIL/BUD13/HNRNPF/SNRPF/DHX16/PSPC1/SFSWAP/SON/FUS/HNRNPUL1/…	103
GO:0000398	mRNA splicing, via spliceosome	4.30018e-18	3.78039e-18	DHX9/NCBP1/NCBP2/FXR1/TRA2B/FIP1L1/U2SURP/SYNCRIP/SRSF1/HNRNPR/PRPF4/SART3/CPSF2/RBM15/RSRC1/PRPF40A/KHDRBS1/HNRNPH3/SRPK1/SRPK2/EFTUD2/HNRNPM/CPSF3/CWC22/NCL/RBM14/POLR2D/WBP11/CDC5L/HNRNPD/NUP98/SF3B3/DHX15/POLR2B/CSTF3/DHX35/SMNDC1/CSTF2/PTBP1/GCFC2/DBR1/ELAVL1/HNRNPA2B1/TGS1/CCAR1/NONO/SFPQ/CPSF7/SNRNP48/DDX1/CELF1/UPF3B/DHX8/LUC7L2/COIL/BUD13/HNRNPF/SNRPF/DHX16/PSPC1/SFSWAP/SON/FUS/HNRNPUL1/…	103
GO:0006405	RNA export from nucleus	1.67591e-17	1.47333e-17	NUP155/NSUN2/NDC1/NUP205/XPO5/DHX9/NCBP1/NUP153/NCBP2/ABCE1/FIP1L1/SRSF1/LSG1/CPSF2/XPO1/SSB/NUP50/KHDRBS1/FYTTD1/CPSF3/NUP107/POLR2D/CPSF6/NUP98/NUP160/SDAD1/NMD3/SMG7/SEH1L/HNRNPA2B1/IWS1/NUP54/LTV1/AGFG1/NUP43/UPF3B/NUP188/EIF4E/POM121/NUP35/POM121C/NOP9/NUP210/SUPT6H/NOL6/HNRNPA1/THOC1/DHX38/RBM15B/DDX19A/DDX39A/CHTOP/RIOK2/SLU7/TSC1/EIF5A	56
GO:0051168	nuclear export	2.66228e-17	2.34047e-17	NUP155/NSUN2/NDC1/NUP205/XPO5/PTPN11/CSE1L/DHX9/NCBP1/NUP153/NCBP2/ABCE1/FIP1L1/SRSF1/LSG1/GSK3B/CPSF2/XPO1/SSB/NUP50/KHDRBS1/FYTTD1/CPSF3/BARD1/NUP107/POLR2D/CPSF6/NUP98/NUP160/SDAD1/NMD3/SMG7/SEH1L/HNRNPA2B1/IWS1/NUP54/LTV1/AGFG1/NUP43/UPF3B/NUP188/EIF4E/POM121/HSPA9/NUP35/XPO6/POM121C/ANP32B/NOP9/NUP210/SUPT6H/NOL6/XPO7/HNRNPA1/THOC1/DHX38/RBM15B/DDX19A/ATXN1/DDX39A/RBM22/CHTOP/RIOK2/SLU7/TSC1…	68
GO:0051236	establishment of RNA localization	2.66228e-17	2.34047e-17	NUP155/NSUN2/NDC1/NUP205/XPO5/CKAP5/DHX9/NCBP1/NUP153/NCBP2/ABCE1/FIP1L1/SRSF1/LSG1/SENP2/CPSF2/XPO1/SSB/NUP50/KHDRBS1/FYTTD1/AHCTF1/ATR/CPSF3/NUP107/POLR2D/CPSF6/NUP98/LRPPRC/NUP160/SDAD1/NMD3/SMG7/SEH1L/HNRNPA2B1/IWS1/SFPQ/NUP54/LTV1/TERF1/KHSRP/AGFG1/NUP43/UPF3B/NUP188/EIF4E/POM121/NUP35/POM121C/NOP9/NUP210/SUPT6H/NOL6/HNRNPA1/THOC1/DHX38/RBM15B/DDX19A/DDX39A/CHTOP/RFTN1/RIOK2/QKI/SLU7/TSC1/EI…	68
GO:0006611	protein export from nucleus	1.80359e-16	1.58558e-16	NUP155/NSUN2/NDC1/NUP205/XPO5/PTPN11/CSE1L/NCBP1/NUP153/NCBP2/ABCE1/FIP1L1/SRSF1/LSG1/GSK3B/CPSF2/XPO1/SSB/NUP50/FYTTD1/CPSF3/BARD1/NUP107/POLR2D/NUP98/NUP160/SDAD1/NMD3/SMG7/SEH1L/HNRNPA2B1/IWS1/NUP54/LTV1/AGFG1/NUP43/UPF3B/NUP188/EIF4E/POM121/HSPA9/NUP35/XPO6/POM121C/ANP32B/NOP9/NUP210/SUPT6H/NOL6/XPO7/THOC1/DHX38/RBM15B/DDX19A/DDX39A/RBM22/CHTOP/RIOK2/SLU7/TSC1/PPM1A/EIF5A/RANBP17	63
GO:0050657	nucleic acid transport	1.80359e-16	1.58558e-16	NUP155/NSUN2/NDC1/NUP205/XPO5/CKAP5/DHX9/NCBP1/NUP153/NCBP2/ABCE1/FIP1L1/SRSF1/LSG1/SENP2/CPSF2/XPO1/SSB/NUP50/KHDRBS1/FYTTD1/AHCTF1/CPSF3/NUP107/POLR2D/CPSF6/NUP98/LRPPRC/NUP160/SDAD1/NMD3/SMG7/SEH1L/HNRNPA2B1/IWS1/SFPQ/NUP54/LTV1/KHSRP/AGFG1/NUP43/UPF3B/NUP188/EIF4E/POM121/NUP35/POM121C/NOP9/NUP210/SUPT6H/NOL6/HNRNPA1/THOC1/DHX38/RBM15B/DDX19A/DDX39A/CHTOP/RFTN1/RIOK2/QKI/SLU7/TSC1/EIF5A/MVP/RA…	66
GO:0050658	RNA transport	1.80359e-16	1.58558e-16	NUP155/NSUN2/NDC1/NUP205/XPO5/CKAP5/DHX9/NCBP1/NUP153/NCBP2/ABCE1/FIP1L1/SRSF1/LSG1/SENP2/CPSF2/XPO1/SSB/NUP50/KHDRBS1/FYTTD1/AHCTF1/CPSF3/NUP107/POLR2D/CPSF6/NUP98/LRPPRC/NUP160/SDAD1/NMD3/SMG7/SEH1L/HNRNPA2B1/IWS1/SFPQ/NUP54/LTV1/KHSRP/AGFG1/NUP43/UPF3B/NUP188/EIF4E/POM121/NUP35/POM121C/NOP9/NUP210/SUPT6H/NOL6/HNRNPA1/THOC1/DHX38/RBM15B/DDX19A/DDX39A/CHTOP/RFTN1/RIOK2/QKI/SLU7/TSC1/EIF5A/MVP/RA…	66
GO:0042254	ribosome biogenesis	2.53767e-16	2.23092e-16	PRKDC/HEATR1/NOLC1/DDX18/WDR75/DROSHA/ABCE1/TSR1/WDR3/WDR43/NOL10/BMS1/RRP1B/DDX10/LYAR/LSG1/NOL11/PDCD11/URB2/DDX21/XPO1/NOM1/RIOK1/NOP58/UTP6/ESF1/WDR12/WBP11/NAT10/UTP18/RPL7L1/GAR1/GNL2/CHD7/SDAD1/NMD3/TEX10/MPHOSPH10/KRR1/NOP14/NAF1/DDX52/PWP1/UTP20/EXOSC10/AATF/RPF2/LTV1/FTSJ3/UTP14A/EXOSC3/NOL9/RRP15/TRMT61B/XRCC5/GNL3L/FASTKD2/NIFK/REXO4/USP36/EXOSC9/RPP30/NOP9/ERI1/CUL4A/NOL6/RPUSD4/MAK1…	86
GO:0071426	ribonucleoprotein complex export from nucleus	6.02223e-16	5.29428e-16	NUP155/NSUN2/NDC1/NUP205/NCBP1/NUP153/NCBP2/ABCE1/FIP1L1/SRSF1/LSG1/CPSF2/XPO1/SSB/NUP50/FYTTD1/CPSF3/NUP107/POLR2D/NUP98/NUP160/SDAD1/NMD3/SMG7/SEH1L/HNRNPA2B1/IWS1/NUP54/LTV1/AGFG1/NUP43/UPF3B/NUP188/EIF4E/POM121/NUP35/POM121C/NOP9/NUP210/SUPT6H/NOL6/THOC1/DHX38/RBM15B/DDX19A/DDX39A/CHTOP/RIOK2/SLU7/TSC1/EIF5A	51
GO:0071166	ribonucleoprotein complex localization	8.37897e-16	7.36615e-16	NUP155/NSUN2/NDC1/NUP205/NCBP1/NUP153/NCBP2/ABCE1/FIP1L1/SRSF1/LSG1/CPSF2/XPO1/SSB/NUP50/FYTTD1/CPSF3/NUP107/POLR2D/NUP98/NUP160/SDAD1/NMD3/SMG7/SEH1L/HNRNPA2B1/IWS1/NUP54/LTV1/AGFG1/NUP43/UPF3B/NUP188/EIF4E/POM121/NUP35/POM121C/NOP9/NUP210/SUPT6H/NOL6/THOC1/DHX38/RBM15B/DDX19A/DDX39A/CHTOP/RIOK2/SLU7/TSC1/EIF5A	51
GO:0006364	rRNA processing	4.41186e-13	3.87857e-13	PRKDC/HEATR1/NOLC1/DDX18/WDR75/TSR1/WDR3/WDR43/NOL10/BMS1/RRP1B/DDX10/LYAR/NOL11/PDCD11/DDX21/RIOK1/NOP58/UTP6/ESF1/WDR12/WBP11/NAT10/UTP18/RPL7L1/GAR1/CHD7/TEX10/MPHOSPH10/KRR1/NOP14/NAF1/DDX52/UTP20/EXOSC10/RPF2/FTSJ3/UTP14A/EXOSC3/NOL9/RRP15/TRMT61B/NIFK/REXO4/USP36/EXOSC9/RPP30/NOP9/ERI1/NOL6/RPUSD4/MAK16/MRTO4/RPF1/GEMIN4/NOC4L/POP7/RIOK2/RPP25/DDX49/NPM3/HELQ/MRPS11/EXOSC4/THUMPD1/EMG1	66
GO:0016569	covalent chromatin modification	7.61104e-13	6.69104e-13	YEATS2/NAA50/RNF168/SART3/HAT1/KDM3A/BRCA2/TET3/SUZ12/TAF5/UBR5/WDR5/TRRAP/PARG/DNMT1/PRDM4/RBM14/HDAC2/PAXIP1/SET/LEO1/NCOA3/TBL1XR1/JARID2/AURKB/HCFC1/TAF5L/PHF20/PWP1/IWS1/PCGF6/SFPQ/BAZ2A/PHF20L1/MTF2/BAZ1B/EHMT1/SETD5/EP400/MORC2/DDB1/ASXL1/PPHLN1/ATF2/SUDS3/PHF14/DOT1L/EED/BEND3/TET1/WDR70/USP36/KDM2A/MAPK8/SETD1A/TADA2A/TRIM37/JADE3/PHF8/SUPT6H/MSL1/RNF8/RUVBL2/BRD4/RCOR2/POLE3/USP22/KDM2B…	104
GO:0016072	rRNA metabolic process	1.09085e-12	9.58995e-13	PRKDC/HEATR1/NOLC1/DDX18/WDR75/DROSHA/TSR1/WDR3/WDR43/NOL10/BMS1/RRP1B/DDX10/LYAR/NOL11/PDCD11/DDX21/RIOK1/NOP58/UTP6/ESF1/WDR12/WBP11/NAT10/UTP18/RPL7L1/GAR1/CHD7/TEX10/MPHOSPH10/KRR1/NOP14/NAF1/DDX52/UTP20/EXOSC10/RPF2/FTSJ3/UTP14A/EXOSC3/NOL9/RRP15/TRMT61B/NIFK/REXO4/USP36/EXOSC9/RPP30/NOP9/ERI1/NOL6/RPUSD4/MAK16/MRTO4/RPF1/GEMIN4/NOC4L/POP7/RIOK2/RPP25/DDX49/NPM3/HELQ/MRPS11/EXOSC4/THUMPD1/EM…	67
GO:0034470	ncRNA processing	1.09085e-12	9.58995e-13	NSUN2/PRKDC/AGO2/HEATR1/NOLC1/POP1/DDX18/WDR75/DROSHA/TSR1/WDR3/WDR43/NOL10/BMS1/RRP1B/DDX10/LYAR/NOL11/PDCD11/DDX21/SSB/RIOK1/NOP58/UTP6/ESF1/WDR12/WBP11/NAT10/UTP18/METTL8/RPL7L1/GAR1/FAM98B/CSTF2/CHD7/C2orf49/TEX10/MPHOSPH10/INTS2/KRR1/NOP14/NAF1/DDX52/HNRNPA2B1/INTS8/UTP20/EXOSC10/RPF2/FTSJ3/INTS4/UTP14A/DDX1/EXOSC3/NOL9/RRP15/TRMT61B/GRSF1/NIFK/CDKAL1/TRUB1/REXO4/METTL6/USP36/EXOSC9/RPP30/NO…	94
GO:0016570	histone modification	1.75422e-12	1.54217e-12	YEATS2/NAA50/RNF168/SART3/HAT1/KDM3A/BRCA2/TET3/SUZ12/TAF5/UBR5/WDR5/TRRAP/PARG/DNMT1/PRDM4/RBM14/HDAC2/PAXIP1/SET/LEO1/NCOA3/TBL1XR1/JARID2/AURKB/HCFC1/TAF5L/PHF20/PWP1/IWS1/PCGF6/SFPQ/BAZ2A/PHF20L1/MTF2/BAZ1B/EHMT1/SETD5/EP400/DDB1/ASXL1/ATF2/SUDS3/PHF14/DOT1L/EED/BEND3/TET1/WDR70/USP36/KDM2A/MAPK8/SETD1A/TADA2A/TRIM37/JADE3/PHF8/SUPT6H/MSL1/RNF8/RUVBL2/BRD4/RCOR2/POLE3/USP22/KDM2B/SETDB1/ASH2L…	101
GO:0015931	nucleobase-containing compound transport	2.15543e-12	1.89489e-12	NUP155/NSUN2/NDC1/NUP205/XPO5/CKAP5/DHX9/NCBP1/NUP153/NCBP2/ABCE1/FIP1L1/SRSF1/LSG1/SENP2/CPSF2/XPO1/SSB/NUP50/KHDRBS1/FYTTD1/AHCTF1/CPSF3/NUP107/POLR2D/SLC25A32/CPSF6/NUP98/LRPPRC/NUP160/SDAD1/NMD3/SMG7/SEH1L/HNRNPA2B1/IWS1/SFPQ/NUP54/LTV1/KHSRP/AGFG1/NUP43/UPF3B/NUP188/EIF4E/POM121/NUP35/POM121C/NOP9/NUP210/SLC33A1/SUPT6H/NOL6/HNRNPA1/THOC1/DHX38/RBM15B/DDX19A/DDX39A/CHTOP/ABCC5/RFTN1/RIOK2/QKI…	69
GO:0031503	protein-containing complex localization	2.48139e-12	2.18145e-12	NUP155/NSUN2/NDC1/NUP205/NCBP1/NUP153/NCBP2/ABCE1/FIP1L1/SRSF1/LSG1/CPSF2/XPO1/SSB/DLG1/NUP50/FYTTD1/ATR/CPSF3/NUP107/POLR2D/CEP72/NUP98/BIRC5/NUP160/SDAD1/KIF5B/NMD3/SMG7/SEH1L/HNRNPA2B1/IWS1/SFPQ/NUP54/LTV1/SSX2IP/USP46/TERF1/AGFG1/NUP43/UPF3B/NUP188/EIF4E/POM121/NUP35/AP2B1/POM121C/NOP9/TTC26/NUP210/SUPT6H/NOL6/KIF3B/AP3D1/THOC1/DHX38/RBM15B/DDX19A/DAG1/EXOC3/TRIP11/DDX39A/CLSTN1/CHTOP/IFT122/…	74
GO:0051028	mRNA transport	3.55999e-12	3.12967e-12	NUP155/NSUN2/NDC1/NUP205/DHX9/NCBP1/NUP153/NCBP2/FIP1L1/SRSF1/SENP2/CPSF2/XPO1/NUP50/FYTTD1/AHCTF1/CPSF3/NUP107/POLR2D/NUP98/LRPPRC/NUP160/SMG7/SEH1L/HNRNPA2B1/IWS1/NUP54/KHSRP/AGFG1/NUP43/UPF3B/NUP188/EIF4E/POM121/NUP35/POM121C/NUP210/SUPT6H/HNRNPA1/THOC1/DHX38/RBM15B/DDX19A/DDX39A/CHTOP/QKI/SLU7/EIF5A/MVP/RANBP17	50
GO:0006260	DNA replication	1.31511e-11	1.15614e-11	CLSPN/TOPBP1/WDHD1/DHX9/MCM8/SSRP1/RRM1/MCM6/SUPT16H/BRIP1/ATAD5/DONSON/DNAJC2/SENP2/BRCA2/DDX21/CDC45/GEN1/SMC3/MCM3/SRPK2/CCNE2/ATR/RFWD3/BARD1/PRIM2/USP37/POLA1/SET/RECQL/LIG3/NBN/FANCM/POLD3/TOP3A/FAM111B/WRN/MGME1/ORC2/RMI1/ZGRF1/NOC3L/NASP/TERF1/PIF1/RPA1/ORC5/MCMBP/CCDC88A/ZRANB3/ESCO1/FAF1/RAD1/METTL4/SMARCAL1/RBBP8/THOC1/POLE3/MSH3/KIN/CHTF18/RBBP7/HUS1/RAD50/REV3L/CDAN1/ATRX/REV1/PNKP/N…	72
GO:0034660	ncRNA metabolic process	4.65848e-11	4.09537e-11	NSUN2/PRKDC/AGO2/XPO5/HEATR1/NOLC1/POP1/DDX18/WDR75/DROSHA/TSR1/WDR3/WDR43/NOL10/BMS1/RRP1B/DDX10/LYAR/NOL11/PDCD11/DDX21/SSB/RIOK1/NOP58/UTP6/ESF1/WDR12/FARSB/WBP11/NAT10/UTP18/METTL8/RPL7L1/GAR1/FAM98B/CSTF2/CHD7/C2orf49/TEX10/MPHOSPH10/INTS2/KRR1/NOP14/NAF1/DDX52/HNRNPA2B1/INTS8/UTP20/EXOSC10/RPF2/FTSJ3/INTS4/UTP14A/DDX1/EXOSC3/NOL9/KHSRP/RRP15/TRMT61B/LARS2/GRSF1/MARS2/NIFK/MYBL1/CDKAL1/TRUB1…	104
GO:0018205	peptidyl-lysine modification	8.23101e-11	7.23607e-11	NUP155/NDC1/NUP205/YEATS2/SENP1/NAA50/NUP153/SENP5/HAT1/SENP2/KDM3A/BRCA2/TET3/DIP2B/SUZ12/NUP50/TAF5/WDR5/TRRAP/DNMT1/NUP107/HDAC2/PAXIP1/SET/NUP98/NCOA3/JARID2/HCFC1/NUP160/SEH1L/TAF5L/PHF20/PWP1/IWS1/PHF20L1/MTF2/NUP54/EHMT1/SETD5/EP400/UBA2/NUP43/NUP188/ATF2/PHF14/GNL3L/DOT1L/EED/POM121/BEND3/NUP35/SETD1A/ESCO1/POM121C/TADA2A/NUP210/JADE3/SUPT6H/MSL1/RUVBL2/BRD4/POLE3/USP22/SETDB1/ASH2L/EPC2/…	88
GO:0006406	mRNA export from nucleus	8.23101e-11	7.23607e-11	NUP155/NSUN2/NDC1/NUP205/NCBP1/NUP153/NCBP2/FIP1L1/SRSF1/CPSF2/NUP50/FYTTD1/CPSF3/NUP107/POLR2D/NUP98/NUP160/SMG7/SEH1L/HNRNPA2B1/IWS1/NUP54/AGFG1/NUP43/UPF3B/NUP188/EIF4E/POM121/NUP35/POM121C/NUP210/SUPT6H/THOC1/DHX38/RBM15B/DDX19A/DDX39A/CHTOP/SLU7/EIF5A	40
GO:0071427	mRNA-containing ribonucleoprotein complex export from nucleus	8.23101e-11	7.23607e-11	NUP155/NSUN2/NDC1/NUP205/NCBP1/NUP153/NCBP2/FIP1L1/SRSF1/CPSF2/NUP50/FYTTD1/CPSF3/NUP107/POLR2D/NUP98/NUP160/SMG7/SEH1L/HNRNPA2B1/IWS1/NUP54/AGFG1/NUP43/UPF3B/NUP188/EIF4E/POM121/NUP35/POM121C/NUP210/SUPT6H/THOC1/DHX38/RBM15B/DDX19A/DDX39A/CHTOP/SLU7/EIF5A	40
GO:1903311	regulation of mRNA metabolic process	8.23101e-11	7.23607e-11	AGO2/DHX9/NCBP1/NCBP2/PSME4/FXR1/TRA2B/SYNCRIP/HNRNPR/EIF4G1/VIRMA/PSMD2/DHX36/RBM15/XPO1/KHDRBS1/SERBP1/MTOR/SRPK1/SRPK2/HNRNPM/PSME3/CWC22/BARD1/PSMD1/NCL/CPSF6/HNRNPD/LARP1/SET/NUP98/LEO1/CCNT1/PTBP1/TARDBP/PSMD12/ELAVL1/HNRNPA2B1/IWS1/CPSF7/CELF1/YWHAZ/EXOSC3/KHSRP/FASTKD2/SAFB/PAIP1/BAG4/EXOSC9/PSMC1/SAMD4B/DCP2/SFSWAP/SON/FUS/HNRNPC/SUPT6H/METTL14/HNRNPA1/FASTKD3/RBM15B/MOV10/PSMC6/YTHDF1/R…	79
GO:0000723	telomere maintenance	5.61545e-10	4.93667e-10	PRKDC/DHX36/BRCA2/SMC6/CCNE2/ATR/PRIM2/POLA1/HNRNPD/NAT10/CCT6A/CCT8/GAR1/PARP1/NBN/AURKB/HSP90AB1/POLD3/CCT4/MAPKAPK5/NAF1/WRN/HNRNPA2B1/DCLRE1B/EXOSC10/PTGES3/HSP90AA1/TERF1/PIF1/XRCC5/RPA1/GNL3L/DCP2/HNRNPC/POT1/TFIP11/HNRNPA1/NABP2/SMARCAL1/POLE3/MYC/RAD51D/HUS1/RAD50/WRAP53/ATRX/PNKP/TEP1	48
GO:0034605	cellular response to heat	7.00888e-10	6.16167e-10	NUP155/NDC1/NUP205/NUP153/CHORDC1/GSK3B/DNAJC2/DHX36/NUP50/MTOR/ATR/NUP107/POLR2D/HDAC2/NUP98/NUP160/HSP90AB1/SEH1L/PTGES3/NUP54/HSP90AA1/EIF2S1/NUP43/NUP188/RPA1/POM121/DNAJC7/NUP35/BAG4/HSPH1/ATP2A2/POM121C/NUP210/RPTOR/VCP/DNAJB6/RBBP7/SUMO1/CREBBP/SLU7	40
GO:1900034	regulation of cellular response to heat	1.40976e-09	1.23936e-09	NUP155/NDC1/NUP205/NUP153/CHORDC1/GSK3B/DNAJC2/NUP50/MTOR/ATR/NUP107/NUP98/NUP160/HSP90AB1/SEH1L/PTGES3/NUP54/HSP90AA1/NUP43/NUP188/RPA1/POM121/DNAJC7/NUP35/BAG4/HSPH1/POM121C/NUP210/RPTOR/DNAJB6/CREBBP	31
GO:0033044	regulation of chromosome organization	2.19494e-09	1.92962e-09	ZW10/SART3/KNTC1/DHX36/SPDL1/GEN1/WDR5/ATR/DNMT1/CDC20/CDC27/RAD21/PAXIP1/HNRNPD/NAT10/CCT6A/CCT8/BUB3/PARP1/NBN/JARID2/AURKB/CCT4/MAPKAPK5/NAF1/HNRNPA2B1/EXOSC10/SFPQ/MTF2/TERF1/MORC2/PIF1/XRCC5/UBE2C/PPHLN1/GNL3L/TET1/TADA2A/DCP2/RNF4/HNRNPC/POT1/PHF8/HNRNPA1/RUVBL2/BRD4/NABP2/APC/MNAT1/SETDB1/MYC/RNF40/MYB/RAD50/CHTOP/KMT2E/MIER1/ATRX/RIOK2/IK/PHF2/CTNNB1/PNKP/DUSP1/MPHOSPH8/RPS6KA5	66
GO:0032392	DNA geometric change	2.2004e-09	1.93442e-09	DHX9/MCM8/MCM6/BRIP1/DHX36/MCM3/GTF2H3/SUPV3L1/RECQL/PARP1/NBN/FANCM/CHD7/WRN/HNRNPA2B1/DDX1/DDB1/PIF1/XRCC5/RPA1/ERCC3/ZRANB3/CHD4/CHD8/CUL4A/POT1/GTF2F2/RUVBL2/SMARCAL1/MNAT1/SETX/MTERF1/CHTF18/CHD2/RAD50/ATRX/HELQ/CHD9	38
GO:0032200	telomere organization	2.89243e-09	2.5428e-09	PRKDC/DHX36/BRCA2/SMC6/CCNE2/ATR/PRIM2/POLA1/HNRNPD/NAT10/CCT6A/CCT8/GAR1/PARP1/NBN/AURKB/HSP90AB1/POLD3/CCT4/MAPKAPK5/NAF1/WRN/HNRNPA2B1/DCLRE1B/EXOSC10/PTGES3/HSP90AA1/TERF1/PIF1/XRCC5/RPA1/GNL3L/DOT1L/DCP2/HNRNPC/POT1/TFIP11/HNRNPA1/NABP2/SMARCAL1/POLE3/MYC/RAD51D/HUS1/RAD50/WRAP53/ATRX/PNKP/TEP1	49
GO:0071103	DNA conformation change	3.11407e-09	2.73765e-09	NCAPD3/SMC2/DHX9/NCAPG2/MCM8/PSME4/MCM6/SMC4/BRIP1/SART3/DHX36/HAT1/LIN54/MCM3/SRPK1/GTF2H3/DNMT1/MIS18BP1/SET/SUPV3L1/RECQL/PARP1/NBN/FANCM/CHD7/TOP3A/WRN/HNRNPA2B1/BAZ2A/CENPW/DDX1/NASP/MORC2/DDB1/PIF1/XRCC5/PPHLN1/RPA1/PHF13/BEND3/TET1/ERCC3/ZRANB3/ANP32B/CHD4/CENPM/CHD8/CUL4A/POT1/PHF8/GTF2F2/RNF8/RUVBL2/SMARCAL1/MNAT1/POLE3/SETDB1/TOP3B/SETX/MTERF1/CHTF18/CHD2/RBBP7/BRD2/ACIN1/NAP1L4/RAD50/C…	78
GO:0071897	DNA biosynthetic process	5.00703e-09	4.40179e-09	DNAJC2/ATR/POLA1/HNRNPD/NAT10/LIN9/CCT6A/CCT8/LIG3/GAR1/AURKB/HSP90AB1/POLD3/CCT4/MAPKAPK5/NAF1/WRN/HNRNPA2B1/EXOSC10/PTGES3/SPRTN/HSP90AA1/TERF1/PIF1/XRCC5/TFDP1/USP10/RPA1/GNL3L/TK1/DCP2/HNRNPC/POT1/VCP/TRIM25/HNRNPA1/POLE3/CHTF18/MYC/RAD50/REV3L/GRHL2/BMPR2/LOX/WRAP53/PARM1/REV1/RCHY1/PNKP/DUSP1/TEP1/POLK	52
GO:0032508	DNA duplex unwinding	5.00703e-09	4.40179e-09	DHX9/MCM8/MCM6/BRIP1/DHX36/MCM3/GTF2H3/SUPV3L1/RECQL/PARP1/NBN/FANCM/CHD7/WRN/DDX1/DDB1/PIF1/XRCC5/RPA1/ERCC3/ZRANB3/CHD4/CHD8/CUL4A/POT1/GTF2F2/RUVBL2/SMARCAL1/MNAT1/SETX/CHTF18/CHD2/RAD50/ATRX/HELQ/CHD9	36
GO:0006353	DNA-templated transcription, termination	8.37929e-09	7.36642e-09	DHX9/NCBP1/NCBP2/TTF2/FIP1L1/CPSF2/POLR1A/POLR1B/GTF2H3/TAF1A/CPSF3/ZNF473/CSTF3/CSTF2/CPSF7/UBTF/ERCC3/SNRPF/CSTF1/POLR2A/POLR1E/MNAT1/SETX/MTERF1/TAF1D/SNRPG/SNRPB/PCF11/CCNH	29
GO:0097064	ncRNA export from nucleus	9.13822e-09	8.03362e-09	NUP155/NDC1/NUP205/NUP153/NCBP2/SSB/NUP50/NUP107/NUP98/NUP160/SEH1L/NUP54/NUP43/NUP188/POM121/NUP35/POM121C/NUP210/NOL6/TSC1	20
GO:0043414	macromolecule methylation	1.51152e-08	1.32881e-08	NSUN2/CBLL1/VIRMA/KDM3A/TET3/RBM15/SUZ12/WDR5/DNMT1/RNMT/PRDM4/PAXIP1/METTL8/PARP1/FAM98B/JARID2/FAM98A/TGS1/PWP1/IWS1/BAZ2A/MTF2/FTSJ3/EHMT1/SETD5/TRMT61B/DOT1L/EED/BEND3/TET1/METTL6/SETD1A/PRMT3/ICMT/SUPT6H/METTL14/TRMT5/METTL4/BRD4/SETDB1/ASH2L/RAB6A/KMT2B/RBM15B/MYC/PCMT1/PRMT1/GATAD2A/MYB/KDM6A/CHTOP/SETD7/ASH1L/KMT2E/GRHL2/SNRPB/ATRX/TRMT1L/GSPT1/CREBBP/PRDM16/CMTR2/ARID4A/CTNNB1/COPRS/HSD1…	69
GO:0006354	DNA-templated transcription, elongation	3.24634e-08	2.85393e-08	NCBP1/NCBP2/SSRP1/SUPT16H/WDR43/RNF168/CDK12/TCERG1/POLR1A/POLR1B/GTF2H3/TAF1A/POLR2D/LEO1/POLR2B/CCNT1/IWS1/ZNF326/CCNK/AFF4/SETD5/UBTF/ERCC3/HMGN1/SUPT6H/GTF2F2/POLR2A/POLR1E/RNF8/BRD4/MNAT1/THOC1/TAF1D/ADRM1/CCNT2/ZMYND11/CCNH	37
GO:0032259	methylation	4.58611e-08	4.03176e-08	NSUN2/CBLL1/VIRMA/KDM3A/TET3/RBM15/SUZ12/PRDM10/WDR5/DNMT1/RNMT/PRDM4/PAXIP1/METTL8/PARP1/FAM98B/JARID2/FAM98A/TGS1/PWP1/IWS1/BAZ2A/MTF2/FTSJ3/EHMT1/SETD5/TRMT61B/DOT1L/EED/BEND3/TET1/METTL6/SETD1A/PRMT3/ICMT/SUPT6H/METTL14/INMT/TRMT5/METTL4/BRD4/SETDB1/ASH2L/RAB6A/KMT2B/RBM15B/ECE2/MYC/PCMT1/PRMT1/GATAD2A/MYB/KDM6A/CHTOP/SETD7/ASH1L/KMT2E/GRHL2/MTR/SNRPB/ATRX/TRMT1L/GSPT1/HNMT/CREBBP/PRDM16/CMTR…	76
GO:0010833	telomere maintenance via telomere lengthening	4.60453e-08	4.04794e-08	DHX36/ATR/NAT10/CCT6A/CCT8/GAR1/PARP1/AURKB/HSP90AB1/CCT4/MAPKAPK5/NAF1/HNRNPA2B1/DCLRE1B/EXOSC10/PTGES3/HSP90AA1/TERF1/PIF1/XRCC5/RPA1/GNL3L/DCP2/HNRNPC/POT1/HNRNPA1/RAD50/WRAP53/PNKP	29
GO:0006409	tRNA export from nucleus	6.38344e-08	5.61183e-08	NUP155/NDC1/NUP205/NUP153/SSB/NUP50/NUP107/NUP98/NUP160/SEH1L/NUP54/NUP43/NUP188/POM121/NUP35/POM121C/NUP210/NOL6	18
GO:0071431	tRNA-containing ribonucleoprotein complex export from nucleus	6.38344e-08	5.61183e-08	NUP155/NDC1/NUP205/NUP153/SSB/NUP50/NUP107/NUP98/NUP160/SEH1L/NUP54/NUP43/NUP188/POM121/NUP35/POM121C/NUP210/NOL6	18
GO:0006310	DNA recombination	9.98766e-08	8.78038e-08	PRKDC/MSH6/FANCD2/MCM8/KPNA1/MCM6/MSH2/BRIP1/RNF168/BRCA2/HSPD1/CDC45/GEN1/MCM3/FIGNL1/SMC6/RFWD3/RAD21/PAXIP1/TFRC/SUPV3L1/RECQL/LIG3/PARP1/NBN/FANCM/PALB2/TSN/WRN/NFRKB/NONO/SFPQ/RMI1/EXOSC3/PIF1/UCHL5/XRCC5/RPA1/FAN1/ZRANB3/FUS/SUPT6H/RNF138/SLC15A4/RNF8/RUVBL2/NABP2/RBBP8/THOC1/SETX/MSH3/KIN/UBR2/RAD51D/WDR48/HUS1/RAD50/REV3L/TNFSF13/CD40LG/WRAP53/ZFYVE26/HELQ/CCR6/PPP4C/TEP1	66
GO:0009408	response to heat	2.19972e-07	1.93383e-07	NUP155/NDC1/NUP205/NUP153/CHORDC1/GSK3B/DNAJC2/DHX36/NUP50/MTOR/ATR/RPS6KB1/NUP107/POLR2D/HDAC2/NUP98/NUP160/HSP90AB1/SEH1L/PTGES3/NUP54/HSP90AA1/EIF2S1/NUP43/NUP188/RPA1/POM121/DNAJC7/NUP35/BAG4/HSPH1/ATP2A2/POM121C/NUP210/RPTOR/VCP/DNAJB4/DNAJB6/RBBP7/SUMO1/EIF2B2/CREBBP/SLU7	43
GO:0043487	regulation of RNA stability	2.75666e-07	2.42344e-07	NSUN2/DHX9/PSME4/FXR1/SYNCRIP/HNRNPR/EIF4G1/PSMD2/DHX36/XPO1/SERBP1/MTOR/HNRNPM/PSME3/PSMD1/HNRNPD/LARP1/SET/TARDBP/PSMD12/ELAVL1/NAF1/CELF1/YWHAZ/EXOSC3/KHSRP/FASTKD2/PAIP1/EXOSC9/PSMC1/SAMD4B/DCP2/FUS/HNRNPC/METTL14/FASTKD3/MOV10/PSMC6/YTHDF1/CNOT6L/TNFSF13/PSMB5/PSMA7/ANGEL2/DDX49/CIRBP/CPEB3/EXOSC4/PSMB4	49
GO:0051031	tRNA transport	3.50289e-07	3.07947e-07	NUP155/NDC1/NUP205/NUP153/SSB/NUP50/NUP107/NUP98/NUP160/SEH1L/NUP54/NUP43/NUP188/POM121/NUP35/POM121C/NUP210/NOL6	18
GO:0043161	proteasome-mediated ubiquitin-dependent protein catabolic process	3.64951e-07	3.20837e-07	FBXO45/PSME4/PSMD2/GSK3B/XPO1/ITCH/ARMC8/PSME3/CDC20/PSMD1/CDC27/UBE2K/SMARCC1/BUB3/TBL1XR1/TLK2/AURKB/PSMD12/HSP90AB1/AREL1/ANKIB1/RMND5A/CUL2/ERLIN1/UBE2S/USP14/DDB1/UCHL5/RNF34/UBE2C/SIAH2/UBE2G1/UBE4B/UBE2V2/GLMN/PSMC1/UBXN2A/CSNK1A1/RNF4/UBE2D1/CUL4A/FAF1/KLHL42/VCP/TRIM25/RNF216/RFFL/DERL1/FBXO22/GNA12/UBR2/PSMC6/FBXW11/SUMO1/ZYG11B/PSMB5/PSMA7/UBE2D3/RNF19A/IL33/HSPBP1/KLHL20/PIAS1/SMURF2/…	83
GO:0071826	ribonucleoprotein complex subunit organization	3.67156e-07	3.22775e-07	PRKDC/AGO2/DHX9/NCBP1/DENR/SRSF1/SART3/SRPK1/SRPK2/ATR/POLR2D/CPSF6/EIF4H/GCFC2/KIF5B/HSP90AB1/EIF2S2/EIF3J/NAF1/NUFIP1/TGS1/PTGES3/RPF2/CPSF7/HSP90AA1/DDX1/CELF1/XRCC5/DHX8/LUC7L2/COIL/FASTKD2/SNRPF/SFSWAP/TFIP11/VCP/RUVBL2/MRTO4/SNRNP200/SETX/GEMIN4/SF3A3/SNRPC/EIF3M/DHX29/SNRPG/SNRPB/SLU7/AGO4/SNRPD2/MRPS11/TARBP2/CELF2/LSM4	54
GO:0006479	protein methylation	3.69663e-07	3.24979e-07	KDM3A/TET3/SUZ12/WDR5/DNMT1/PRDM4/PAXIP1/FAM98B/JARID2/FAM98A/PWP1/IWS1/MTF2/EHMT1/SETD5/DOT1L/EED/BEND3/TET1/SETD1A/PRMT3/ICMT/SUPT6H/BRD4/SETDB1/ASH2L/RAB6A/KMT2B/PCMT1/PRMT1/MYB/KDM6A/CHTOP/SETD7/ASH1L/KMT2E/SNRPB/ATRX/GSPT1/CREBBP/PRDM16/ARID4A/CTNNB1/COPRS	44
GO:0008213	protein alkylation	3.69663e-07	3.24979e-07	KDM3A/TET3/SUZ12/WDR5/DNMT1/PRDM4/PAXIP1/FAM98B/JARID2/FAM98A/PWP1/IWS1/MTF2/EHMT1/SETD5/DOT1L/EED/BEND3/TET1/SETD1A/PRMT3/ICMT/SUPT6H/BRD4/SETDB1/ASH2L/RAB6A/KMT2B/PCMT1/PRMT1/MYB/KDM6A/CHTOP/SETD7/ASH1L/KMT2E/SNRPB/ATRX/GSPT1/CREBBP/PRDM16/ARID4A/CTNNB1/COPRS	44
GO:0031123	RNA 3'-end processing	4.0934e-07	3.5986e-07	NCBP1/NCBP2/FIP1L1/SRSF1/VIRMA/DHX36/CPSF2/SSB/RPRD1B/CPSF3/ZNF473/BARD1/POLR2D/CPSF6/SUPV3L1/LEO1/CSTF3/CCNT1/MTPAP/CSTF2/INTS2/INTS8/EXOSC10/CPSF7/EXOSC3/UPF3B/GRSF1/EXOSC9/ERI1/CSTF1/THOC1/RPRD1A/DHX38/RNF40/DDX39A/CHTOP/PCF11/SLU7/CPEB3/EXOSC4/HSD17B10	41
GO:0007004	telomere maintenance via telomerase	4.20717e-07	3.69862e-07	ATR/NAT10/CCT6A/CCT8/GAR1/AURKB/HSP90AB1/CCT4/MAPKAPK5/NAF1/EXOSC10/PTGES3/HSP90AA1/TERF1/PIF1/XRCC5/RPA1/GNL3L/DCP2/HNRNPC/POT1/HNRNPA1/RAD50/WRAP53/PNKP	25
GO:0098781	ncRNA transcription	4.72019e-07	4.14963e-07	NCBP1/NCBP2/ICE1/GTF3C3/NOL11/TAF5/POLR1B/MTOR/RPRD1B/NCL/GTF3C2/POLR2D/TCOF1/POLR2B/CCNT1/IPPK/GTF2E1/INTS2/INTS8/PWP1/CCNK/INTS4/POU2F1/ZC3H8/NIFK/GTF2F2/POLR2A/POLR1E/NABP2/RPRD1A/GTF3C1/CCNT2/NPM3	33
GO:0031124	mRNA 3'-end processing	5.48142e-07	4.81884e-07	NCBP1/NCBP2/FIP1L1/SRSF1/VIRMA/DHX36/CPSF2/RPRD1B/CPSF3/ZNF473/BARD1/POLR2D/CPSF6/LEO1/CSTF3/CCNT1/MTPAP/CSTF2/CPSF7/UPF3B/GRSF1/CSTF1/THOC1/RPRD1A/DHX38/RNF40/DDX39A/CHTOP/PCF11/SLU7/CPEB3	31
GO:0070646	protein modification by small protein removal	6.00624e-07	5.28022e-07	CLSPN/SENP1/PSME4/SENP5/SART3/PSMD2/SENP2/OTUD6B/ITCH/TRRAP/PSME3/OTULIN/CDC20/USP31/BARD1/USP1/USP37/PSMD1/HCFC1/PSMD12/USP42/NFRKB/USP46/USP14/UCHL5/ASXL1/SUDS3/USP10/USP28/SIAH2/USP36/FOXK1/PSMC1/UBE2D1/VCP/APC/SHMT2/USP22/MBD5/USP49/MYC/PSMC6/USP38/USP25/COPS8/WDR48/PSMB5/IFIH1/ADRM1/ATXN7/PSMA7/GPS1/SENP7/USP12/DDX58/IL33/STAM2/SMURF2/PTEN/TRAF6/ADRB2/UCHL1/USP53/PSMB4	64
GO:0032204	regulation of telomere maintenance	6.06854e-07	5.335e-07	DHX36/ATR/HNRNPD/NAT10/CCT6A/CCT8/PARP1/NBN/AURKB/CCT4/MAPKAPK5/NAF1/HNRNPA2B1/EXOSC10/TERF1/PIF1/XRCC5/GNL3L/DCP2/HNRNPC/POT1/HNRNPA1/NABP2/MYC/RAD50/ATRX/PNKP	27
GO:0006302	double-strand break repair	6.6899e-07	5.88125e-07	PRKDC/FANCD2/MCM8/MCM6/MSH2/BRIP1/RNF168/BRCA2/CDC45/DEK/GEN1/UBR5/MCM3/FIGNL1/SMC6/RFWD3/BARD1/MDC1/POLA1/RAD21/PAXIP1/RECQL/LIG3/PARP1/NBN/FANCM/PALB2/WRN/DCLRE1B/SFPQ/RMI1/DDX1/XRCC5/RPA1/WDR70/FAN1/UBE2V2/KDM2A/FUS/POT1/TFIP11/RNF138/VCP/RNF8/NABP2/SMARCAL1/RBBP8/SETX/RAD51D/SUMO1/WDR48/HUS1/RAD50/REV3L/WRAP53/ZFYVE26/HELQ/PNKP/PPP4C	59
GO:0006278	RNA-dependent DNA biosynthetic process	7.9302e-07	6.97162e-07	ATR/NAT10/CCT6A/CCT8/GAR1/AURKB/HSP90AB1/CCT4/MAPKAPK5/NAF1/EXOSC10/PTGES3/HSP90AA1/TERF1/PIF1/XRCC5/RPA1/GNL3L/DCP2/HNRNPC/POT1/HNRNPA1/RAD50/WRAP53/PNKP/TEP1	26
GO:0043488	regulation of mRNA stability	9.66217e-07	8.49424e-07	DHX9/PSME4/FXR1/SYNCRIP/HNRNPR/EIF4G1/PSMD2/DHX36/XPO1/SERBP1/MTOR/HNRNPM/PSME3/PSMD1/HNRNPD/LARP1/SET/TARDBP/PSMD12/ELAVL1/CELF1/YWHAZ/EXOSC3/KHSRP/FASTKD2/PAIP1/EXOSC9/PSMC1/SAMD4B/DCP2/FUS/HNRNPC/METTL14/FASTKD3/MOV10/PSMC6/YTHDF1/CNOT6L/TNFSF13/PSMB5/PSMA7/ANGEL2/CIRBP/CPEB3/EXOSC4/PSMB4	46
GO:2000278	regulation of DNA biosynthetic process	1.00069e-06	8.7973e-07	DNAJC2/ATR/HNRNPD/NAT10/CCT6A/CCT8/AURKB/HSP90AB1/CCT4/MAPKAPK5/NAF1/HNRNPA2B1/EXOSC10/PTGES3/HSP90AA1/TERF1/PIF1/XRCC5/TFDP1/GNL3L/DCP2/HNRNPC/POT1/HNRNPA1/CHTF18/MYC/GRHL2/BMPR2/WRAP53/PARM1/PNKP/DUSP1	32
GO:0016925	protein sumoylation	1.0389e-06	9.1332e-07	NUP155/NDC1/NUP205/SENP1/NUP153/SENP5/SENP2/NUP50/NUP107/NUP98/NUP160/SEH1L/NUP54/UBA2/NUP43/NUP188/GNL3L/POM121/NUP35/POM121C/NUP210/SUMO1/IFIH1/HDAC4/PIAS1/CTNNB1/CAPN3	27
GO:0016571	histone methylation	1.17059e-06	1.02909e-06	KDM3A/TET3/SUZ12/WDR5/DNMT1/PRDM4/PAXIP1/JARID2/PWP1/IWS1/MTF2/EHMT1/SETD5/DOT1L/EED/BEND3/TET1/SETD1A/SUPT6H/BRD4/SETDB1/ASH2L/KMT2B/PRMT1/MYB/KDM6A/CHTOP/SETD7/ASH1L/KMT2E/ATRX/CREBBP/PRDM16/ARID4A/CTNNB1/COPRS	36
GO:1901990	regulation of mitotic cell cycle phase transition	1.32205e-06	1.16224e-06	PRKDC/CLSPN/TOPBP1/CKAP5/PLK4/MTBP/ZW10/HAUS6/PSME4/RBL1/NEDD1/EIF4G1/PSMD2/KNTC1/DONSON/SENP2/ADAM17/DLG1/SPDL1/GEN1/YWHAG/CEP152/CEP78/RFWD3/PSME3/CDC20/PSMD1/HAUS2/CDC27/RDX/RAD21/CEP72/MAPRE1/BUB3/NBN/AURKB/PSMD12/CENPJ/CEP76/HAUS3/DYNC1H1/CASP2/KLHL18/CLASP1/CEP135/HSP90AA1/DDB1/UBE2C/TFDP1/CDK6/CEP250/ERCC3/PSMC1/TFDP2/UBE2D1/CUL4A/RINT1/RPTOR/NAE1/BRD4/NABP2/APC/APPL2/NDE1/PSMC6/PRMT1/CNOT…	83
GO:0009266	response to temperature stimulus	1.33452e-06	1.1732e-06	NUP155/NDC1/NUP205/NUP153/CHORDC1/GSK3B/DNAJC2/DHX36/HSPD1/NUP50/MTOR/ATR/RPS6KB1/NUP107/POLR2D/HDAC2/NUP98/NUP160/HSP90AB1/SEH1L/PTGES3/NUP54/HSP90AA1/EIF2S1/NUP43/NUP188/RPA1/ATP2B1/POM121/DNAJC7/NUP35/BAG4/EIF2AK4/HSPH1/ATP2A2/POM121C/NUP210/RPTOR/TMEM135/VCP/APPL2/DNAJB4/DNAJB6/RBBP7/SUMO1/EIF2B2/CREBBP/SLC27A1/SLU7/DNAJC3/CIRBP/ADRB2	52
GO:0019884	antigen processing and presentation of exogenous antigen	1.54215e-06	1.35574e-06	PSME4/KIF18A/PSMD2/PSME3/PSMD1/PSMD12/DYNC1H1/SEC23A/AP2B1/CHUK/PSMC1/RAB7A/KIF3B/AP3D1/AP3B1/AP1S3/SPTBN2/CD1C/HLA-DMA/PSMC6/PSMB5/HLA-DPB1/LNPEP/DCTN4/PSMA7/CD1E/HLA-DQB2/HLA-DRA/DYNLL1/CD1A/CD207/HLA-DMB/CD74/AP2S1/TRAF6/HLA-DPA1/HLA-E/MFSD6/CTSD/VAMP3/CTSS/MR1/PSMB4/HLA-DQB1/HLA-DOA	45
GO:0006401	RNA catabolic process	1.8505e-06	1.62682e-06	NSUN2/AGO2/DHX9/NCBP1/POP1/DROSHA/NCBP2/PATL1/PSME4/FXR1/SYNCRIP/HNRNPR/EIF4G1/PSMD2/DHX36/XPO1/SSB/SERBP1/MTOR/RNASEH1/HNRNPM/PSME3/PSMD1/POLR2D/HNRNPD/LARP1/SET/SUPV3L1/LRPPRC/MTPAP/TARDBP/PSMD12/SMG7/HBS1L/ELAVL1/NAF1/EXOSC10/SMG8/CELF1/YWHAZ/EXOSC3/KHSRP/UPF3B/GRSF1/FASTKD2/PAIP1/EXOSC9/PSMC1/SAMD4B/DCP2/FUS/HNRNPC/METTL14/MRTO4/TTC37/FASTKD3/MOV10/PSMC6/YTHDF1/EDC4/CNOT11/CNOT6L/TNFSF13/PSMB…	79
GO:0050684	regulation of mRNA processing	2.18199e-06	1.91823e-06	DHX9/NCBP1/NCBP2/FXR1/TRA2B/VIRMA/DHX36/RBM15/KHDRBS1/SRPK1/SRPK2/CWC22/BARD1/NCL/CPSF6/NUP98/LEO1/CCNT1/PTBP1/HNRNPA2B1/IWS1/CPSF7/CELF1/SAFB/SFSWAP/SON/SUPT6H/HNRNPA1/RBM15B/RNF40/QKI/MBNL1/CIRBP/CPEB3/DDX5/FAM172A/CELF2	37
GO:0043484	regulation of RNA splicing	2.21816e-06	1.95004e-06	NCBP1/FXR1/TRA2B/RRP1B/CDK12/RBM15/KHDRBS1/HNRNPH3/SRPK1/SRPK2/CWC22/NCL/NUP98/PTBP1/HNRNPA2B1/ZNF326/CELF1/HNRNPLL/GRSF1/HNRNPF/SFSWAP/SON/FUS/POLR2A/METTL4/HNRNPA1/SETX/ESRP1/RBM15B/SLC38A2/RBM22/QKI/MBNL1/CIRBP/AHNAK/DDX5/FAM172A/CELF2	38
GO:0006261	DNA-dependent DNA replication	2.24739e-06	1.97573e-06	TOPBP1/WDHD1/MCM6/DONSON/SENP2/BRCA2/DDX21/CDC45/GEN1/MCM3/SRPK2/CCNE2/ATR/RFWD3/PRIM2/POLA1/RECQL/LIG3/NBN/FANCM/POLD3/WRN/MGME1/ORC2/ZGRF1/NOC3L/TERF1/RPA1/ORC5/MCMBP/ZRANB3/METTL4/SMARCAL1/THOC1/POLE3/MSH3/CHTF18/REV3L/ATRX/PNKP	40
GO:0051052	regulation of DNA metabolic process	2.26018e-06	1.98698e-06	PRKDC/DHX9/MSH6/KPNA1/MSH2/RNF168/DNAJC2/DHX36/DEK/UBR5/FIGNL1/PARG/ATR/USP1/PAXIP1/HNRNPD/NAT10/TFRC/CCT6A/CCT8/PARP1/NBN/AURKB/HSP90AB1/CCT4/MAPKAPK5/NAF1/WRN/HNRNPA2B1/EXOSC10/PTGES3/HSP90AA1/TERF1/EXOSC3/PIF1/XRCC5/TFDP1/GNL3L/WDR70/UBE2V2/ZRANB3/DCP2/CUL4A/FUS/HNRNPC/POT1/SUPT6H/TFIP11/SLC15A4/RNF8/FAM168A/HNRNPA1/NABP2/THOC1/MSH3/CHTF18/MYC/WDR48/RAD50/TNFSF13/GRHL2/BMPR2/WRAP53/ATRX/PARM1/…	70
GO:0090305	nucleic acid phosphodiester bond hydrolysis	2.26018e-06	1.98698e-06	AGO2/NCBP1/POP1/DROSHA/NCBP2/KPNA1/TSR1/FIP1L1/BMS1/CPSF2/GEN1/KPNB1/RNASEH1/GTF2H3/CPSF3/CPSF6/PARP1/CSTF3/FANCM/CSTF2/POLD3/DBR1/NOP14/TSN/WRN/MGME1/DCLRE1B/UTP20/EXOSC10/CPSF7/DDX1/EXOSC3/NOL9/DDB1/RPA1/REXO4/FAN1/N4BP2/EXOSC9/ERCC3/ZRANB3/RPP30/NOP9/DCP2/ERI1/CUL4A/RAD1/RBBP8/MOV10/EDC4/CNOT6L/RAD50/REV3L/PCF11/POP7/PLD4/RPP25/ANGEL2/PNKP/PNRC2/EXOSC4/RNASE6/POLK	63
GO:0031023	microtubule organizing center organization	2.50746e-06	2.20436e-06	CKAP5/PLK4/STIL/SASS6/HAUS6/CHORDC1/BRCA2/GEN1/CEP152/HAUS2/RBM14/PPP1R12A/CEP72/NAT10/RTTN/CENPJ/CEP76/RANBP1/HAUS3/C2CD3/SSX2IP/CLASP1/CEP135/CEP250/SPICE1/TRIM37/KIF3B/NDE1/CLASP2/FBXW11/CEP120/PDCD6IP/GCC2/CTNNB1/SAC3D1/PARD6B/PKD2	37
GO:2001252	positive regulation of chromosome organization	2.5612e-06	2.25161e-06	SART3/DHX36/WDR5/ATR/DNMT1/RAD21/PAXIP1/HNRNPD/CCT6A/CCT8/NBN/JARID2/AURKB/CCT4/MAPKAPK5/NAF1/HNRNPA2B1/SFPQ/MTF2/MORC2/XRCC5/PPHLN1/TET1/TADA2A/POT1/HNRNPA1/RUVBL2/BRD4/NABP2/SETDB1/RNF40/MYB/RAD50/CHTOP/KMT2E/MIER1/ATRX/CTNNB1/PNKP/MPHOSPH8/RPS6KA5	41
GO:0010498	proteasomal protein catabolic process	2.5612e-06	2.25161e-06	FBXO45/PSME4/PSMD2/GSK3B/XPO1/ITCH/ARMC8/PSME3/CDC20/PSMD1/CDC27/UBE2K/SMARCC1/BUB3/TBL1XR1/TLK2/AURKB/TMTC3/PSMD12/HSP90AB1/AREL1/ANKIB1/RMND5A/CUL2/ERLIN1/UBE2S/USP14/DDB1/UGGT1/UCHL5/RNF34/UBE2C/SIAH2/UBE2G1/UBE4B/UBE2V2/GLMN/PSMC1/UBXN2A/CSNK1A1/RNF4/UBE2D1/CUL4A/FAF1/KLHL42/VCP/TRIM25/RNF216/RFFL/DERL1/FBXO22/GNA12/UBR2/PSMC6/USP25/FBXW11/RNF40/SUMO1/TMF1/ZYG11B/PSMB5/PSMA7/UBE2D3/RNF19A/IL3…	88
GO:0006446	regulation of translational initiation	2.87649e-06	2.52879e-06	AGO2/NCBP1/NCBP2/EIF4G1/EIF4G3/KHDRBS1/MTOR/MTIF2/RPS6KB1/POLR2D/LARP1/EIF4H/DDX1/EIF2S1/EIF5B/PAIP1/EIF2AK4/EIF4EBP1/YTHDF1/EIF2B2/DHX29/EIF4EBP2/DNAJC3/BANK1/KLHL25/RPS6KB2	26
GO:1901987	regulation of cell cycle phase transition	3.13399e-06	2.75516e-06	PRKDC/CLSPN/TOPBP1/CKAP5/PLK4/MTBP/ZW10/HAUS6/PSME4/RBL1/NEDD1/EIF4G1/ATAD5/PSMD2/KNTC1/DONSON/SENP2/ADAM17/DLG1/SPDL1/GEN1/YWHAG/CEP152/CEP78/RFWD3/PSME3/CDC20/PSMD1/HAUS2/CDC27/RDX/RAD21/CEP72/PAXIP1/MAPRE1/BUB3/NBN/AURKB/PSMD12/CENPJ/CEP76/HAUS3/DYNC1H1/CASP2/KLHL18/CLASP1/CEP135/HSP90AA1/DDB1/UBE2C/TFDP1/CDK6/CEP250/ERCC3/PSMC1/TFDP2/UBE2D1/CUL4A/RINT1/RPTOR/NAE1/BRD4/NABP2/APC/APPL2/NDE1/PSM…	87
GO:0000075	cell cycle checkpoint	3.1438e-06	2.76379e-06	NSUN2/PRKDC/CLSPN/TOPBP1/PTPN11/ZWILCH/FANCD2/ZW10/MSH2/BRIP1/KNTC1/DONSON/CDC45/SPDL1/GEN1/WDR76/ATR/RFWD3/CDC20/MDC1/CDC5L/BUB3/NBN/AURKB/DCLRE1B/CASP2/TFDP1/ATF2/USP28/DOT1L/EIF2AK4/TFDP2/CUL4A/RINT1/NAE1/RAD1/NABP2/APC/CRY1/THOC1/PRMT1/CNOT11/HUS1/CNOT6L/IK/FOXN3/DUSP1/TAOK3	48
GO:2001251	negative regulation of chromosome organization	3.22312e-06	2.83352e-06	ZW10/KNTC1/SPDL1/GEN1/CDC20/RAD21/NAT10/BUB3/PARP1/NBN/AURKB/EXOSC10/TERF1/PIF1/GNL3L/TET1/DCP2/HNRNPC/POT1/PHF8/HNRNPA1/APC/MNAT1/RAD50/ATRX/IK/PHF2/DUSP1	28
GO:0022618	ribonucleoprotein complex assembly	4.27427e-06	3.75761e-06	PRKDC/AGO2/DHX9/NCBP1/DENR/SRSF1/SART3/SRPK1/SRPK2/ATR/POLR2D/CPSF6/EIF4H/GCFC2/HSP90AB1/EIF2S2/EIF3J/NAF1/NUFIP1/TGS1/PTGES3/RPF2/CPSF7/HSP90AA1/DDX1/CELF1/XRCC5/LUC7L2/COIL/FASTKD2/SNRPF/SFSWAP/RUVBL2/MRTO4/SNRNP200/SETX/GEMIN4/SF3A3/SNRPC/EIF3M/DHX29/SNRPG/SNRPB/SLU7/AGO4/SNRPD2/MRPS11/TARBP2/CELF2/LSM4	50
GO:0006369	termination of RNA polymerase II transcription	4.85507e-06	4.26821e-06	NCBP1/NCBP2/TTF2/FIP1L1/CPSF2/CPSF3/ZNF473/CSTF3/CSTF2/CPSF7/SNRPF/CSTF1/SETX/SNRPG/SNRPB/PCF11	16
GO:0000086	G2/M transition of mitotic cell cycle	4.92191e-06	4.32696e-06	CLSPN/TOPBP1/CKAP5/PLK4/HAUS6/PSME4/MASTL/NEDD1/PSMD2/DONSON/BORA/TAF2/YWHAG/CEP152/KHDRBS1/CEP78/PSME3/PSMD1/HAUS2/PPP1R12A/RAD21/CEP72/MAPRE1/NBN/AURKB/PSMD12/CENPJ/CEP76/HAUS3/DYNC1H1/CLASP1/CEP135/HSP90AA1/PKMYT1/CEP250/PSMC1/RINT1/NAE1/BRD4/NABP2/MNAT1/NDE1/PSMC6/FBXW11/HUS1/PSMB5/CCNY/PSMA7/DYNLL1/FOXN3/FHL1/TAOK3/CCNH/PSMB4/FBXL17	55
GO:0051170	import into nucleus	5.81025e-06	5.10792e-06	NUP155/CSE1L/NOLC1/NUP153/KPNA1/ECT2/KPNA4/MED1/NUP50/UBR5/E2F3/KPNB1/TNPO3/NUP107/NUP98/IPO8/IPO9/TARDBP/HSP90AB1/IPO5/ELAVL1/NUP54/NUP188/POM121/NUP35/SNRPF/POM121C/HNRNPA1/HEATR3/APPL2/GEMIN4/RBM22/SNRPG/SNRPB/RANBP6/SNRPD2/TXNIP/PPP3CA/PHB2/RANBP17	40
GO:0008334	histone mRNA metabolic process	6.30527e-06	5.5431e-06	NCBP1/NCBP2/CPSF2/SSB/CPSF3/ZNF473/MTPAP/EXOSC10/SNRPF/DCP2/SNRPG/SNRPB/EXOSC4	13
GO:0006360	transcription by RNA polymerase I	6.76092e-06	5.94368e-06	HEATR1/WDR75/DHX33/WDR43/LYAR/NOL11/POLR1A/POLR1B/MTOR/GTF2H3/TAF1A/NCL/TCOF1/IPPK/PWP1/BAZ2A/UBTF/ERCC3/PHF8/POLR1E/MNAT1/TAF1D/CCNH	23
GO:0000082	G1/S transition of mitotic cell cycle	7.57669e-06	6.66084e-06	PRKDC/MTBP/MCM8/MCM6/PPAT/RBL1/EIF4G1/SENP2/ADAM17/CDC45/DLG1/KHDRBS1/MCM3/E2F3/CCNE2/RFWD3/PSME3/RPS6KB1/PRIM2/USP37/RDX/POLA1/CACUL1/CASP2/DHFR/ORC2/CUL2/NASP/TFDP1/RPA1/EIF4E/ORC5/CDK6/TFDP2/CUL4A/RPTOR/PHF8/BRD4/APC/EIF4EBP1/MNAT1/POLE3/APPL2/MYC/PRMT1/CNOT11/CNOT6L/KMT2E/PPP6C/GSPT1/PIAS1/PTEN/PPP3CA/ACVR1/FHL1/CCNH/PKD2	57
GO:0044839	cell cycle G2/M phase transition	8.52788e-06	7.49706e-06	CLSPN/TOPBP1/CKAP5/PLK4/HAUS6/PSME4/MASTL/NEDD1/ATAD5/PSMD2/DONSON/BORA/TAF2/YWHAG/CEP152/KHDRBS1/CEP78/PSME3/PSMD1/HAUS2/PPP1R12A/RAD21/CEP72/PAXIP1/MAPRE1/NBN/AURKB/PSMD12/CENPJ/CEP76/HAUS3/DYNC1H1/CLASP1/CEP135/HSP90AA1/PKMYT1/CEP250/PSMC1/RINT1/NAE1/BRD4/NABP2/MNAT1/NDE1/PSMC6/FBXW11/HUS1/PSMB5/CCNY/PSMA7/DYNLL1/FOXN3/FHL1/TAOK3/CCNH/PSMB4/FBXL17	57
GO:0016579	protein deubiquitination	8.65703e-06	7.61059e-06	CLSPN/PSME4/SART3/PSMD2/OTUD6B/ITCH/TRRAP/PSME3/OTULIN/CDC20/USP31/BARD1/USP1/USP37/PSMD1/HCFC1/PSMD12/USP42/NFRKB/USP46/USP14/UCHL5/ASXL1/SUDS3/USP10/USP28/SIAH2/USP36/FOXK1/PSMC1/UBE2D1/VCP/APC/SHMT2/USP22/MBD5/USP49/MYC/PSMC6/USP38/USP25/WDR48/PSMB5/IFIH1/ADRM1/ATXN7/PSMA7/USP12/DDX58/IL33/STAM2/SMURF2/PTEN/TRAF6/ADRB2/UCHL1/USP53/PSMB4	58
GO:0061013	regulation of mRNA catabolic process	8.73194e-06	7.67645e-06	AGO2/DHX9/PSME4/FXR1/SYNCRIP/HNRNPR/EIF4G1/PSMD2/DHX36/XPO1/SERBP1/MTOR/HNRNPM/PSME3/PSMD1/HNRNPD/LARP1/SET/TARDBP/PSMD12/ELAVL1/CELF1/YWHAZ/EXOSC3/KHSRP/FASTKD2/PAIP1/EXOSC9/PSMC1/SAMD4B/DCP2/FUS/HNRNPC/METTL14/FASTKD3/MOV10/PSMC6/YTHDF1/CNOT6L/TNFSF13/PSMB5/PSMA7/ANGEL2/CIRBP/CPEB3/EXOSC4/PSMB4	47
GO:0006368	transcription elongation from RNA polymerase II promoter	8.81636e-06	7.75067e-06	NCBP1/NCBP2/SSRP1/SUPT16H/WDR43/RNF168/CDK12/TCERG1/GTF2H3/POLR2D/LEO1/POLR2B/CCNT1/IWS1/CCNK/AFF4/ERCC3/SUPT6H/GTF2F2/POLR2A/RNF8/BRD4/MNAT1/ADRM1/CCNT2/ZMYND11/CCNH	27
GO:0006997	nucleus organization	9.21919e-06	8.1048e-06	NUP155/NDC1/NUP205/NOLC1/NUP153/PSME4/KDM3A/POLR1B/SERBP1/SRPK1/SRPK2/AHCTF1/NUP107/SPAST/NUP98/TARDBP/SEH1L/PITPNB/NUP54/ANKLE2/NUP35/USP36/UBXN2A/RNF8/SUN1/TMF1/ATXN7/WRAP53/TOR1AIP1/BANF1/NEK9/ETS1/EMG1	33
GO:1902275	regulation of chromatin organization	9.28071e-06	8.15889e-06	ATAD2/SSRP1/SART3/KDM3A/CDC45/UBR5/WDR5/PARG/DNMT1/TLK1/PAXIP1/SET/TLK2/JARID2/IWS1/MTF2/SETD5/MORC2/PPHLN1/TET1/WDR70/MAPK8/SETD1A/TADA2A/PHF8/SUPT6H/METTL4/RUVBL2/BRD4/SETDB1/RNF40/MYB/CHTOP/SETD7/KMT2E/MIER1/ATRX/PHF2/CTNNB1/SKI/MPHOSPH8/MYOCD/RPS6KA5	43
GO:0034968	histone lysine methylation	9.4459e-06	8.30411e-06	KDM3A/TET3/SUZ12/WDR5/DNMT1/PAXIP1/JARID2/PWP1/IWS1/MTF2/EHMT1/SETD5/DOT1L/EED/BEND3/SETD1A/SUPT6H/BRD4/SETDB1/ASH2L/KMT2B/MYB/KDM6A/SETD7/ASH1L/KMT2E/ATRX/PRDM16/ARID4A/CTNNB1	30
GO:1904356	regulation of telomere maintenance via telomere lengthening	1.12432e-05	9.88413e-06	DHX36/ATR/NAT10/CCT6A/CCT8/PARP1/AURKB/CCT4/MAPKAPK5/NAF1/HNRNPA2B1/EXOSC10/TERF1/PIF1/XRCC5/GNL3L/DCP2/HNRNPC/POT1/HNRNPA1/PNKP	21
GO:0019882	antigen processing and presentation	1.52999e-05	1.34505e-05	PSME4/KIF18A/PSMD2/PSME3/PSMD1/PSMD12/RAB10/DYNC1H1/SEC23A/AP2B1/CHUK/PSMC1/RAB7A/KIF3B/AP3D1/AP3B1/AP1S3/RAB6A/SPTBN2/CD1C/HLA-DMA/PSMC6/YTHDF1/PSMB5/HLA-DPB1/RFTN1/LNPEP/DCTN4/PSMA7/CD1E/HLA-DQB2/HLA-DRA/DYNLL1/CD1A/CD207/HLA-DMB/CD74/AP2S1/TRAF6/HLA-DPA1/HLA-E/MFSD6/CTSD/VAMP3/CCR7/CTSS/MR1/PSMB4/HLA-DQB1/HLA-DOA	50
GO:0006379	mRNA cleavage	1.5818e-05	1.39059e-05	AGO2/NCBP1/NCBP2/FIP1L1/CPSF2/CPSF3/CPSF6/CSTF3/CSTF2/CPSF7/MOV10/PCF11	12
GO:0051972	regulation of telomerase activity	1.70616e-05	1.49992e-05	HNRNPD/AURKB/HSP90AB1/CCT4/MAPKAPK5/NAF1/HNRNPA2B1/PTGES3/HSP90AA1/TERF1/PIF1/XRCC5/POT1/MYC/GRHL2/WRAP53/PARM1/PNKP	18
GO:0051298	centrosome duplication	1.92027e-05	1.68815e-05	CKAP5/PLK4/STIL/SASS6/CHORDC1/BRCA2/GEN1/CEP152/RBM14/CEP72/NAT10/RTTN/CENPJ/CEP76/C2CD3/CEP135/SPICE1/TRIM37/NDE1/CEP120/PDCD6IP/SAC3D1/PKD2	23
GO:0044843	cell cycle G1/S phase transition	2.09007e-05	1.83743e-05	PRKDC/MTBP/MCM8/MCM6/PPAT/RBL1/EIF4G1/SENP2/ADAM17/CDC45/DLG1/KHDRBS1/MCM3/E2F3/CCNE2/RFWD3/PSME3/RPS6KB1/PRIM2/USP37/RDX/POLA1/CACUL1/CASP2/DHFR/ORC2/CUL2/NASP/TFDP1/RPA1/EIF4E/ORC5/CDK6/TFDP2/CUL4A/RPTOR/PHF8/BRD4/APC/EIF4EBP1/MNAT1/POLE3/APPL2/MYC/PRMT1/CNOT11/CNOT6L/KMT2E/PPP6C/GSPT1/SUSD2/PIAS1/PTEN/PPP3CA/ACVR1/FHL1/CCNH/PKD2/PHB2	59
GO:0007098	centrosome cycle	2.28728e-05	2.0108e-05	CKAP5/PLK4/STIL/SASS6/HAUS6/CHORDC1/BRCA2/GEN1/CEP152/HAUS2/RBM14/PPP1R12A/CEP72/NAT10/RTTN/CENPJ/CEP76/RANBP1/HAUS3/C2CD3/SSX2IP/CEP135/CEP250/SPICE1/TRIM37/KIF3B/NDE1/CEP120/PDCD6IP/CTNNB1/SAC3D1/PARD6B/PKD2	33
GO:0097711	ciliary basal body-plasma membrane docking	2.65331e-05	2.33258e-05	CKAP5/PLK4/HAUS6/NEDD1/YWHAG/CEP152/CEP78/HAUS2/CEP72/MAPRE1/CEP97/CENPJ/CEP76/HAUS3/DYNC1H1/C2CD3/KIF24/CLASP1/CEP135/HSP90AA1/CEP250/CEP89/IQCB1/CEP83/NDE1/TTBK2/DYNLL1	27
GO:0000460	maturation of 5.8S rRNA	2.80652e-05	2.46727e-05	PRKDC/WDR12/NOP14/UTP20/EXOSC10/FTSJ3/EXOSC3/NOL9/RRP15/EXOSC9/NOP9/ERI1/MAK16/RPF1/EXOSC4	15
GO:0045943	positive regulation of transcription by RNA polymerase I	2.80652e-05	2.46727e-05	HEATR1/WDR75/DHX33/WDR43/LYAR/NOL11/MTOR/NCL/IPPK/PWP1/UBTF/PHF8	12
GO:0046831	regulation of RNA export from nucleus	2.84619e-05	2.50215e-05	NSUN2/DHX9/NUP153/NCBP2/KHDRBS1/CPSF6/IWS1/SUPT6H/RIOK2	9
GO:0000209	protein polyubiquitination	3.04214e-05	2.67442e-05	PSME4/RNF168/PSMD2/UBE3C/UBR5/ITCH/PSME3/BARD1/PSMD1/CDC27/UBE2K/CBL/PSMD12/AREL1/ANKIB1/RMND5A/FBXO30/UBE2S/NPEPPS/RNF34/UBE2C/SIAH2/UBE2G1/UBE3B/UBE4B/UBE2V2/PSMC1/RNF4/UBE2D1/KLHL42/RNF8/RNF216/UBE2R2/RFFL/FBXO22/UBR2/PSMC6/FBXW11/RNF40/RNF31/RNF114/PSMB5/XIAP/LNPEP/PSMA7/UBE2D3/RNF19A/KLHL20/SMURF2/TRAF6/CTNNB1/FBXW4/FBXL20/NHLRC3/FOXF2/FBXO38/TRIM56/RNF146/TRIM14/UBE2J2/TRIM22/PSMB4/RNF180/F…	64
GO:0034502	protein localization to chromosome	3.66552e-05	3.22244e-05	ZWILCH/MTBP/MCM8/ZW10/MSH2/BRCA2/SPDL1/ATR/RAD21/CCT6A/CCT8/BUB3/AURKB/CCT4/TERF1/XRCC5/PPHLN1/RPA1/GNL3L/POT1/VCP/RUVBL2/NABP2/WRAP53/ATRX/IK	26
GO:0006402	mRNA catabolic process	3.69176e-05	3.24551e-05	AGO2/DHX9/NCBP1/NCBP2/PATL1/PSME4/FXR1/SYNCRIP/HNRNPR/EIF4G1/PSMD2/DHX36/XPO1/SSB/SERBP1/MTOR/HNRNPM/PSME3/PSMD1/POLR2D/HNRNPD/LARP1/SET/SUPV3L1/MTPAP/TARDBP/PSMD12/SMG7/HBS1L/ELAVL1/EXOSC10/SMG8/CELF1/YWHAZ/EXOSC3/KHSRP/UPF3B/FASTKD2/PAIP1/EXOSC9/PSMC1/SAMD4B/DCP2/FUS/HNRNPC/METTL14/MRTO4/TTC37/FASTKD3/MOV10/PSMC6/YTHDF1/EDC4/CNOT11/CNOT6L/TNFSF13/PSMB5/PSMA7/GSPT1/ANGEL2/AGO4/CIRBP/PNRC2/CPEB3/…	69
GO:0000724	double-strand break repair via homologous recombination	3.69176e-05	3.24551e-05	MCM8/MCM6/BRCA2/CDC45/GEN1/MCM3/FIGNL1/SMC6/RFWD3/RAD21/RECQL/LIG3/PARP1/NBN/FANCM/PALB2/WRN/SFPQ/RMI1/RPA1/FAN1/FUS/RNF138/NABP2/RBBP8/RAD51D/WDR48/HUS1/RAD50/REV3L/WRAP53/ZFYVE26/HELQ/PPP4C	34
GO:0010389	regulation of G2/M transition of mitotic cell cycle	4.5414e-05	3.99245e-05	CLSPN/TOPBP1/CKAP5/PLK4/HAUS6/PSME4/NEDD1/PSMD2/DONSON/YWHAG/CEP152/CEP78/PSME3/PSMD1/HAUS2/RAD21/CEP72/MAPRE1/NBN/AURKB/PSMD12/CENPJ/CEP76/HAUS3/DYNC1H1/CLASP1/CEP135/HSP90AA1/CEP250/PSMC1/RINT1/NAE1/BRD4/NABP2/NDE1/PSMC6/HUS1/PSMB5/PSMA7/DYNLL1/FOXN3/FHL1/TAOK3/PSMB4	44
GO:0140053	mitochondrial gene expression	5.13486e-05	4.51417e-05	GFM1/MTIF2/MRPL3/SUPV3L1/LRPPRC/MRPS30/TFAM/MRPL19/TRMT61B/MRPL30/LARS2/MRPL42/FASTKD2/MRPS10/MTRF1L/MRPS22/MRPS9/PUS1/PTCD3/RPUSD4/TRMT5/METTL4/SHMT2/FASTKD3/AARS2/MTERF1/MRPL11/MRPL54/MRPL51/MRPL21/TACO1/MRPL2/MRPL48/FOXO3/MRPL12/MRPS11/MRPS12/HSD17B10	38
GO:0000725	recombinational repair	5.13501e-05	4.5143e-05	MCM8/MCM6/BRCA2/CDC45/GEN1/MCM3/FIGNL1/SMC6/RFWD3/RAD21/RECQL/LIG3/PARP1/NBN/FANCM/PALB2/WRN/SFPQ/RMI1/RPA1/FAN1/FUS/RNF138/NABP2/RBBP8/RAD51D/WDR48/HUS1/RAD50/REV3L/WRAP53/ZFYVE26/HELQ/PPP4C	34
GO:0044766	multi-organism transport	5.77715e-05	5.07883e-05	NUP155/NDC1/NUP205/NUP153/KPNA1/XPO1/NUP50/KPNB1/NUP107/NUP98/NUP160/SEH1L/NUP54/NUP43/NUP188/POM121/NUP35/POM121C/NUP210/RAB7A/EPS15	21
GO:1902579	multi-organism localization	5.77715e-05	5.07883e-05	NUP155/NDC1/NUP205/NUP153/KPNA1/XPO1/NUP50/KPNB1/NUP107/NUP98/NUP160/SEH1L/NUP54/NUP43/NUP188/POM121/NUP35/POM121C/NUP210/RAB7A/EPS15	21
GO:0032206	positive regulation of telomere maintenance	6.00355e-05	5.27786e-05	DHX36/ATR/HNRNPD/CCT6A/CCT8/NBN/AURKB/CCT4/MAPKAPK5/NAF1/HNRNPA2B1/XRCC5/POT1/HNRNPA1/NABP2/RAD50/ATRX/PNKP	18
GO:0006417	regulation of translation	6.14676e-05	5.40376e-05	PRKDC/AGO2/DHX9/NOLC1/NCBP1/NCBP2/FXR1/SYNCRIP/HNRNPR/EIF4G1/EIF4G3/DHX36/LARP4/KHDRBS1/MTOR/MTIF2/GUF1/RPS6KB1/NCL/POLR2D/TCOF1/ILF3/HNRNPD/LARP1/NAT10/LRPPRC/EIF4H/TARDBP/ELAVL1/MAPKAPK5/DHFR/LSM14A/DDX1/EIF2S1/CELF1/KHSRP/UPF3B/EIF4E/FASTKD2/METAP1/EIF5B/PAIP1/EIF2AK4/SAMD4B/METTL14/PTCD3/RPUSD4/PLD1/SHMT2/EIF4EBP1/DPH6/FASTKD3/MOV10/YTHDF1/CNOT11/CNOT6L/EIF2B2/DHX29/GSPT1/TACO1/QKI/EIF4EBP2/T…	75
GO:0032481	positive regulation of type I interferon production	6.14676e-05	5.40376e-05	PRKDC/PTPN11/DHX9/DHX33/DHX36/HSPD1/POLR3A/POLR3B/HSP90AA1/XRCC5/CHUK/RIPK2/TBK1/POLR3F/POLR3C/IFIH1/CREBBP/DDX58/CTNNB1/LRRFIP1/NFKB1/POLR3GL/IFI16	23
GO:1902749	regulation of cell cycle G2/M phase transition	6.14676e-05	5.40376e-05	CLSPN/TOPBP1/CKAP5/PLK4/HAUS6/PSME4/NEDD1/ATAD5/PSMD2/DONSON/YWHAG/CEP152/CEP78/PSME3/PSMD1/HAUS2/RAD21/CEP72/PAXIP1/MAPRE1/NBN/AURKB/PSMD12/CENPJ/CEP76/HAUS3/DYNC1H1/CLASP1/CEP135/HSP90AA1/CEP250/PSMC1/RINT1/NAE1/BRD4/NABP2/NDE1/PSMC6/HUS1/PSMB5/PSMA7/DYNLL1/FOXN3/FHL1/TAOK3/PSMB4	46
GO:0006999	nuclear pore organization	6.42222e-05	5.64592e-05	NDC1/NUP205/NUP153/AHCTF1/NUP107/NUP98/SEH1L/NUP54/NUP35	9
GO:0051973	positive regulation of telomerase activity	6.79085e-05	5.96999e-05	AURKB/HSP90AB1/CCT4/MAPKAPK5/NAF1/PTGES3/HSP90AA1/XRCC5/POT1/MYC/GRHL2/WRAP53/PARM1/PNKP	14
GO:0036297	interstrand cross-link repair	7.79098e-05	6.84923e-05	MSH6/FANCD2/MCM8/RNF168/ATR/RFWD3/USP1/FANCM/DCLRE1B/RPA1/FANCC/FAN1/FANCE/FANCL/VCP/RNF8/ERCC6L2/RAD51D/WDR48	19
GO:0075733	intracellular transport of virus	7.79098e-05	6.84923e-05	NUP155/NDC1/NUP205/NUP153/KPNA1/XPO1/NUP50/KPNB1/NUP107/NUP98/NUP160/SEH1L/NUP54/NUP43/NUP188/POM121/NUP35/POM121C/NUP210	19
GO:0032210	regulation of telomere maintenance via telomerase	7.79098e-05	6.84923e-05	ATR/NAT10/CCT6A/CCT8/AURKB/CCT4/MAPKAPK5/NAF1/EXOSC10/TERF1/PIF1/XRCC5/GNL3L/DCP2/HNRNPC/POT1/HNRNPA1/PNKP	18
GO:0006606	protein import into nucleus	7.80731e-05	6.86358e-05	NUP155/CSE1L/NOLC1/NUP153/KPNA1/ECT2/KPNA4/MED1/NUP50/UBR5/E2F3/KPNB1/TNPO3/NUP107/NUP98/IPO8/IPO9/TARDBP/HSP90AB1/IPO5/ELAVL1/NUP54/NUP188/POM121/NUP35/POM121C/HEATR3/APPL2/RBM22/RANBP6/TXNIP/PPP3CA/PHB2/RANBP17	34
GO:0006338	chromatin remodeling	9.18136e-05	8.07154e-05	PSME4/DNMT1/HDAC2/MIS18BP1/SMARCC1/JARID2/CHD7/HCFC1/BAZ2A/CENPW/BAZ1B/NASP/MORC2/PPHLN1/ACTR6/ANP32E/BEND3/TET1/TADA2A/CHD4/CENPM/CHD8/HNRNPC/PHF8/RNF8/RUVBL2/SMARCC2/POLE3/SETDB1/MYC/RBBP7/MYB/KDM6A/KDM4B/HDAC4/ATRX/CENPC/PHF2/ZNFX1/BAZ2B/NPM3/FAM172A/MPHOSPH8/HCFC2	44
GO:0009452	7-methylguanosine RNA capping	9.90802e-05	8.71037e-05	NCBP1/NCBP2/GTF2H3/RNMT/POLR2D/POLR2B/RNGTT/TGS1/ERCC3/GTF2F2/POLR2A/MNAT1/CMTR2/CCNH	14
GO:0036260	RNA capping	9.90802e-05	8.71037e-05	NCBP1/NCBP2/GTF2H3/RNMT/POLR2D/POLR2B/RNGTT/TGS1/ERCC3/GTF2F2/POLR2A/MNAT1/CMTR2/CCNH	14
GO:0002478	antigen processing and presentation of exogenous peptide antigen	0.000104581	9.19398e-05	PSME4/KIF18A/PSMD2/PSME3/PSMD1/PSMD12/DYNC1H1/SEC23A/AP2B1/CHUK/PSMC1/RAB7A/KIF3B/AP1S3/SPTBN2/HLA-DMA/PSMC6/PSMB5/HLA-DPB1/LNPEP/DCTN4/PSMA7/HLA-DQB2/HLA-DRA/DYNLL1/CD207/HLA-DMB/CD74/AP2S1/TRAF6/HLA-DPA1/HLA-E/MFSD6/CTSD/VAMP3/CTSS/PSMB4/HLA-DQB1/HLA-DOA	39
GO:0045727	positive regulation of translation	0.000114024	0.000100241	PRKDC/AGO2/DHX9/FXR1/EIF4G1/DHX36/LARP4/KHDRBS1/MTOR/GUF1/RPS6KB1/POLR2D/HNRNPD/LARP1/NAT10/ELAVL1/UPF3B/FASTKD2/PAIP1/EIF2AK4/METTL14/RPUSD4/PLD1/FASTKD3/YTHDF1/DHX29/DNAJC3/CIRBP/EIF5A/CPEB3/TARBP2/RPS6KB2	32
GO:0046794	transport of virus	0.000124473	0.000109427	NUP155/NDC1/NUP205/NUP153/KPNA1/XPO1/NUP50/KPNB1/NUP107/NUP98/NUP160/SEH1L/NUP54/NUP43/NUP188/POM121/NUP35/POM121C/NUP210/EPS15	20
GO:0071428	rRNA-containing ribonucleoprotein complex export from nucleus	0.00013304	0.000116958	ABCE1/LSG1/XPO1/SDAD1/NMD3/LTV1/NOP9/RIOK2/TSC1	9
GO:0002381	immunoglobulin production involved in immunoglobulin-mediated immune response	0.000135531	0.000119148	MSH6/MSH2/RNF168/HSPD1/PAXIP1/TFRC/NBN/EXOSC3/SUPT6H/SLC15A4/RNF8/THOC1/TNFSF13/CD40LG/BTK/GAPT/CCR6/HLA-DQB1	18
GO:0034504	protein localization to nucleus	0.000141041	0.000123993	NUP155/CSE1L/NOLC1/NUP153/KPNA1/ECT2/KPNA4/MED1/GSK3B/NUP50/POLR1A/UBR5/E2F3/KPNB1/TNPO3/BARD1/NUP107/TFRC/NUP98/CCT6A/CCT8/IPO8/IPO9/PARP1/TARDBP/NMD3/HSP90AB1/CCT4/IPO5/ELAVL1/WRN/NUP54/RPF2/NUP188/POM121/NUP35/POM121C/NF2/SIX4/MORC3/HEATR3/APPL2/SUN1/RBM22/WRAP53/RANBP6/CTNNA1/YAP1/TOR1AIP1/TXNIP/PPP3CA/PHB2/RANBP17	53
GO:0018022	peptidyl-lysine methylation	0.00016573	0.000145697	KDM3A/TET3/SUZ12/WDR5/DNMT1/PAXIP1/JARID2/PWP1/IWS1/MTF2/EHMT1/SETD5/DOT1L/EED/BEND3/SETD1A/SUPT6H/BRD4/SETDB1/ASH2L/KMT2B/MYB/KDM6A/SETD7/ASH1L/KMT2E/ATRX/PRDM16/ARID4A/CTNNB1	30
GO:0017038	protein import	0.000169093	0.000148653	NUP155/CSE1L/NOLC1/NUP153/KPNA1/ECT2/KPNA4/MED1/HSPD1/NUP50/UBR5/E2F3/KPNB1/TNPO3/NUP107/NUP98/IPO8/IPO9/TARDBP/HSP90AB1/IPO5/ELAVL1/NUP54/HSP90AA1/NUP188/POM121/NUP35/GRPEL2/POM121C/PEX13/PEX26/TIMM23B/HEATR3/APPL2/RBM22/TIMM44/RANBP6/TXNIP/PPP3CA/PHB2/RANBP17	41
GO:0072331	signal transduction by p53 class mediator	0.000174513	0.000153418	TOPBP1/SSRP1/SUPT16H/MSH2/BRIP1/BRCA2/TAF5/TAF2/ATR/BARD1/HDAC2/PAXIP1/NBN/AURKB/TOP3A/MAPKAPK5/WRN/PHF20/CSNK2A1/CASP2/RPF2/RMI1/EHMT1/RNF34/TAF4/TFDP1/USP10/USP28/RPA1/CHD4/TFDP2/RAD1/RBBP8/RFFL/PRKAB2/RBBP7/BCL2L12/PRMT1/CNOT11/HUS1/CNOT6L/RAD50/ATRX/MYO6/CD74/SPRED2/CSNK2B/MIF/DDX5/ZNF385B/IFI16	51
GO:0010948	negative regulation of cell cycle process	0.000218177	0.000191804	PRKDC/CLSPN/TOPBP1/MTBP/ZW10/PSME4/RBL1/PSMD2/KNTC1/DONSON/SUZ12/DLG1/SPDL1/GEN1/RFWD3/PSME3/CDC20/PSMD1/RBM14/RAD21/CBX5/BUB3/NBN/AURKB/PSMD12/HSP90AB1/CASP2/PCGF6/EHMT1/TERF1/TFDP1/EED/CDK6/PSMC1/TRIM37/TFDP2/RINT1/NAE1/RAD1/NABP2/APC/RBBP8/RBBP7/PSMC6/RNF2/PRMT1/CNOT11/HUS1/CNOT6L/PSMB5/PSMA7/PRKAR1A/ATRX/SUSD2/IK/PTEN/FOXN3/EVI2B/FHL1/MIF/DUSP1/TAOK3/PKD2/PSMB4	64
GO:0060966	regulation of gene silencing by RNA	0.000228508	0.000200887	NUP155/NDC1/NUP205/AGO2/XPO5/DHX9/NUP153/FXR1/EIF4G1/NUP50/NUP107/POLR2D/NUP98/IPO8/POLR2B/NUP160/SEH1L/ELAVL1/NUP54/NUP43/NUP188/POM121/NUP35/POM121C/NUP210/POLR2A/PPP3CA/TARBP2/DDX5/MYOCD	30
GO:0060968	regulation of gene silencing	0.000231174	0.00020323	NUP155/ATAD2/NDC1/NUP205/AGO2/XPO5/DHX9/NUP153/FXR1/EIF4G1/CDC45/NUP50/NUP107/POLR2D/NUP98/IPO8/POLR2B/NUP160/SEH1L/ELAVL1/NUP54/NUP43/NUP188/POM121/NUP35/POM121C/NUP210/POLR2A/MIER1/PPP3CA/TARBP2/DDX5/MYOCD	33
GO:0032239	regulation of nucleobase-containing compound transport	0.000259302	0.000227958	NSUN2/DHX9/NUP153/NCBP2/KHDRBS1/CPSF6/IWS1/SUPT6H/RIOK2	9
GO:0051054	positive regulation of DNA metabolic process	0.000275417	0.000242125	PRKDC/DHX9/MSH2/RNF168/DHX36/ATR/PAXIP1/HNRNPD/TFRC/CCT6A/CCT8/PARP1/NBN/AURKB/HSP90AB1/CCT4/MAPKAPK5/NAF1/WRN/HNRNPA2B1/PTGES3/HSP90AA1/EXOSC3/XRCC5/UBE2V2/FUS/POT1/RNF8/FAM168A/HNRNPA1/NABP2/CHTF18/MYC/WDR48/RAD50/TNFSF13/GRHL2/WRAP53/ATRX/PARM1/PNKP	41
GO:0019058	viral life cycle	0.000299696	0.000263469	NUP155/NDC1/NUP205/NUP153/KPNA1/XPO1/NUP50/DEK/ITCH/KPNB1/SRPK1/SRPK2/NUP107/ILF3/ZNF639/LARP1/TFRC/NUP98/NUP160/HSP90AB1/SEH1L/PPID/VTA1/NUP54/CCNK/STAU1/MORC2/DDB1/NUP43/NUP188/POM121/NUP35/EIF2AK4/PKN2/POM121C/NUP210/ITGB1/RAB7A/VCP/TMEM39A/TRIM25/SETDB1/ATG16L1/DAG1/PCBP1/YTHDC2/PDCD6IP/CTBP2/SCARB2/TMPRSS2/SLC52A2/CD74/BANF1/EPS15/SELPLG/TARBP2/TRIM14/IFI16/MPHOSPH8/TRIM22/OAS2/SLAMF1	62
GO:0032784	regulation of DNA-templated transcription, elongation	0.000315009	0.000276932	SUPT16H/WDR43/RNF168/CDK12/TCERG1/LEO1/CCNT1/ZNF326/CCNK/SETD5/HMGN1/SUPT6H/RNF8/BRD4/THOC1/CCNT2/ZMYND11	17
GO:0090501	RNA phosphodiester bond hydrolysis	0.000354943	0.000312039	AGO2/NCBP1/POP1/DROSHA/NCBP2/TSR1/FIP1L1/BMS1/CPSF2/RNASEH1/CPSF3/CPSF6/CSTF3/CSTF2/DBR1/NOP14/TSN/UTP20/EXOSC10/CPSF7/EXOSC3/NOL9/EXOSC9/RPP30/NOP9/DCP2/ERI1/MOV10/CNOT6L/PCF11/POP7/RPP25/ANGEL2/EXOSC4/RNASE6	35
GO:0006370	7-methylguanosine mRNA capping	0.000356479	0.000313389	NCBP1/NCBP2/GTF2H3/RNMT/POLR2D/POLR2B/RNGTT/ERCC3/GTF2F2/POLR2A/MNAT1/CMTR2/CCNH	13
GO:0009303	rRNA transcription	0.000356479	0.000313389	GTF3C3/NOL11/POLR1B/MTOR/NCL/GTF3C2/TCOF1/IPPK/PWP1/NIFK/POLR1E/GTF3C1/NPM3	13
GO:0032479	regulation of type I interferon production	0.000356479	0.000313389	PRKDC/PTPN11/DHX9/DHX33/DHX36/HSPD1/ITCH/POLA1/POLR3A/POLR3B/HSP90AA1/XRCC5/CHUK/RIPK2/TBK1/TRIM25/RNF216/POLR3F/POLR3C/IFIH1/REL/CREBBP/DDX58/CTNNB1/LRRFIP1/NFKB1/POLR3GL/TRIM56/IRF8/IFI16	30
GO:0009113	purine nucleobase biosynthetic process	0.000371098	0.000326241	GMPS/PAICS/PPAT/GART/SHMT2/PRPS1/ADA	7
GO:0048002	antigen processing and presentation of peptide antigen	0.000373863	0.000328672	PSME4/KIF18A/PSMD2/PSME3/PSMD1/PSMD12/DYNC1H1/SEC23A/AP2B1/CHUK/PSMC1/RAB7A/KIF3B/AP1S3/SPTBN2/HLA-DMA/PSMC6/PSMB5/HLA-DPB1/LNPEP/DCTN4/PSMA7/HLA-DQB2/HLA-DRA/DYNLL1/CD207/HLA-DMB/CD74/AP2S1/TRAF6/HLA-DPA1/HLA-E/MFSD6/CTSD/VAMP3/CTSS/MR1/PSMB4/HLA-DQB1/HLA-DOA	40
GO:0007059	chromosome segregation	0.00040412	0.000355271	NDC1/NCAPD3/SMC2/NAA50/NCAPG2/FANCD2/ZW10/KIF18A/RAD18/ECT2/SMC4/BRIP1/KNTC1/SPDL1/GEN1/SMC3/KPNB1/SMC6/SRPK1/CCNE2/TTL/CDC20/CDC27/RAD21/TLK1/PSRC1/BUB3/TLK2/FANCM/BIRC5/AURKB/SEH1L/SMC1A/TOP3A/DYNC1H1/CSNK2A1/SFPQ/CENPW/RMI1/NUP43/UBE2C/MCMBP/PHF13/SPICE1/SKA2/ESCO1/APC/TOP3B/NDE1/CIAO1/ARL8B/ATRX/CENPC/RIOK2/IK/AGO4/BANF1/CTNNB1/DUSP1/PHB2	60
GO:0032606	type I interferon production	0.000409152	0.000359695	PRKDC/PTPN11/DHX9/DHX33/DHX36/HSPD1/ITCH/POLA1/POLR3A/POLR3B/HSP90AA1/XRCC5/CHUK/RIPK2/TBK1/TRIM25/RNF216/POLR3F/POLR3C/IFIH1/REL/CREBBP/DDX58/CTNNB1/LRRFIP1/NFKB1/POLR3GL/TRIM56/IRF8/IFI16	30
GO:0010639	negative regulation of organelle organization	0.000462715	0.000406783	PAK2/MTBP/ZW10/OPA1/KNTC1/SPDL1/GEN1/CDC20/RBM14/RDX/RAD21/PPFIA1/CAMSAP1/NAT10/TFRC/MAPRE1/BUB3/PARP1/NBN/AURKB/CEP97/DNM1L/EXOSC10/ANKRD27/CLASP1/TWF1/TERF1/PIF1/GNL3L/TET1/TCHP/DCP2/TRIM37/GMFB/HNRNPC/POT1/PHF8/RAB7A/RAD1/TMEM39A/HNRNPA1/APC/MNAT1/PFN2/SPTBN2/CLASP2/SCFD1/RAD50/TTBK2/ATXN7/PRKAR1A/ATRX/YAP1/IK/PHF2/TBC1D4/MTM1/TMOD2/DLC1/ARHGAP6/DUSP1	61
GO:0031570	DNA integrity checkpoint	0.000484529	0.000425961	PRKDC/CLSPN/TOPBP1/PTPN11/FANCD2/MSH2/BRIP1/DONSON/CDC45/WDR76/ATR/RFWD3/MDC1/CDC5L/NBN/CASP2/TFDP1/ATF2/USP28/DOT1L/EIF2AK4/TFDP2/CUL4A/RINT1/NAE1/RAD1/CRY1/THOC1/PRMT1/CNOT11/HUS1/CNOT6L/FOXN3/TAOK3	34
GO:0060147	regulation of posttranscriptional gene silencing	0.000494763	0.000434957	NUP155/NDC1/NUP205/AGO2/XPO5/DHX9/NUP153/FXR1/EIF4G1/NUP50/NUP107/POLR2D/NUP98/IPO8/POLR2B/NUP160/SEH1L/ELAVL1/NUP54/NUP43/NUP188/POM121/NUP35/POM121C/NUP210/POLR2A/PPP3CA/DDX5/MYOCD	29
GO:0051567	histone H3-K9 methylation	0.000494763	0.000434957	KDM3A/DNMT1/JARID2/EHMT1/SETD5/BEND3/SETDB1/MYB/SETD7/ASH1L/ATRX/PRDM16/ARID4A	13
GO:0016447	somatic recombination of immunoglobulin gene segments	0.000510475	0.00044877	PRKDC/MSH6/MSH2/RNF168/HSPD1/PAXIP1/TFRC/NBN/EXOSC3/SUPT6H/SLC15A4/RNF8/THOC1/MSH3/TNFSF13/CD40LG/CCR6	17
GO:2000573	positive regulation of DNA biosynthetic process	0.000536865	0.000471971	ATR/CCT6A/CCT8/AURKB/HSP90AB1/CCT4/MAPKAPK5/NAF1/PTGES3/HSP90AA1/XRCC5/POT1/HNRNPA1/CHTF18/MYC/GRHL2/WRAP53/PARM1/PNKP	19
GO:0070198	protein localization to chromosome, telomeric region	0.000607262	0.000533858	BRCA2/ATR/CCT6A/CCT8/CCT4/TERF1/XRCC5/GNL3L/POT1/NABP2/WRAP53/ATRX	12
GO:0000054	ribosomal subunit export from nucleus	0.000654504	0.000575389	ABCE1/LSG1/XPO1/SDAD1/NMD3/LTV1/NOP9/RIOK2	8
GO:0033750	ribosome localization	0.000654504	0.000575389	ABCE1/LSG1/XPO1/SDAD1/NMD3/LTV1/NOP9/RIOK2	8
GO:0007093	mitotic cell cycle checkpoint	0.000704473	0.000619318	PRKDC/CLSPN/TOPBP1/ZWILCH/FANCD2/ZW10/MSH2/KNTC1/DONSON/SPDL1/GEN1/RFWD3/CDC20/MDC1/BUB3/NBN/AURKB/DCLRE1B/CASP2/TFDP1/ATF2/TFDP2/RINT1/NAE1/NABP2/APC/PRMT1/CNOT11/HUS1/CNOT6L/IK/FOXN3/DUSP1/TAOK3	34
GO:0032786	positive regulation of DNA-templated transcription, elongation	0.000708546	0.000622899	SUPT16H/CDK12/TCERG1/LEO1/CCNT1/CCNK/HMGN1/SUPT6H/BRD4/THOC1/CCNT2	11
GO:0006378	mRNA polyadenylation	0.000716522	0.000629911	FIP1L1/VIRMA/CPSF2/CPSF3/CPSF6/LEO1/CSTF3/CCNT1/MTPAP/CSTF2/CPSF7/GRSF1/RNF40/PCF11/CPEB3	15
GO:0006623	protein targeting to vacuole	0.000716522	0.000629911	PIK3R4/VTI1A/RAB7A/AP3D1/AP3B1/ZFYVE16/GCC2/SCARB2/VPS13A/VPS13D/VTI1B/VPS13C/GNPTAB/NCOA4	14
GO:0046112	nucleobase biosynthetic process	0.000772518	0.000679138	GMPS/PAICS/PPAT/GART/MTOR/UMPS/SHMT2/PRPS1/ADA	9
GO:0070200	establishment of protein localization to telomere	0.000772518	0.000679138	BRCA2/ATR/CCT6A/CCT8/CCT4/TERF1/POT1/NABP2/WRAP53	9
GO:0060964	regulation of gene silencing by miRNA	0.000791188	0.000695551	NUP155/NDC1/NUP205/AGO2/DHX9/NUP153/FXR1/EIF4G1/NUP50/NUP107/POLR2D/NUP98/IPO8/POLR2B/NUP160/SEH1L/ELAVL1/NUP54/NUP43/NUP188/POM121/NUP35/POM121C/NUP210/POLR2A/PPP3CA/DDX5/MYOCD	28
GO:0000077	DNA damage checkpoint	0.000926571	0.00081457	PRKDC/CLSPN/TOPBP1/PTPN11/FANCD2/MSH2/BRIP1/DONSON/WDR76/ATR/RFWD3/MDC1/CDC5L/NBN/CASP2/TFDP1/ATF2/USP28/DOT1L/EIF2AK4/TFDP2/CUL4A/RINT1/RAD1/CRY1/THOC1/PRMT1/CNOT11/HUS1/CNOT6L/FOXN3/TAOK3	32
GO:1904358	positive regulation of telomere maintenance via telomere lengthening	0.000930477	0.000818003	DHX36/ATR/CCT6A/CCT8/AURKB/CCT4/MAPKAPK5/NAF1/HNRNPA2B1/XRCC5/POT1/HNRNPA1/PNKP	13
GO:0043631	RNA polyadenylation	0.000930477	0.000818003	FIP1L1/VIRMA/CPSF2/CPSF3/CPSF6/LEO1/CSTF3/CCNT1/MTPAP/CSTF2/CPSF7/GRSF1/RNF40/PCF11/CPEB3	15
GO:0007099	centriole replication	0.000947455	0.00083293	PLK4/STIL/SASS6/CEP152/RBM14/CEP72/RTTN/CENPJ/CEP76/C2CD3/CEP135/SPICE1/TRIM37/CEP120	14
GO:0042795	snRNA transcription by RNA polymerase II	0.00105306	0.000925769	NCBP1/NCBP2/ICE1/TAF5/RPRD1B/POLR2D/POLR2B/CCNT1/GTF2E1/INTS2/INTS8/CCNK/INTS4/POU2F1/ZC3H8/GTF2F2/POLR2A/NABP2/RPRD1A/CCNT2	20
GO:0032386	regulation of intracellular transport	0.00112877	0.00099233	NSUN2/PTPN11/DHX9/NOLC1/NUP153/NCBP2/KIF20B/ICE1/ECT2/GSK3B/YWHAG/UBR5/KHDRBS1/BARD1/RDX/PPP1R12A/CPSF6/MTMR2/TARDBP/KIF5B/HSP90AB1/IPO5/DYNC1H1/IWS1/YWHAQ/NUP54/MIEF1/NUS1/YWHAZ/NPEPPS/TFDP1/PPP1CC/BAG4/USP36/NMT1/MAPK8/TM9SF4/ANP32B/LMAN1/TFDP2/RINT1/SUPT6H/PPP3R1/SCFD1/ATG13/RBM22/RNF31/GCC2/ARFIP1/RIOK2/UBE2D3/TMEM30A/YIPF5/PREB/PPM1A/PRNP/UBE2J2/ARHGAP44/HRAS/RUFY3	60
GO:1901796	regulation of signal transduction by p53 class mediator	0.00118446	0.00104128	TOPBP1/SSRP1/SUPT16H/BRIP1/TAF5/TAF2/ATR/BARD1/HDAC2/NBN/AURKB/TOP3A/MAPKAPK5/WRN/PHF20/CSNK2A1/RPF2/RMI1/EHMT1/RNF34/TAF4/RPA1/CHD4/RAD1/RBBP8/RFFL/PRKAB2/RBBP7/BCL2L12/HUS1/RAD50/CD74/SPRED2/CSNK2B/MIF/DDX5	36
GO:0060249	anatomical structure homeostasis	0.001192	0.00104791	PRKDC/PTPN11/DHX36/BRCA2/SMC6/CCNE2/ATR/BARD1/PRIM2/POLA1/HNRNPD/NAT10/TFRC/CCT6A/CCT8/GAR1/PARP1/NBN/AURKB/HSP90AB1/POLD3/CCT4/HOMER1/MAPKAPK5/NAF1/WRN/HNRNPA2B1/DCLRE1B/EXOSC10/PTGES3/HSP90AA1/TERF1/PIF1/XRCC5/RPA1/GNL3L/ATP2B1/NAPSA/SRF/KRAS/DCP2/ACACA/ITGB1/HNRNPC/POT1/TFIP11/IQCB1/HNRNPA1/NABP2/SMARCAL1/LAMC1/POLE3/MYC/PIGR/RAD51D/HUS1/RAD50/LOX/WRAP53/ATRX/YAP1/ABCA3/JAM2/TRAF6/MTM1/STK39/A…	75
GO:0045930	negative regulation of mitotic cell cycle	0.00121132	0.0010649	PRKDC/CLSPN/TOPBP1/ZWILCH/FANCD2/MTBP/ZW10/PSME4/MSH2/RBL1/PSMD2/KNTC1/DONSON/DLG1/SPDL1/GEN1/RFWD3/PSME3/CDC20/MDC1/PSMD1/RAD21/BUB3/NBN/AURKB/PSMD12/DCLRE1B/CASP2/TFDP1/ATF2/CDK6/PSMC1/TFDP2/RINT1/NAE1/NABP2/APC/PSMC6/PRMT1/YTHDC2/CNOT11/HUS1/CNOT6L/PSMB5/PSMA7/IK/ANGEL2/PTEN/FOXN3/CTNNB1/FHL1/PTPN3/DUSP1/TAOK3/PKD2/PSMB4	56
GO:0009301	snRNA transcription	0.00125752	0.00110552	NCBP1/NCBP2/ICE1/TAF5/RPRD1B/POLR2D/POLR2B/CCNT1/GTF2E1/INTS2/INTS8/CCNK/INTS4/POU2F1/ZC3H8/GTF2F2/POLR2A/NABP2/RPRD1A/CCNT2	20
GO:0042274	ribosomal small subunit biogenesis	0.00125752	0.00110552	PRKDC/HEATR1/TSR1/WDR3/NOL10/BMS1/NOL11/NOM1/RIOK1/UTP6/NAT10/NOP14/DDX52/UTP20/LTV1/XRCC5/NOP9/RIOK2/MRPS11/EMG1	20
GO:0043543	protein acylation	0.00140389	0.00123419	YEATS2/NAA50/NAA15/GSK3B/HAT1/BRCA2/DIP2B/TAF5/NAA25/WDR5/TRRAP/NAA35/HDAC2/PAXIP1/NAT10/SET/NCOA3/HCFC1/TAF5L/PHF20/IWS1/PHF20L1/SETD5/EP400/ATF2/PHF14/ZDHHC5/BEND3/CDYL/FAM161A/DLD/NMT1/ESCO1/TADA2A/JADE3/MSL1/RUVBL2/POLE3/USP22/ZDHHC23/EPC2/CREBBP/PPM1A/MYOCD/RPS6KA5	45
GO:0031440	regulation of mRNA 3'-end processing	0.00146635	0.0012891	NCBP1/NCBP2/VIRMA/DHX36/BARD1/CPSF6/LEO1/CCNT1/CPSF7/RNF40/CPEB3	11
GO:0006473	protein acetylation	0.00148873	0.00130878	YEATS2/NAA50/NAA15/GSK3B/HAT1/BRCA2/DIP2B/TAF5/NAA25/WDR5/TRRAP/NAA35/HDAC2/PAXIP1/NAT10/SET/NCOA3/HCFC1/TAF5L/PHF20/IWS1/PHF20L1/SETD5/EP400/ATF2/PHF14/BEND3/FAM161A/ESCO1/TADA2A/JADE3/MSL1/RUVBL2/POLE3/USP22/EPC2/CREBBP/MYOCD/RPS6KA5	39
GO:0002204	somatic recombination of immunoglobulin genes involved in immune response	0.00151284	0.00132997	MSH6/MSH2/RNF168/HSPD1/PAXIP1/TFRC/NBN/EXOSC3/SUPT6H/SLC15A4/RNF8/THOC1/TNFSF13/CD40LG/CCR6	15
GO:0002208	somatic diversification of immunoglobulins involved in immune response	0.00151284	0.00132997	MSH6/MSH2/RNF168/HSPD1/PAXIP1/TFRC/NBN/EXOSC3/SUPT6H/SLC15A4/RNF8/THOC1/TNFSF13/CD40LG/CCR6	15
GO:0045190	isotype switching	0.00151284	0.00132997	MSH6/MSH2/RNF168/HSPD1/PAXIP1/TFRC/NBN/EXOSC3/SUPT6H/SLC15A4/RNF8/THOC1/TNFSF13/CD40LG/CCR6	15
GO:0006356	regulation of transcription by RNA polymerase I	0.00159819	0.001405	HEATR1/WDR75/DHX33/WDR43/LYAR/NOL11/MTOR/NCL/IPPK/PWP1/UBTF/PHF8	12
GO:0009411	response to UV	0.00160229	0.00140861	MSH6/RAD18/MSH2/DHX36/BRCA2/ATR/USP1/PARP1/AURKB/POLD3/PPID/WRN/SPRTN/EIF2S1/DDB1/USP28/UBE4B/EIF2AK4/ERCC3/MAPK8/ZRANB3/RUVBL2/MYC/MFAP4/HUS1/CREBBP/AQP1/REV1/CIRBP/CAT/POLK	31
GO:0000466	maturation of 5.8S rRNA from tricistronic rRNA transcript (SSU-rRNA, 5.8S rRNA, LSU-rRNA)	0.00172419	0.00151577	WDR12/NOP14/UTP20/EXOSC10/FTSJ3/EXOSC3/NOL9/EXOSC9/NOP9/ERI1	10
GO:0032543	mitochondrial translation	0.00189554	0.00166641	GFM1/MTIF2/MRPL3/LRPPRC/MRPS30/MRPL19/MRPL30/LARS2/MRPL42/FASTKD2/MRPS10/MTRF1L/MRPS22/MRPS9/PTCD3/RPUSD4/SHMT2/FASTKD3/AARS2/MRPL11/MRPL54/MRPL51/MRPL21/TACO1/MRPL2/MRPL48/MRPL12/MRPS11/MRPS12	29
GO:0032211	negative regulation of telomere maintenance via telomerase	0.00194617	0.00171092	NAT10/EXOSC10/TERF1/PIF1/GNL3L/DCP2/HNRNPC/POT1/HNRNPA1	9
GO:0002218	activation of innate immune response	0.00205712	0.00180846	PRKDC/PAK2/PSME4/PSMD2/PSME3/PSMD1/RBM14/NRAS/PSMD12/NONO/SFPQ/HSP90AA1/XRCC5/CHUK/PSMC1/KRAS/PSPC1/TBK1/PSMC6/FBXW11/PSMB5/PSMA7/CREBBP/TRAF6/CLEC10A/PDPK1/NFKB1/IFI16/RPS6KA5/PSMB4/HRAS	31
GO:0032984	protein-containing complex disassembly	0.00206023	0.0018112	CKAP5/ABCE1/SUPT16H/KIF18A/GSK3B/MRPL3/RDX/SPAST/CAMSAP1/SMARCC1/SET/MRPS30/CCSAP/KIF5B/VTA1/MRPL19/KIF24/CLASP1/TWF1/DHX8/MRPL30/MRPL42/MRPS10/MTRF1L/CSNK1A1/STX17/MRPS22/MRPS9/TFIP11/PTCD3/VCP/TMEM39A/APC/SMARCC2/SETX/SPTBN2/CLASP2/MYC/MRPL11/SYNJ1/WDR1/TTBK2/MRPL54/ATXN7/GSPT1/MRPL51/MRPL21/MRPL2/MRPL48/CTNNB1/MRPL12/ADRB2/TMOD2/EIF5A/MRPS11/MRPS12	56
GO:0046822	regulation of nucleocytoplasmic transport	0.00228131	0.00200556	NSUN2/PTPN11/DHX9/NOLC1/NUP153/NCBP2/ECT2/GSK3B/UBR5/KHDRBS1/BARD1/PPP1R12A/CPSF6/TARDBP/HSP90AB1/IPO5/IWS1/NUP54/PPP1CC/ANP32B/SUPT6H/RBM22/RIOK2/PPM1A	24
GO:0034250	positive regulation of cellular amide metabolic process	0.00243007	0.00213633	PRKDC/AGO2/DHX9/FXR1/EIF4G1/DHX36/LARP4/KHDRBS1/MTOR/GUF1/RPS6KB1/POLR2D/HNRNPD/LARP1/NAT10/ELAVL1/UPF3B/FASTKD2/PAIP1/EIF2AK4/METTL14/RPUSD4/PLD1/FASTKD3/YTHDF1/DHX29/DNAJC3/CIRBP/EIF5A/CPEB3/SLC2A13/TARBP2/RPS6KB2	33
GO:0030490	maturation of SSU-rRNA	0.00243232	0.00213831	HEATR1/TSR1/WDR3/NOL10/BMS1/NOL11/RIOK1/UTP6/NAT10/NOP14/DDX52/UTP20/NOP9/RIOK2/MRPS11	15
GO:0001672	regulation of chromatin assembly or disassembly	0.00249533	0.0021937	DNMT1/TLK1/TLK2/MORC2/PPHLN1/TET1/PHF8/SETDB1/PHF2/MPHOSPH8	10
GO:0016556	mRNA modification	0.00249533	0.0021937	NSUN2/CBLL1/VIRMA/METTL8/TRMT61B/TRUB1/BAG4/METTL14/PUS1/CMTR2	10
GO:0034248	regulation of cellular amide metabolic process	0.00250397	0.0022013	PRKDC/AGO2/DHX9/NOLC1/NCBP1/NCBP2/FXR1/SYNCRIP/HNRNPR/EIF4G1/EIF4G3/DHX36/LARP4/KHDRBS1/MTOR/MTIF2/GUF1/RPS6KB1/NCL/POLR2D/TCOF1/ILF3/HNRNPD/LARP1/NAT10/LRPPRC/EIF4H/TARDBP/ELAVL1/MAPKAPK5/DHFR/LSM14A/DDX1/EIF2S1/CELF1/KHSRP/UPF3B/EIF4E/FASTKD2/METAP1/EIF5B/PAIP1/EIF2AK4/SAMD4B/METTL14/PTCD3/RPUSD4/PLD1/SHMT2/EIF4EBP1/DPH6/FASTKD3/MOV10/YTHDF1/CNOT11/CNOT6L/EIF2B2/DHX29/GSPT1/TACO1/QKI/EIF4EBP2/T…	77
GO:0000380	alternative mRNA splicing, via spliceosome	0.00250397	0.0022013	DHX9/FXR1/TRA2B/SRSF1/RBM15/RSRC1/KHDRBS1/HNRNPM/PTBP1/SFPQ/CELF1/SFSWAP/HNRNPA1/RBM15B/SLU7/MBNL1/DDX5/FAM172A/CELF2	19
GO:0002312	B cell activation involved in immune response	0.00250397	0.0022013	MSH6/MSH2/RNF168/HSPD1/PAXIP1/TFRC/NBN/EXOSC3/SUPT6H/SLC15A4/RNF8/THOC1/NOTCH2/TNFSF13/CD40LG/ITM2A/GAPT/ADA/DOCK11/CCR6	20
GO:0009314	response to radiation	0.00253443	0.00222807	PRKDC/TOPBP1/MSH6/FANCD2/RRM1/RAD18/ECT2/MSH2/RNF168/DHX36/BRCA2/MTOR/FIGNL1/ATR/RFWD3/USP1/PAXIP1/HMGCS1/PARP1/TLK2/AURKB/CBL/POLD3/PPID/SMC1A/WRN/SPRTN/EIF2S1/DDB1/XRCC5/USP28/PPP1CC/METAP1/CEP250/UBE4B/EIF2AK4/ERCC3/NMT1/MAPK8/ZRANB3/KRAS/GNB1/RAD1/RNF8/LZIC/RUVBL2/DDHD2/NABP2/CRY1/MYC/MFAP4/HUS1/IKBIP/ATP1A2/B4GALT2/CREBBP/YAP1/AQP1/PIAS1/CRY2/REV1/CIRBP/PNKP/DUSP1/IFI16/MAPK10/CAT/HRAS/POLK/…	71
GO:0006352	DNA-templated transcription, initiation	0.00253443	0.00222807	MED1/DHX36/TAF5/TAF2/POLR1A/POLR1B/E2F3/GTF2H3/TAF1A/POLR2D/NCOA6/PAXIP1/TEAD1/POLR2B/TFAM/GTF2E1/BAZ2A/CDK8/MED17/TAF4/UBTF/ERCC3/CAND1/SRF/GTF2F2/POLR2A/POLR1E/MNAT1/SETX/GTF3C1/PSMC6/MED12/NR2C1/NOTCH2/PPARD/TAF1D/MED27/NR1D2/CREBBP/YAP1/PTEN/TBX5/CTNNB1/CCNH/MAML2	45
GO:0098534	centriole assembly	0.00258161	0.00226955	PLK4/STIL/SASS6/CEP152/RBM14/CEP72/RTTN/CENPJ/CEP76/C2CD3/CEP135/SPICE1/TRIM37/CEP120	14
GO:1901991	negative regulation of mitotic cell cycle phase transition	0.00276577	0.00243145	PRKDC/CLSPN/TOPBP1/ZW10/PSME4/RBL1/PSMD2/KNTC1/DONSON/DLG1/SPDL1/GEN1/RFWD3/PSME3/CDC20/PSMD1/RAD21/BUB3/NBN/AURKB/PSMD12/CASP2/TFDP1/CDK6/PSMC1/TFDP2/RINT1/NAE1/NABP2/APC/PSMC6/PRMT1/CNOT11/HUS1/CNOT6L/PSMB5/PSMA7/IK/PTEN/FOXN3/FHL1/DUSP1/TAOK3/PKD2/PSMB4	45
GO:0032205	negative regulation of telomere maintenance	0.00281647	0.00247603	NAT10/PARP1/NBN/EXOSC10/TERF1/PIF1/GNL3L/DCP2/HNRNPC/POT1/HNRNPA1/RAD50	12
GO:0034471	ncRNA 5'-end processing	0.00286218	0.00251621	POP1/SSB/NOP14/UTP20/RPP30/NOP9/POP7/RPP25/HSD17B10	9
GO:0002833	positive regulation of response to biotic stimulus	0.00289982	0.0025493	PRKDC/PAK2/DHX9/PSME4/MED1/PSMD2/HSPD1/PSME3/PSMD1/UBE2K/RBM14/NRAS/PSMD12/NONO/SFPQ/LSM14A/POLR3B/HSP90AA1/XRCC5/CHUK/PSMC1/KRAS/PSPC1/TBK1/SLC15A4/AKIRIN2/POLR3F/PSMC6/POLR3C/FBXW11/LY86/PSMB5/PSMA7/CREBBP/DDX60/TRAF6/CLEC10A/HLA-E/PDPK1/NFKB1/FBXO38/IFI16/MR1/RPS6KA5/PSMB4/HRAS	46
GO:0098789	pre-mRNA cleavage required for polyadenylation	0.00289982	0.0025493	NCBP1/NCBP2/FIP1L1/CPSF2/CPSF6/CSTF2/CPSF7	7
GO:0140056	organelle localization by membrane tethering	0.00291301	0.00256089	CKAP5/PLK4/HAUS6/NEDD1/YWHAG/CEP152/CEP78/HAUS2/CEP72/MAPRE1/CEP97/CENPJ/CEP76/RAB10/HAUS3/DYNC1H1/C2CD3/KIF24/CLASP1/CEP135/HSP90AA1/CEP250/STX17/CEP89/IQCB1/CEP83/NDE1/SCFD1/CTBP2/TTBK2/DYNLL1/PPFIA3/VAMP3/VTI1B	34
GO:0019886	antigen processing and presentation of exogenous peptide antigen via MHC class II	0.00306869	0.00269776	KIF18A/DYNC1H1/SEC23A/AP2B1/RAB7A/KIF3B/AP1S3/SPTBN2/HLA-DMA/HLA-DPB1/DCTN4/HLA-DQB2/HLA-DRA/DYNLL1/HLA-DMB/CD74/AP2S1/TRAF6/HLA-DPA1/CTSD/CTSS/HLA-DQB1/HLA-DOA	23
GO:0016246	RNA interference	0.00306869	0.00269776	AGO2/XPO5/DHX9/DROSHA/TSN/CELF1/PRKRA/TARBP2	8
GO:0032434	regulation of proteasomal ubiquitin-dependent protein catabolic process	0.00323938	0.00284781	GSK3B/XPO1/CDC20/UBE2K/SMARCC1/TLK2/HSP90AB1/ANKIB1/USP14/UCHL5/UBE2V2/GLMN/CSNK1A1/VCP/FBXO22/GNA12/SUMO1/ZYG11B/RNF19A/IL33/HSPBP1/PIAS1/MTM1/RCHY1/CEBPA/FOXF2/MAPK9/RNF180	28
GO:0045089	positive regulation of innate immune response	0.00328095	0.00288436	PRKDC/PAK2/DHX9/PSME4/MED1/PSMD2/PSME3/PSMD1/UBE2K/RBM14/NRAS/PSMD12/NONO/SFPQ/LSM14A/POLR3B/HSP90AA1/XRCC5/CHUK/PSMC1/KRAS/PSPC1/TBK1/SLC15A4/AKIRIN2/POLR3F/PSMC6/POLR3C/FBXW11/PSMB5/PSMA7/CREBBP/TRAF6/CLEC10A/HLA-E/PDPK1/NFKB1/IFI16/RPS6KA5/PSMB4/HRAS	41
GO:0033522	histone H2A ubiquitination	0.00339848	0.00298768	RNF168/UBR5/PCGF6/DDB1/TRIM37/RNF8/KDM2B/UBR2/RNF2/PCGF3	10
GO:0010972	negative regulation of G2/M transition of mitotic cell cycle	0.00351639	0.00309134	CLSPN/TOPBP1/PSME4/PSMD2/DONSON/PSME3/PSMD1/RAD21/NBN/AURKB/PSMD12/PSMC1/RINT1/NAE1/NABP2/PSMC6/HUS1/PSMB5/PSMA7/FOXN3/FHL1/TAOK3/PSMB4	23
GO:0048024	regulation of mRNA splicing, via spliceosome	0.00351639	0.00309134	NCBP1/FXR1/TRA2B/RBM15/KHDRBS1/SRPK1/SRPK2/CWC22/NCL/NUP98/PTBP1/HNRNPA2B1/CELF1/SFSWAP/SON/HNRNPA1/RBM15B/QKI/MBNL1/CIRBP/DDX5/FAM172A/CELF2	23
GO:0022406	membrane docking	0.00354113	0.00311309	CKAP5/PLK4/HAUS6/NEDD1/YWHAG/CEP152/CEP78/HAUS2/CEP72/MAPRE1/CEP97/CENPJ/CEP76/RAB10/HAUS3/DYNC1H1/C2CD3/KIF24/CLASP1/CEP135/HSP90AA1/CEP250/STX17/CEP89/RAB7A/IQCB1/CEP83/NDE1/SCFD1/CTBP2/TTBK2/DYNLL1/PPFIA3/VAMP3/VTI1B	35
GO:0018394	peptidyl-lysine acetylation	0.00396657	0.0034871	YEATS2/NAA50/HAT1/BRCA2/DIP2B/TAF5/WDR5/TRRAP/HDAC2/PAXIP1/SET/NCOA3/HCFC1/TAF5L/PHF20/IWS1/PHF20L1/SETD5/EP400/ATF2/PHF14/BEND3/ESCO1/TADA2A/JADE3/MSL1/RUVBL2/POLE3/USP22/EPC2/CREBBP/MYOCD/RPS6KA5	33
GO:0031331	positive regulation of cellular catabolic process	0.00396657	0.0034871	AGO2/HNRNPR/GSK3B/DHX36/ITCH/CDC20/RDX/HNRNPD/LARP1/SUPV3L1/TMTC3/TARDBP/GNAI3/ANKIB1/HSP90AA1/CELF1/KHSRP/PAFAH1B2/GRSF1/VDAC1/UBE2V2/EIF2AK4/BCL2L11/PSMC1/CSNK1A1/RIPK2/TBK1/ADAM9/FAF1/METTL14/VCP/MTDH/FBXO22/MOV10/YTHDF1/RNF40/SUMO1/CNOT6L/ZYG11B/SPTLC2/ATF6/RNF19A/IL33/SH3D19/TSC1/HSPBP1/FOXO3/PIAS1/PTEN/TMEM59/ADRB2/RCHY1/CEBPA/SESN1/VPS13D/CPEB3/MAPK9/TRIM14/DCN/TRIM22/PHB2/RNF180	62
GO:0002562	somatic diversification of immune receptors via germline recombination within a single locus	0.00396657	0.0034871	PRKDC/MSH6/MSH2/RNF168/HSPD1/PAXIP1/TFRC/NBN/EXOSC3/SUPT6H/SLC15A4/RNF8/THOC1/MSH3/TNFSF13/CD40LG/CCR6	17
GO:0016444	somatic cell DNA recombination	0.00396657	0.0034871	PRKDC/MSH6/MSH2/RNF168/HSPD1/PAXIP1/TFRC/NBN/EXOSC3/SUPT6H/SLC15A4/RNF8/THOC1/MSH3/TNFSF13/CD40LG/CCR6	17
GO:0016445	somatic diversification of immunoglobulins	0.00396657	0.0034871	PRKDC/MSH6/MSH2/RNF168/HSPD1/PAXIP1/TFRC/NBN/EXOSC3/SUPT6H/SLC15A4/RNF8/THOC1/MSH3/TNFSF13/CD40LG/CCR6	17
GO:0016574	histone ubiquitination	0.00396657	0.0034871	RNF168/UBR5/LEO1/PCGF6/DDB1/WDR70/TRIM37/RNF8/USP22/KDM2B/UBR2/RNF40/RNF2/PCGF3	14
GO:0031056	regulation of histone modification	0.00414403	0.00364312	SART3/KDM3A/UBR5/WDR5/PARG/DNMT1/PAXIP1/SET/JARID2/IWS1/MTF2/SETD5/TET1/WDR70/MAPK8/TADA2A/SUPT6H/RUVBL2/BRD4/RNF40/MYB/CHTOP/SETD7/KMT2E/ATRX/CTNNB1/SKI/MYOCD/RPS6KA5	29
GO:0032388	positive regulation of intracellular transport	0.00431675	0.00379495	DHX9/NCBP2/KIF20B/ICE1/ECT2/GSK3B/YWHAG/UBR5/KHDRBS1/RDX/CPSF6/MTMR2/TARDBP/KIF5B/HSP90AB1/IPO5/DYNC1H1/YWHAQ/MIEF1/YWHAZ/NPEPPS/TFDP1/USP36/NMT1/MAPK8/TM9SF4/ANP32B/TFDP2/PPP3R1/ATG13/RBM22/RNF31/RIOK2/UBE2D3/TMEM30A/PPM1A/PRNP/UBE2J2/HRAS/RUFY3	40
GO:0000469	cleavage involved in rRNA processing	0.00461131	0.0040539	TSR1/BMS1/NOP14/UTP20/EXOSC10/EXOSC3/NOL9/EXOSC9/NOP9/ERI1	10
GO:0070199	establishment of protein localization to chromosome	0.00461131	0.0040539	BRCA2/ATR/CCT6A/CCT8/CCT4/TERF1/POT1/RUVBL2/NABP2/WRAP53	10
GO:1904357	negative regulation of telomere maintenance via telomere lengthening	0.00461131	0.0040539	NAT10/PARP1/EXOSC10/TERF1/PIF1/GNL3L/DCP2/HNRNPC/POT1/HNRNPA1	10
GO:0031445	regulation of heterochromatin assembly	0.00462231	0.00406358	DNMT1/MORC2/PPHLN1/TET1/PHF8/SETDB1/PHF2/MPHOSPH8	8
GO:0120261	regulation of heterochromatin organization	0.00462231	0.00406358	DNMT1/MORC2/PPHLN1/TET1/PHF8/SETDB1/PHF2/MPHOSPH8	8
GO:0009896	positive regulation of catabolic process	0.0046849	0.0041186	AGO2/HNRNPR/GSK3B/DHX36/ITCH/CDC20/BARD1/RDX/HNRNPD/LARP1/SUPV3L1/TMTC3/TARDBP/AREL1/GNAI3/ANKIB1/CSNK2A1/HSP90AA1/CELF1/KHSRP/DDB1/PAFAH1B2/GRSF1/VDAC1/UBE2V2/EIF2AK4/BCL2L11/PSMC1/CSNK1A1/RIPK2/TBK1/ADAM9/FAF1/METTL14/RAB7A/VCP/APC/MTDH/FBXO22/MOV10/YTHDF1/RNF40/SUMO1/CNOT6L/ZYG11B/SPTLC2/ATF6/RNF19A/IL33/SH3D19/TSC1/HSPBP1/FOXO3/PIAS1/SMURF2/PTEN/TMEM59/ADRB2/RCHY1/CEBPA/TIPARP/SESN1/VPS13D/CP…	70
GO:0098787	mRNA cleavage involved in mRNA processing	0.00475057	0.00417634	NCBP1/NCBP2/FIP1L1/CPSF2/CPSF6/CSTF2/CPSF7	7
GO:0051321	meiotic cell cycle	0.00486269	0.0042749	NSUN2/NDC1/NCAPD3/SMC2/MSH6/FANCD2/ZW10/KIF18A/SMC4/BRIP1/BRCA2/SMC3/OSGIN2/FIGNL1/CCNE2/CDC20/RAD21/BUB3/NBN/FANCM/SMC1A/TOP3A/RMI1/RPA1/PKMYT1/MYBL1/STK35/BCL2L11/RAD1/MNS1/RBBP8/MSH3/UBR2/RAD51D/YTHDC2/SUN1/HUS1/RAD50/PRKAR1A/ATRX/CENPC/AGO4/PDIK1L/DUSP1	44
GO:0048193	Golgi vesicle transport	0.00486722	0.00427888	ZW10/KIF18A/SPAST/GOPC/PPP6R3/EXOC5/ARFGEF2/RAB10/AP1AR/GOSR1/PITPNB/COPB2/DYNC1H1/ARCN1/SEC23A/COG5/VTI1A/STX17/LMAN1/TRAPPC11/COPA/GOLGA3/MCFD2/RINT1/KIF3B/VCP/ARF3/AP3D1/COPG2/RAB6A/SPTBN2/SEC22A/TRIP11/SCFD1/EXOC8/PPP6C/RAB14/DCTN4/GCC2/ANKFY1/MACF1/DYNLL1/CD59/PREPL/SLC10A7/YIPF5/KIF13A/KLHL20/PREB/VPS13A/EPS15/YIF1B/SNX2/MIA3/VAMP3/VTI1B/RAB33B/VPS13C/GRIA1/KIF16B	60
GO:0002495	antigen processing and presentation of peptide antigen via MHC class II	0.00516849	0.00454374	KIF18A/DYNC1H1/SEC23A/AP2B1/RAB7A/KIF3B/AP1S3/SPTBN2/HLA-DMA/HLA-DPB1/DCTN4/HLA-DQB2/HLA-DRA/DYNLL1/HLA-DMB/CD74/AP2S1/TRAF6/HLA-DPA1/CTSD/CTSS/HLA-DQB1/HLA-DOA	23
GO:0006513	protein monoubiquitination	0.00560164	0.00492453	RAD18/RNF168/LEO1/FANCM/CBL/PCGF6/DDB1/TRIM37/FANCL/TRIM25/UBE2R2/KDM2B/RNF40/RNF2/WDR48/PCGF3/UBE2D3	17
GO:1903320	regulation of protein modification by small protein conjugation or removal	0.00565998	0.00497582	MTBP/SART3/SENP2/UBR5/ITCH/MTOR/CDC20/DCUN1D1/PAXIP1/FANCM/HSP90AB1/SPRTN/HSP90AA1/UBE2S/UBA2/UBE2C/SIAH2/GNL3L/WDR70/GLMN/UBXN2A/PRMT3/RIPK2/UBE2D1/VCP/CRY1/DERL1/RNF40/WDR48/XIAP/HDAC4/MYCBP2/HSPBP1/PIAS1/PTEN/TRAF6/CTNNB1/CAPN3/RCHY1/FOXF2/MAPK9/RNF180	42
GO:0000966	RNA 5'-end processing	0.00569368	0.00500544	POP1/SSB/NOP14/UTP20/RPP30/NOP9/POP7/RPP25/HSD17B10	9
GO:0006359	regulation of transcription by RNA polymerase III	0.00569368	0.00500544	ICE1/DHX36/MTOR/ZC3H8/CHD8/RPTOR/POLR3F/POLR3C/CEBPA	9
GO:0048285	organelle fission	0.00585527	0.0051475	NDC1/NCAPD3/SMC2/NAA50/NCAPG2/FANCD2/MTBP/KIF20B/ZW10/OPA1/KIF18A/SMC4/BRIP1/KNTC1/BRCA2/BORA/SPDL1/GEN1/SMC3/KPNB1/FIGNL1/CCNE2/CDC20/MYBL2/CDC27/RAD21/SPAST/PSRC1/BUB3/FANCM/CCSAP/AURKB/CEP97/SEH1L/SMC1A/DNM1L/RANBP1/LSM14A/RMI1/ANKLE2/MIEF1/CLASP1/UBE2S/UBE2C/PHF13/PKMYT1/MYBL1/SPICE1/BCL2L11/RAD1/TMEM135/KIF3B/DDHD2/APC/AP3B1/MSH3/NDE1/GDAP1/CLASP2/UBR2/RAD51D/RAD50/PEX11G/PRKAR1A/ATRX/CENPC/…	74
GO:0002504	antigen processing and presentation of peptide or polysaccharide antigen via MHC class II	0.00586066	0.00515224	KIF18A/DYNC1H1/SEC23A/AP2B1/RAB7A/KIF3B/AP1S3/SPTBN2/HLA-DMA/HLA-DPB1/DCTN4/HLA-DQB2/HLA-DRA/DYNLL1/HLA-DMB/CD74/AP2S1/TRAF6/HLA-DPA1/CTSD/CTSS/HLA-DQB1/HLA-DOA	23
GO:1901988	negative regulation of cell cycle phase transition	0.00605262	0.005321	PRKDC/CLSPN/TOPBP1/ZW10/PSME4/RBL1/PSMD2/KNTC1/DONSON/DLG1/SPDL1/GEN1/RFWD3/PSME3/CDC20/PSMD1/RAD21/BUB3/NBN/AURKB/PSMD12/CASP2/TFDP1/CDK6/PSMC1/TFDP2/RINT1/NAE1/NABP2/APC/PSMC6/PRMT1/CNOT11/HUS1/CNOT6L/PSMB5/PSMA7/SUSD2/IK/PTEN/FOXN3/FHL1/DUSP1/TAOK3/PKD2/PSMB4	46
GO:0032212	positive regulation of telomere maintenance via telomerase	0.00605262	0.005321	ATR/CCT6A/CCT8/AURKB/CCT4/MAPKAPK5/NAF1/XRCC5/POT1/HNRNPA1/PNKP	11
GO:0032728	positive regulation of interferon-beta production	0.00605262	0.005321	PTPN11/DHX9/POLR3A/POLR3B/HSP90AA1/RIPK2/TBK1/POLR3F/POLR3C/IFIH1/DDX58	11
GO:0061157	mRNA destabilization	0.00605262	0.005321	HNRNPR/DHX36/HNRNPD/TARDBP/CELF1/KHSRP/METTL14/MOV10/YTHDF1/CNOT6L/CPEB3	11
GO:0000470	maturation of LSU-rRNA	0.00605262	0.005321	DDX18/WDR12/RPL7L1/RPF2/FTSJ3/NOL9/RRP15/NIFK/MAK16/RPF1	10
GO:0051656	establishment of organelle localization	0.00606347	0.00533054	ABCE1/ZW10/OPA1/KIF18A/LSG1/XPO1/DLG1/SPDL1/KPNB1/TTL/GPSM2/SPAST/PPP6R3/FAM91A1/PSRC1/LRPPRC/AURKB/SDAD1/CBL/KIF5B/NMD3/SEH1L/AP1AR/GOSR1/DYNC1H1/LTV1/CLASP1/YWHAZ/WASF1/SEC23A/BICD1/SPICE1/NOP9/LMAN1/PARD3/MCFD2/ITGB1/KIF3B/AP3M2/AP3D1/CEP83/COPG2/AP3B1/RAB6A/NDE1/CLASP2/ACTN4/FER/FBXW11/TRIP11/SYNJ1/SCFD1/CEP120/PPP6C/SPG11/CENPC/RIOK2/MYO6/CD59/CCDC186/BTK/KIF13A/PREB/PDPK1/TRAK2/GRIA1/SYBU	67
GO:0031060	regulation of histone methylation	0.00643974	0.00566133	KDM3A/WDR5/DNMT1/PAXIP1/JARID2/IWS1/MTF2/TET1/SUPT6H/BRD4/MYB/CHTOP/SETD7/KMT2E/ATRX/CTNNB1	16
GO:0045088	regulation of innate immune response	0.00662171	0.0058213	PRKDC/PAK2/PTPN11/DHX9/ABCE1/PSME4/MED1/LYAR/PSMD2/PSME3/PSMD1/UBE2K/RBM14/NRAS/PSMD12/HSP90AB1/NONO/SFPQ/LSM14A/POLR3B/HSP90AA1/XRCC5/CHUK/PSMC1/KRAS/PSPC1/TBK1/SLC15A4/AKIRIN2/APPL2/POLR3F/PSMC6/POLR3C/FBXW11/SUMO1/PSMB5/XIAP/PSMA7/PARP14/JAK1/CREBBP/A2M/PIAS1/TRAF6/CLEC10A/HLA-E/PDPK1/NFKB1/IFI16/RPS6KA5/PSMB4/HRAS	52
GO:0090670	RNA localization to Cajal body	0.00662171	0.0058213	CCT6A/CCT8/CCT4/NAF1/EXOSC10/DCP2/RUVBL2/WRAP53	8
GO:0090671	telomerase RNA localization to Cajal body	0.00662171	0.0058213	CCT6A/CCT8/CCT4/NAF1/EXOSC10/DCP2/RUVBL2/WRAP53	8
GO:0090672	telomerase RNA localization	0.00662171	0.0058213	CCT6A/CCT8/CCT4/NAF1/EXOSC10/DCP2/RUVBL2/WRAP53	8
GO:0090685	RNA localization to nucleus	0.00662171	0.0058213	CCT6A/CCT8/CCT4/NAF1/EXOSC10/DCP2/RUVBL2/WRAP53	8
GO:0070585	protein localization to mitochondrion	0.00682963	0.00600409	HSPD1/YWHAG/DNM1L/YWHAQ/HSP90AA1/YWHAZ/NPEPPS/TFDP1/BAG4/USP36/GRPEL2/BCL2L11/NMT1/MAPK8/LMAN1/TFDP2/HK2/AGK/TIMM23B/AP3B1/PPP3R1/GDAP1/ATG13/TIMM44/RNF31/UBE2D3/DDIT3/TIMM8B/UBE2J2	29
GO:0016573	histone acetylation	0.00683203	0.0060062	YEATS2/NAA50/HAT1/BRCA2/TAF5/WDR5/TRRAP/PAXIP1/SET/NCOA3/HCFC1/TAF5L/PHF20/IWS1/PHF20L1/SETD5/EP400/ATF2/PHF14/BEND3/TADA2A/JADE3/MSL1/RUVBL2/POLE3/USP22/EPC2/CREBBP/MYOCD/RPS6KA5	30
GO:0045945	positive regulation of transcription by RNA polymerase III	0.00695719	0.00611623	ICE1/MTOR/ZC3H8/CHD8/RPTOR/CEBPA	6
GO:0006457	protein folding	0.00713362	0.00627133	CHORDC1/DNAJC2/HSPD1/CCT6A/CCT8/HSP90AB1/GNAI3/CCT4/PPID/GANAB/CSNK2A1/PTGES3/HSPA14/HSP90AA1/SACS/UGGT1/HSPA9/DNAJC7/BAG4/GRPEL2/PSMC1/HSPH1/LMAN1/GNB1/HSPA4L/VCP/RUVBL2/DERL1/DNAJB4/HSPA13/DNAJB6/VBP1/PFDN2/PDRG1/FKBP5/CD74/ATF6/HSPBP1/DNAJC3/DNAJB14/CSNK2B	41
GO:0042769	DNA damage response, detection of DNA damage	0.00713362	0.00627133	RAD18/USP1/PARP1/POLD3/DDB1/RPA1/MRPS9/CUL4A/WDR48/NEK1/PNKP/MRPS11	12
GO:2000279	negative regulation of DNA biosynthetic process	0.00713362	0.00627133	DNAJC2/NAT10/EXOSC10/TERF1/PIF1/GNL3L/DCP2/HNRNPC/POT1/HNRNPA1/BMPR2/DUSP1	12
GO:0061136	regulation of proteasomal protein catabolic process	0.00720073	0.00633033	GSK3B/XPO1/PSME3/CDC20/UBE2K/SMARCC1/TLK2/TMTC3/HSP90AB1/ANKIB1/USP14/UCHL5/UBE2V2/GLMN/PSMC1/CSNK1A1/VCP/FBXO22/GNA12/USP25/RNF40/SUMO1/TMF1/ZYG11B/RNF19A/IL33/HSPBP1/PIAS1/MTM1/RCHY1/CEBPA/FOXF2/MAPK9/RNF180	34
GO:0000463	maturation of LSU-rRNA from tricistronic rRNA transcript (SSU-rRNA, 5.8S rRNA, LSU-rRNA)	0.00723455	0.00636006	DDX18/WDR12/RPL7L1/RPF2/FTSJ3/NOL9/NIFK	7
GO:0000726	non-recombinational repair	0.00723492	0.00636038	PRKDC/RNF168/BARD1/MDC1/POLA1/PAXIP1/LIG3/NBN/DCLRE1B/XRCC5/REXO4/UBE2V2/KDM2A/POT1/TFIP11/RNF138/RNF8/SMARCAL1/RBBP8/SUMO1/RAD50/WRAP53/PNKP	23
GO:0046939	nucleotide phosphorylation	0.00726788	0.00638936	NUP155/NDC1/NUP205/NUP153/NUP50/NUP107/NUP98/NUP160/SEH1L/NUP54/NUP43/NUP188/POM121/NUP35/FOXK1/POM121C/NUP210/HK2/DTYMK/TPI1/PGM2L1/NME1/NME3/HDAC4/FBP1/PNKP/NME5	27
GO:0045787	positive regulation of cell cycle	0.00726788	0.00638936	PLK4/PTPN11/MTBP/KIF20B/ECT2/EIF4G1/ATAD5/MED1/BRCA2/ADAM17/GEN1/SRPK2/TTL/RPS6KB1/CDC27/GPSM2/RDX/RAD21/SPAST/PSRC1/CCNT1/AURKB/HCFC1/HSP90AB1/CENPJ/RANBP1/DYNC1H1/CASP2/SFPQ/KLHL18/CCNK/UBE2C/TFDP1/EIF4E/BCL2L11/PKN2/TFDP2/CSPP1/CUL4A/RPTOR/PKP4/KIF3B/BRD4/PGGT1B/EIF4EBP1/MNAT1/THOC1/USP22/PRMT1/YTHDC2/CEP120/ZNF16/CNOT11/CNOT6L/KMT2E/CCNY/CCNT2/ATRX/EVI2B/MIF/PKD2/PHB2	62
GO:0018209	peptidyl-serine modification	0.00762183	0.00670053	PRKDC/CLSPN/PAK2/MASTL/EIF4G1/GSK3B/CSNK1G1/MTOR/SRPK2/ATR/RPS6KB1/TLK1/TFRC/VRK2/PARP1/TLK2/AURKB/HSP90AB1/MAPKAPK5/PWP1/CSNK2A1/HSP90AA1/LMTK2/BAG4/CHUK/PKN2/MAPK8/CSNK1A1/STK38/PAQR3/RIPK2/MARK2/RPTOR/TBK1/MAPKAP1/CAB39/MORC3/PFN2/STK38L/CSNK1G3/TTBK2/HIPK3/CNKSR3/PTEN/STK39/PDPK1/NDNF/RPS6KA3/MAPK12/MAPK9/RPS6KB2/MIF/DCN/RPS6KA5	54
GO:0018105	peptidyl-serine phosphorylation	0.00771645	0.00678371	PRKDC/CLSPN/PAK2/MASTL/EIF4G1/GSK3B/CSNK1G1/MTOR/SRPK2/ATR/RPS6KB1/TLK1/TFRC/VRK2/TLK2/AURKB/HSP90AB1/MAPKAPK5/PWP1/CSNK2A1/HSP90AA1/LMTK2/BAG4/CHUK/PKN2/MAPK8/CSNK1A1/STK38/PAQR3/RIPK2/MARK2/RPTOR/TBK1/MAPKAP1/CAB39/MORC3/PFN2/STK38L/CSNK1G3/TTBK2/HIPK3/CNKSR3/PTEN/STK39/PDPK1/RPS6KA3/MAPK12/MAPK9/RPS6KB2/MIF/RPS6KA5	51
GO:0070076	histone lysine demethylation	0.00774979	0.00681301	KDM3A/JARID2/KDM2A/PHF8/KDM2B/JMJD1C/KDM6A/KDM3B/KDM4B/PHF2	10
GO:0061647	histone H3-K9 modification	0.00787045	0.00691909	KDM3A/DNMT1/JARID2/EHMT1/SETD5/BEND3/SETDB1/MYB/SETD7/ASH1L/ATRX/PRDM16/ARID4A	13
GO:0009451	RNA modification	0.00801331	0.00704469	NSUN2/CBLL1/VIRMA/RBM15/SSB/RNMT/NAT10/METTL8/GAR1/PUS7L/NAF1/TGS1/FTSJ3/TRMT61B/CDKAL1/TRUB1/METTL6/BAG4/TYW5/METTL14/PUS1/RPUSD4/TRMT5/METTL4/AARS2/RBM15B/TRMT1L/CMTR2/HSD17B10/THUMPD1/EMG1/METTL1	32
GO:0006275	regulation of DNA replication	0.00810055	0.00712138	DHX9/ATAD5/DONSON/SENP2/BRCA2/SMC3/ATR/USP37/LIG3/NBN/TERF1/ORC5/CCDC88A/ZRANB3/ESCO1/FAF1/METTL4/SMARCAL1/MSH3/CHTF18/CDAN1/ATRX/HRAS	23
GO:0043624	cellular protein complex disassembly	0.00882092	0.00775467	CKAP5/ABCE1/KIF18A/MRPL3/RDX/SPAST/CAMSAP1/MRPS30/CCSAP/MRPL19/KIF24/CLASP1/TWF1/MRPL30/MRPL42/MRPS10/MTRF1L/MRPS22/MRPS9/PTCD3/APC/SPTBN2/CLASP2/MRPL11/SYNJ1/WDR1/TTBK2/MRPL54/ATXN7/GSPT1/MRPL51/MRPL21/MRPL2/MRPL48/MRPL12/TMOD2/EIF5A/MRPS11/MRPS12	39
GO:0006270	DNA replication initiation	0.00882092	0.00775467	TOPBP1/MCM6/CDC45/MCM3/CCNE2/PRIM2/POLA1/NBN/ORC2/NOC3L/ORC5/POLE3	12
GO:0009132	nucleoside diphosphate metabolic process	0.00899097	0.00790417	NUP155/NDC1/NUP205/NUP153/DLG1/NUP50/NUP107/NUP98/NUP160/SEH1L/NUP54/ENTPD7/NUP43/NUP188/POM121/NUP35/FOXK1/POM121C/NUP210/HK2/DTYMK/TPI1/PGM2L1/NME1/NME3/HDAC4/FBP1/ENTPD3/NME5/MAGI3	30
GO:0010212	response to ionizing radiation	0.00899097	0.00790417	PRKDC/TOPBP1/FANCD2/RRM1/ECT2/MSH2/RNF168/BRCA2/FIGNL1/ATR/RFWD3/PAXIP1/PARP1/TLK2/CBL/WRN/XRCC5/USP28/RAD1/RNF8/LZIC/NABP2/MYC/HUS1/IKBIP/YAP1/IFI16/HRAS	28
GO:0072655	establishment of protein localization to mitochondrion	0.00899097	0.00790417	HSPD1/YWHAG/YWHAQ/HSP90AA1/YWHAZ/NPEPPS/TFDP1/BAG4/USP36/GRPEL2/BCL2L11/NMT1/MAPK8/LMAN1/TFDP2/HK2/AGK/TIMM23B/AP3B1/PPP3R1/GDAP1/ATG13/TIMM44/RNF31/UBE2D3/DDIT3/TIMM8B/UBE2J2	28
GO:0006289	nucleotide-excision repair	0.00911983	0.00801745	BRIP1/BRCA2/GTF2H3/POLR2D/POLR2B/LIG3/PARP1/POLD3/DDB1/RPA1/FANCC/FAN1/ERCC3/HMGN1/CUL4A/POLR2A/MNAT1/COPS8/HUS1/GPS1/PNKP/CCNH/POLK	23
GO:0010847	regulation of chromatin assembly	0.00916319	0.00805557	DNMT1/MORC2/PPHLN1/TET1/PHF8/SETDB1/PHF2/MPHOSPH8	8
GO:0046931	pore complex assembly	0.00916319	0.00805557	NDC1/NUP205/NUP153/AHCTF1/NUP107/NUP98/CCT8/PLEKHA7	8
GO:0006362	transcription elongation from RNA polymerase I promoter	0.0100291	0.00881682	POLR1A/POLR1B/GTF2H3/TAF1A/UBTF/ERCC3/POLR1E/MNAT1/TAF1D/CCNH	10
GO:0045948	positive regulation of translational initiation	0.0100291	0.00881682	KHDRBS1/MTOR/RPS6KB1/POLR2D/LARP1/EIF2AK4/YTHDF1/DHX29/DNAJC3/RPS6KB2	10
GO:0032608	interferon-beta production	0.0100291	0.00881682	PTPN11/DHX9/POLR3A/POLR3B/HSP90AA1/RIPK2/TBK1/RNF216/POLR3F/POLR3C/IFIH1/REL/DDX58/TRIM56	14
GO:0072666	establishment of protein localization to vacuole	0.0100291	0.00881682	PIK3R4/VTI1A/RAB7A/AP3D1/AP3B1/ZFYVE16/GCC2/SCARB2/VPS13A/VPS13D/VTI1B/VPS13C/GNPTAB/NCOA4	14
GO:0090316	positive regulation of intracellular protein transport	0.0102667	0.00902567	KIF20B/ICE1/ECT2/GSK3B/YWHAG/UBR5/TARDBP/KIF5B/HSP90AB1/IPO5/YWHAQ/MIEF1/YWHAZ/NPEPPS/TFDP1/USP36/NMT1/MAPK8/TM9SF4/ANP32B/TFDP2/PPP3R1/ATG13/RBM22/RNF31/RIOK2/UBE2D3/TMEM30A/PPM1A/PRNP/UBE2J2/HRAS/RUFY3	33
GO:0080009	mRNA methylation	0.010793	0.00948839	NSUN2/CBLL1/VIRMA/METTL8/TRMT61B/METTL14/CMTR2	7
GO:0018393	internal peptidyl-lysine acetylation	0.010793	0.00948839	YEATS2/NAA50/HAT1/BRCA2/TAF5/WDR5/TRRAP/PAXIP1/SET/NCOA3/HCFC1/TAF5L/PHF20/IWS1/PHF20L1/SETD5/EP400/ATF2/PHF14/BEND3/TADA2A/JADE3/MSL1/RUVBL2/POLE3/USP22/EPC2/CREBBP/MYOCD/RPS6KA5	30
GO:0008033	tRNA processing	0.0108577	0.00954524	NSUN2/POP1/SSB/NAT10/METTL8/FAM98B/CSTF2/C2orf49/DDX1/TRMT61B/GRSF1/CDKAL1/TRUB1/METTL6/RPP30/TYW5/PUS1/RPUSD4/TRMT5/AARS2/TRMT1L/POP7/RPP25/HSD17B10/THUMPD1/METTL1	26
GO:1903322	positive regulation of protein modification by small protein conjugation or removal	0.0108939	0.00957704	SART3/SENP2/CDC20/DCUN1D1/PAXIP1/FANCM/SPRTN/UBE2S/UBA2/UBE2C/RIPK2/UBE2D1/VCP/CRY1/DERL1/RNF40/WDR48/XIAP/HDAC4/MYCBP2/HSPBP1/PIAS1/PTEN/TRAF6/RCHY1/MAPK9/RNF180	27
GO:0032968	positive regulation of transcription elongation from RNA polymerase II promoter	0.0112816	0.00991791	SUPT16H/CDK12/TCERG1/LEO1/SUPT6H/BRD4	6
GO:0051095	regulation of helicase activity	0.0112816	0.00991791	MSH6/MSH2/POT1/MNAT1/MSH3/CHTOP	6
GO:0000959	mitochondrial RNA metabolic process	0.0115286	0.0101351	SUPV3L1/LRPPRC/TFAM/TRMT61B/GRSF1/PUS1/TRMT5/METTL4/AARS2/MTERF1/FOXO3/MRPL12/HSD17B10	13
GO:0006383	transcription by RNA polymerase III	0.0115286	0.0101351	ICE1/GTF3C3/DHX36/MTOR/GTF3C2/ZC3H8/CHD8/RPTOR/POLR3F/GTF3C1/POLR3C/CEBPA/POLR3GL	13
GO:0031062	positive regulation of histone methylation	0.0118724	0.0104373	WDR5/DNMT1/PAXIP1/JARID2/MTF2/TET1/BRD4/MYB/CHTOP/KMT2E/CTNNB1	11
GO:0050779	RNA destabilization	0.0118724	0.0104373	HNRNPR/DHX36/HNRNPD/TARDBP/CELF1/KHSRP/METTL14/MOV10/YTHDF1/CNOT6L/CPEB3	11
GO:0051568	histone H3-K4 methylation	0.0118724	0.0104373	TET3/WDR5/DNMT1/PAXIP1/BEND3/SETD1A/ASH2L/KMT2B/MYB/KDM6A/ASH1L/KMT2E/ARID4A/CTNNB1	14
GO:0001510	RNA methylation	0.0118755	0.01044	NSUN2/CBLL1/VIRMA/RBM15/RNMT/METTL8/TGS1/FTSJ3/TRMT61B/METTL6/METTL14/TRMT5/METTL4/RBM15B/TRMT1L/CMTR2/HSD17B10/EMG1/METTL1	19
GO:1903313	positive regulation of mRNA metabolic process	0.0118755	0.01044	AGO2/NCBP1/NCBP2/TRA2B/HNRNPR/DHX36/NCL/HNRNPD/NUP98/LEO1/TARDBP/CELF1/KHSRP/METTL14/MOV10/YTHDF1/CNOT6L/CIRBP/CPEB3	19
GO:0046599	regulation of centriole replication	0.0126149	0.01109	PLK4/STIL/RBM14/CENPJ/CEP76/SPICE1/TRIM37/CEP120	8
GO:1902750	negative regulation of cell cycle G2/M phase transition	0.0126149	0.01109	CLSPN/TOPBP1/PSME4/PSMD2/DONSON/PSME3/PSMD1/RAD21/NBN/AURKB/PSMD12/PSMC1/RINT1/NAE1/NABP2/PSMC6/HUS1/PSMB5/PSMA7/FOXN3/FHL1/TAOK3/PSMB4	23
GO:0006363	termination of RNA polymerase I transcription	0.0126149	0.01109	POLR1A/POLR1B/GTF2H3/TAF1A/UBTF/ERCC3/POLR1E/MNAT1/TAF1D/CCNH	10
GO:0016577	histone demethylation	0.0126149	0.01109	KDM3A/JARID2/KDM2A/PHF8/KDM2B/JMJD1C/KDM6A/KDM3B/KDM4B/PHF2	10
GO:0034243	regulation of transcription elongation from RNA polymerase II promoter	0.0126149	0.01109	SUPT16H/WDR43/RNF168/CDK12/TCERG1/LEO1/SUPT6H/RNF8/BRD4/ZMYND11	10
GO:0006475	internal protein amino acid acetylation	0.0126566	0.0111267	YEATS2/NAA50/HAT1/BRCA2/TAF5/WDR5/TRRAP/PAXIP1/SET/NCOA3/HCFC1/TAF5L/PHF20/IWS1/PHF20L1/SETD5/EP400/ATF2/PHF14/BEND3/TADA2A/JADE3/MSL1/RUVBL2/POLE3/USP22/EPC2/CREBBP/MYOCD/RPS6KA5	30
GO:1903829	positive regulation of cellular protein localization	0.0127411	0.011201	ECT2/GSK3B/DLG1/YWHAG/UBR5/GPSM2/RDX/TFRC/CCT6A/CCT8/PARP1/TARDBP/KIF5B/NMD3/HSP90AB1/CCT4/IPO5/YWHAQ/MIEF1/YWHAZ/NPEPPS/TFDP1/GNL3L/ZDHHC5/BICD1/CEP250/AP2B1/USP36/CCDC88A/NMT1/MAPK8/TM9SF4/TFDP2/ITGB1/APC/PPP3R1/ATG13/RBM22/RNF31/WRAP53/IQGAP1/YAP1/UBE2D3/PDPK1/PRNP/UBE2J2/HRAS/EPB41L2	48
GO:0050852	T cell receptor signaling pathway	0.012827	0.0112765	PAK2/PSME4/PSMD2/PAWR/KHDRBS1/PSME3/PSMD1/PSMD12/CRKL/CHUK/PSMC1/RIPK2/PSMC6/FBXW11/EIF2B2/RNF31/PSMB5/HLA-DPB1/RFTN1/PSMA7/HLA-DQB2/HLA-DRA/ADA/PTPRJ/TRAF6/HLA-DPA1/TESPA1/PDPK1/NFKB1/CCR7/PRNP/TRBC1/PSMB4/HRAS/HLA-DQB1/DENND1B	36
GO:0007051	spindle organization	0.012827	0.0112765	CKAP5/STIL/HAUS6/BORA/DLG1/SMC3/KPNB1/CDC20/MYBL2/HAUS2/GPSM2/SPAST/CEP72/MAPRE1/PSRC1/CCSAP/AURKB/CEP97/CENPJ/SMC1A/HAUS3/DYNC1H1/LSM14A/CLASP1/SPICE1/RNF4/KIF3B/VCP/CLASP2/CEP120/ATRX/CCDC69/SAC3D1	33
GO:0022616	DNA strand elongation	0.012827	0.0112765	MCM3/POLA1/LIG3/NBN/POLD3/DCLRE1B/POT1/POLE3/RAD50	9
GO:0046174	polyol catabolic process	0.012827	0.0112765	MTMR2/GPD2/SYNJ2/GK5/OCRL/IMPA1/TPI1/SYNJ1/PTEN	9
GO:0006165	nucleoside diphosphate phosphorylation	0.0128452	0.0112925	NUP155/NDC1/NUP205/NUP153/NUP50/NUP107/NUP98/NUP160/SEH1L/NUP54/NUP43/NUP188/POM121/NUP35/FOXK1/POM121C/NUP210/HK2/DTYMK/TPI1/PGM2L1/NME1/NME3/HDAC4/FBP1/NME5	26
GO:0140014	mitotic nuclear division	0.0134789	0.0118496	NCAPD3/SMC2/NAA50/NCAPG2/MTBP/KIF20B/ZW10/KIF18A/SMC4/KNTC1/BORA/SPDL1/GEN1/SMC3/KPNB1/CDC20/MYBL2/CDC27/RAD21/SPAST/PSRC1/BUB3/CCSAP/AURKB/CEP97/SEH1L/SMC1A/RANBP1/LSM14A/ANKLE2/CLASP1/UBE2S/UBE2C/PHF13/PKMYT1/SPICE1/KIF3B/APC/NDE1/CLASP2/ATRX/CENPC/RIOK2/IK/BANF1/NEK9/DUSP1/PHB2	48
GO:0006415	translational termination	0.0135054	0.0118729	ABCE1/MRPL3/MRPS30/MRPL19/MRPL30/MRPL42/MRPS10/MTRF1L/MRPS22/MRPS9/PTCD3/MRPL11/MRPL54/GSPT1/MRPL51/MRPL21/MRPL2/MRPL48/MRPL12/EIF5A/MRPS11/MRPS12	22
GO:2000058	regulation of ubiquitin-dependent protein catabolic process	0.0136473	0.0119977	GSK3B/XPO1/CDC20/UBE2K/SMARCC1/TLK2/HSP90AB1/ANKIB1/CSNK2A1/USP14/UCHL5/UBE2V2/GLMN/CSNK1A1/VCP/FBXO22/GNA12/SUMO1/ZYG11B/RNF19A/IL33/HSPBP1/PIAS1/PTEN/MTM1/RCHY1/CEBPA/FOXF2/MAPK9/RNF180	30
GO:0043489	RNA stabilization	0.0136473	0.0119977	NSUN2/DHX9/SYNCRIP/DHX36/MTOR/HNRNPD/LARP1/TARDBP/ELAVL1/NAF1/PAIP1/FUS/HNRNPC/ANGEL2/CIRBP	15
GO:0051784	negative regulation of nuclear division	0.0136483	0.0119985	MTBP/ZW10/KNTC1/SPDL1/GEN1/CDC20/RAD21/BUB3/AURKB/RAD1/APC/PRKAR1A/IK/DUSP1	14
GO:0040029	regulation of gene expression, epigenetic	0.0136483	0.0119985	ATAD2/HAT1/TDG/RBM15/DDX21/SUZ12/CDC45/DEK/POLR1A/POLR1B/TAF1A/DNMT1/HDAC2/JARID2/EXOSC10/MTF2/BAZ1B/MORC2/PPHLN1/DOT1L/EED/CDYL/GLMN/CREBZF/LRIF1/POLR1E/RBM15B/UBR2/RBBP7/PCGF3/MIER1/HDAC4/TAF1D/ARID4A/IFI16/MPHOSPH8	36
GO:1903578	regulation of ATP metabolic process	0.0139542	0.0122675	NUP155/NDC1/NUP205/NUP153/NUP50/NUP107/NUP98/PARP1/NUP160/SEH1L/DNM1L/NUP54/NUP43/NUP188/POM121/BEND3/NUP35/POM121C/NUP210/VCP/SHMT2/HDAC4/FBP1/ATP7A	24
GO:0006110	regulation of glycolytic process	0.0139606	0.0122731	NUP155/NDC1/NUP205/NUP153/NUP50/NUP107/NUP98/NUP160/SEH1L/NUP54/NUP43/NUP188/POM121/NUP35/POM121C/NUP210/HDAC4/FBP1	18
GO:0006895	Golgi to endosome transport	0.0149314	0.0131265	AP1AR/RAB14/KLHL20/VPS13A/EPS15/VPS13C/KIF16B	7
GO:0035518	histone H2A monoubiquitination	0.0149314	0.0131265	RNF168/PCGF6/DDB1/TRIM37/KDM2B/RNF2/PCGF3	7
GO:0042790	nucleolar large rRNA transcription by RNA polymerase I	0.0149314	0.0131265	NOL11/MTOR/NCL/TCOF1/IPPK/PWP1/POLR1E	7
GO:0006458	'de novo' protein folding	0.0154699	0.0135999	DNAJC2/HSPD1/PTGES3/HSPA14/UGGT1/HSPA9/DNAJC7/HSPH1/DNAJB4/HSPA13/CD74/DNAJB14	12
GO:0070936	protein K48-linked ubiquitination	0.015968	0.0140379	UBR5/ITCH/UBE2K/RNF34/UBE2C/UBE2G1/RNF4/UBE2D1/RNF8/RNF216/UBE2R2/RFFL/UBE2D3/FBXO38/RNF146	15
GO:0045005	DNA-dependent DNA replication maintenance of fidelity	0.0160596	0.0141184	DONSON/BRCA2/GEN1/ATR/RFWD3/FANCM/WRN/ZGRF1/ZRANB3/SMARCAL1/THOC1/MSH3/ATRX	13
GO:1905269	positive regulation of chromatin organization	0.0163998	0.0144174	SART3/WDR5/DNMT1/PAXIP1/JARID2/MTF2/MORC2/PPHLN1/TET1/TADA2A/RUVBL2/BRD4/SETDB1/RNF40/MYB/CHTOP/KMT2E/MIER1/CTNNB1/MPHOSPH8/RPS6KA5	21
GO:0032727	positive regulation of interferon-alpha production	0.0166092	0.0146015	DHX9/DHX36/HSPD1/CHUK/RIPK2/TBK1/IFIH1/DDX58	8
GO:0000280	nuclear division	0.0174929	0.0153784	NDC1/NCAPD3/SMC2/NAA50/NCAPG2/FANCD2/MTBP/KIF20B/ZW10/KIF18A/SMC4/BRIP1/KNTC1/BRCA2/BORA/SPDL1/GEN1/SMC3/KPNB1/FIGNL1/CCNE2/CDC20/MYBL2/CDC27/RAD21/SPAST/PSRC1/BUB3/FANCM/CCSAP/AURKB/CEP97/SEH1L/SMC1A/RANBP1/LSM14A/RMI1/ANKLE2/CLASP1/UBE2S/UBE2C/PHF13/PKMYT1/MYBL1/SPICE1/BCL2L11/RAD1/KIF3B/APC/MSH3/NDE1/CLASP2/UBR2/RAD51D/RAD50/PRKAR1A/ATRX/CENPC/RIOK2/IK/AGO4/BANF1/NEK9/DUSP1/PHB2	65
GO:0002831	regulation of response to biotic stimulus	0.0176382	0.0155061	PRKDC/PAK2/PTPN11/DHX9/ABCE1/PSME4/MED1/LYAR/PSMD2/HSPD1/ITCH/PSME3/PSMD1/UBE2K/RBM14/NRAS/PSMD12/HSP90AB1/NONO/SFPQ/LSM14A/POLR3B/HSP90AA1/XRCC5/CHUK/EIF2AK4/PSMC1/KRAS/PSPC1/RIPK2/TBK1/SLC15A4/RNF216/AKIRIN2/APPL2/POLR3F/PSMC6/POLR3C/FBXW11/SUMO1/LY86/PSMB5/XIAP/PSMA7/PARP14/JAK1/CREBBP/DDX60/DDX58/A2M/PIAS1/TRAF6/CLEC10A/HLA-E/PDPK1/NFKB1/FBXO38/TARBP2/IFI16/MR1/RPS6KA5/PSMB4/HRAS	63
GO:0006361	transcription initiation from RNA polymerase I promoter	0.0176382	0.0155061	POLR1A/POLR1B/GTF2H3/TAF1A/BAZ2A/UBTF/ERCC3/POLR1E/MNAT1/TAF1D/CCNH	11
GO:0031334	positive regulation of protein-containing complex assembly	0.0178003	0.0156486	CKAP5/ICE1/DHX33/EIF4G1/GSK3B/DLG1/ASAP1/MTOR/GTF2H3/ATR/TFRC/MAPRE1/PSRC1/PARP1/CLIP1/NCKAP1/AP1AR/CLASP1/HSP90AA1/TERF1/WASF1/DDB1/RPA1/GNL3L/BAG4/ERCC3/BCL2L11/CAND1/CUL4A/GMFB/FAF1/VCP/PFN2/FER/PSMC6/SUMO1/ARFIP1/ABCA3/P2RY12/CCR7/FMN1/MAPK9	42
GO:0072384	organelle transport along microtubule	0.0182955	0.016084	OPA1/SPAST/LRPPRC/KIF5B/DYNC1H1/WASF1/BICD1/KIF3B/AP3M2/AP3D1/COPG2/AP3B1/RAB6A/NDE1/FBXW11/KIF13A/TRAK2/SYBU	18
GO:0010824	regulation of centrosome duplication	0.0187513	0.0164847	PLK4/STIL/CHORDC1/GEN1/RBM14/NAT10/CENPJ/CEP76/SPICE1/TRIM37/CEP120/PDCD6IP	12
GO:0032648	regulation of interferon-beta production	0.0191825	0.0168638	PTPN11/DHX9/POLR3A/POLR3B/HSP90AA1/RIPK2/TBK1/RNF216/POLR3F/POLR3C/IFIH1/REL/DDX58	13
GO:0006367	transcription initiation from RNA polymerase II promoter	0.0191882	0.0168688	MED1/DHX36/TAF5/TAF2/E2F3/GTF2H3/POLR2D/PAXIP1/TEAD1/POLR2B/GTF2E1/CDK8/MED17/TAF4/ERCC3/CAND1/SRF/GTF2F2/POLR2A/MNAT1/PSMC6/MED12/NR2C1/NOTCH2/PPARD/MED27/NR1D2/CREBBP/YAP1/PTEN/TBX5/CCNH/MAML2	33
GO:0070125	mitochondrial translational elongation	0.0191882	0.0168688	GFM1/MRPL3/MRPS30/MRPL19/MRPL30/MRPL42/MRPS10/MRPS22/MRPS9/PTCD3/MRPL11/MRPL54/MRPL51/MRPL21/MRPL2/MRPL48/MRPL12/MRPS11/MRPS12	19
GO:1903312	negative regulation of mRNA metabolic process	0.0191882	0.0168688	DHX9/SYNCRIP/MTOR/BARD1/HNRNPD/LARP1/CCNT1/PTBP1/TARDBP/ELAVL1/HNRNPA2B1/PAIP1/BAG4/SFSWAP/FUS/HNRNPC/RNF40/ANGEL2/CIRBP	19
GO:0002200	somatic diversification of immune receptors	0.0193709	0.0170294	PRKDC/MSH6/MSH2/RNF168/HSPD1/PAXIP1/TFRC/NBN/EXOSC3/SUPT6H/SLC15A4/RNF8/THOC1/MSH3/TNFSF13/CD40LG/CCR6	17
GO:0006482	protein demethylation	0.0193778	0.0170354	KDM3A/JARID2/KDM2A/PHF8/KDM2B/JMJD1C/KDM6A/KDM3B/KDM4B/PHF2	10
GO:0008214	protein dealkylation	0.0193778	0.0170354	KDM3A/JARID2/KDM2A/PHF8/KDM2B/JMJD1C/KDM6A/KDM3B/KDM4B/PHF2	10
GO:0043928	exonucleolytic catabolism of deadenylated mRNA	0.0193778	0.0170354	PATL1/HBS1L/EXOSC3/EXOSC9/DCP2/TTC37/EDC4/EXOSC4/NT5C3B/LSM4	10
GO:0071539	protein localization to centrosome	0.0193778	0.0170354	STIL/NEDD1/GSK3B/CEP72/MAPRE1/C2CD3/BICD1/CEP250/APC/CEP83	10
GO:0033157	regulation of intracellular protein transport	0.0196401	0.0172661	PTPN11/NOLC1/KIF20B/ICE1/ECT2/GSK3B/YWHAG/UBR5/BARD1/TARDBP/KIF5B/HSP90AB1/IPO5/YWHAQ/NUP54/MIEF1/YWHAZ/NPEPPS/TFDP1/BAG4/USP36/NMT1/MAPK8/TM9SF4/ANP32B/LMAN1/TFDP2/PPP3R1/ATG13/RBM22/RNF31/GCC2/RIOK2/UBE2D3/TMEM30A/PPM1A/PRNP/UBE2J2/ARHGAP44/HRAS/RUFY3	41
GO:0008088	axo-dendritic transport	0.0203258	0.0178688	OPA1/SPAST/KIF5B/DYNC1H1/SFPQ/WASF1/KIF3B/AP3M2/AP3D1/AP3B1/FBXW11/ARL8B/SPG11/TRAK2/SYBU/TMEM108	16
GO:1904872	regulation of telomerase RNA localization to Cajal body	0.0208178	0.0183014	CCT6A/CCT8/CCT4/NAF1/EXOSC10/DCP2/RUVBL2	7
GO:0045841	negative regulation of mitotic metaphase/anaphase transition	0.0213093	0.0187335	ZW10/KNTC1/SPDL1/GEN1/CDC20/RAD21/BUB3/AURKB/APC/IK/DUSP1	11
GO:0070126	mitochondrial translational termination	0.0214181	0.0188292	MRPL3/MRPS30/MRPL19/MRPL30/MRPL42/MRPS10/MTRF1L/MRPS22/MRPS9/PTCD3/MRPL11/MRPL54/MRPL51/MRPL21/MRPL2/MRPL48/MRPL12/MRPS11/MRPS12	19
GO:1901532	regulation of hematopoietic progenitor cell differentiation	0.0214181	0.0188292	PRKDC/PSME4/PSMD2/DHX36/ITCH/PSME3/PSMD1/PSMD12/HSPA9/PSMC1/SETD1A/METTL14/DPF2/PSMC6/MYB/PSMB5/PSMA7/YAP1/PSMB4	19
GO:0009127	purine nucleoside monophosphate biosynthetic process	0.0217563	0.0191265	GMPS/PAICS/PPAT/GART/ATIC/DCK/ADA/DGUOK	8
GO:0016197	endosomal transport	0.0220101	0.0193496	ACAP2/RAB10/GOSR1/DNM1L/ANKRD27/VTA1/REPS1/VTI1A/LMTK2/RHOBTB3/RAB7A/VCP/AP3D1/AP3B1/SNX6/RAB6A/EPS15L1/ZFYVE16/KIAA1109/ANKRD50/RAB14/ARL8B/GCC2/ANKFY1/TMEM87B/ARFIP1/TBC1D5/EVI5/PREPL/SPAG9/ITSN2/STAM2/EPS15/SNX2/VAMP3/SNX18/VTI1B/ARHGAP44/DENND1B/LYST	40
GO:0098813	nuclear chromosome segregation	0.022012	0.0193512	NDC1/NCAPD3/SMC2/NAA50/NCAPG2/FANCD2/ZW10/KIF18A/ECT2/SMC4/BRIP1/KNTC1/SPDL1/GEN1/SMC3/KPNB1/CCNE2/TTL/CDC20/CDC27/RAD21/PSRC1/BUB3/FANCM/AURKB/SEH1L/SMC1A/DYNC1H1/SFPQ/RMI1/UBE2C/MCMBP/PHF13/SPICE1/ESCO1/APC/ATRX/CENPC/RIOK2/IK/AGO4/CTNNB1/DUSP1/PHB2	44
GO:0071824	protein-DNA complex subunit organization	0.0222664	0.0195749	PSME4/MCM6/SUPT16H/SART3/HAT1/LIN54/CDC45/MCM3/GTF2H3/MIS18BP1/SMARCC1/SET/PARP1/GTF2E1/BAZ2A/CENPW/NASP/TERF1/DDB1/RPA1/ACTR6/UBTF/ANP32E/ERCC3/CAND1/ANP32B/CENPM/RNF4/CUL4A/SUPT6H/POLR1E/RNF8/MNAT1/SMARCC2/POLE3/MYC/RBBP7/PSMC6/BRD2/NAP1L4/ATRX/CENPC/PIAS1/TSPYL1/CCNH	45
GO:0051053	negative regulation of DNA metabolic process	0.0229018	0.0201335	MSH6/MSH2/DNAJC2/UBR5/NAT10/PARP1/NBN/EXOSC10/TERF1/PIF1/XRCC5/GNL3L/ZRANB3/DCP2/HNRNPC/POT1/TFIP11/HNRNPA1/THOC1/MSH3/RAD50/BMPR2/ZNF91/DUSP1	24
GO:1902369	negative regulation of RNA catabolic process	0.0232326	0.0204243	NSUN2/DHX9/SYNCRIP/DHX36/MTOR/HNRNPD/LARP1/LRPPRC/TARDBP/ELAVL1/NAF1/PAIP1/FUS/HNRNPC/ANGEL2/CIRBP	16
GO:0006891	intra-Golgi vesicle-mediated transport	0.023994	0.0210937	GOSR1/COPB2/COG5/VTI1A/COPA/GOLGA3/COPG2/RAB6A/VTI1B/RAB33B	10
GO:0009112	nucleobase metabolic process	0.023994	0.0210937	GMPS/PAICS/RRM1/PPAT/GART/MTOR/UMPS/SHMT2/PRPS1/ADA	10
GO:0043470	regulation of carbohydrate catabolic process	0.023994	0.0210937	NUP155/NDC1/NUP205/NUP153/NUP50/NUP107/NUP98/NUP160/SEH1L/NUP54/NUP43/NUP188/POM121/NUP35/POM121C/NUP210/HDAC4/FBP1/SCARB2	19
GO:0019827	stem cell population maintenance	0.0240486	0.0211417	FANCD2/WDR43/KDM3A/SMC3/POLR2D/LEO1/NCOA3/POLR2B/TAF5L/SMC1A/ELAVL1/MTF2/SS18/EIF4E/FANCC/TET1/CUL4A/METTL14/POLR2A/KDM2B/MYC/MED12/NOTCH2/YAP1/CTNNB1/LDB2/SKI	27
GO:0000288	nuclear-transcribed mRNA catabolic process, deadenylation-dependent decay	0.0245911	0.0216186	AGO2/PATL1/DHX36/POLR2D/HBS1L/EXOSC3/EXOSC9/SAMD4B/DCP2/TTC37/EDC4/CNOT11/CNOT6L/CPEB3/EXOSC4/NT5C3B/LSM4	17
GO:0002475	antigen processing and presentation via MHC class Ib	0.0245911	0.0216186	AP3D1/AP3B1/CD1C/CD1E/CD1A/HLA-E	6
GO:0033169	histone H3-K9 demethylation	0.0245911	0.0216186	KDM3A/PHF8/JMJD1C/KDM3B/KDM4B/PHF2	6
GO:0090308	regulation of DNA methylation-dependent heterochromatin assembly	0.0245911	0.0216186	DNMT1/MORC2/PPHLN1/TET1/SETDB1/MPHOSPH8	6
GO:1904814	regulation of protein localization to chromosome, telomeric region	0.0245911	0.0216186	CCT6A/CCT8/CCT4/TERF1/GNL3L/WRAP53	6
GO:2000232	regulation of rRNA processing	0.0245911	0.0216186	HEATR1/WDR75/WDR43/RIOK1/USP36/RIOK2	6
GO:0002821	positive regulation of adaptive immune response	0.0247132	0.0217259	MSH2/HSPD1/PAXIP1/TFRC/EXOSC3/EIF2AK4/RIPK2/CD1C/TNFSF13/CD1E/HLA-DRA/C3/CD1A/BTK/ADA/TRAF6/HLA-E/SASH3/FBXO38/MR1/CCR2	21
GO:1903749	positive regulation of establishment of protein localization to mitochondrion	0.0250845	0.0220523	YWHAG/YWHAQ/YWHAZ/NPEPPS/TFDP1/USP36/NMT1/MAPK8/TFDP2/PPP3R1/ATG13/RNF31/UBE2D3/UBE2J2	14
GO:0031297	replication fork processing	0.0251346	0.0220964	BRCA2/GEN1/ATR/RFWD3/FANCM/WRN/ZGRF1/ZRANB3/SMARCAL1/THOC1/ATRX	11
GO:1901068	guanosine-containing compound metabolic process	0.0251346	0.0220964	GMPS/OPA1/MFN1/DLG1/GNAI3/ENTPD7/NME1/NME3/DGUOK/NME5/MAGI3	11
GO:0006301	postreplication repair	0.0256442	0.0225444	RAD18/MSH2/POLD3/SPRTN/USP10/RPA1/UBE2V2/VCP/TRIM25/REV3L/REV1/RCHY1/POLK	13
GO:0010390	histone monoubiquitination	0.0258984	0.0227678	RNF168/LEO1/PCGF6/DDB1/TRIM37/KDM2B/RNF40/RNF2/PCGF3	9
GO:0010586	miRNA metabolic process	0.0258984	0.0227678	AGO2/XPO5/DROSHA/KHSRP/PRKRA/AGO4/NFKB1/TARBP2/HRAS	9
GO:0072665	protein localization to vacuole	0.0258984	0.0227678	PIK3R4/VTI1A/RAB7A/AP3D1/AP3B1/ZFYVE16/GCC2/SCARB2/KPTN/VPS13A/MFSD1/VPS13D/VTI1B/VPS13C/GNPTAB/NCOA4	16
GO:0030953	astral microtubule organization	0.0260894	0.0229358	DLG1/KPNB1/CENPJ/CLASP1/CEP120	5
GO:0048251	elastic fiber assembly	0.0260894	0.0229358	MFAP4/LOX/FBLN5/ATP7A/MYH11	5
GO:1901838	positive regulation of transcription of nucleolar large rRNA by RNA polymerase I	0.0260894	0.0229358	NOL11/MTOR/NCL/IPPK/PWP1	5
GO:1904779	regulation of protein localization to centrosome	0.0260894	0.0229358	GSK3B/CEP72/BICD1/CEP250/APC	5
GO:2000234	positive regulation of rRNA processing	0.0260894	0.0229358	HEATR1/WDR75/WDR43/RIOK1/RIOK2	5
GO:0006303	double-strand break repair via nonhomologous end joining	0.0266475	0.0234264	PRKDC/RNF168/BARD1/MDC1/POLA1/PAXIP1/LIG3/NBN/DCLRE1B/XRCC5/UBE2V2/KDM2A/POT1/TFIP11/RNF8/SMARCAL1/SUMO1/RAD50/WRAP53/PNKP	20
GO:0006892	post-Golgi vesicle-mediated transport	0.026962	0.0237029	GOPC/EXOC5/ARFGEF2/RAB10/AP1AR/VTI1A/AP3D1/SCFD1/EXOC8/RAB14/ANKFY1/MACF1/PREPL/KIF13A/KLHL20/VPS13A/EPS15/VAMP3/VTI1B/VPS13C/KIF16B	21
GO:2000736	regulation of stem cell differentiation	0.0270235	0.023757	NSUN2/PRKDC/PSME4/CDK12/PSMD2/DHX36/KDM3A/ITCH/PSME3/PSMD1/PSMD12/PWP1/HSPA9/PSMC1/SETD1A/PSMC6/MYB/PSMB5/PSMA7/YAP1/TBX5/PSMB4	22
GO:1903050	regulation of proteolysis involved in cellular protein catabolic process	0.0270387	0.0237704	GSK3B/XPO1/PSME3/CDC20/UBE2K/SMARCC1/TLK2/TMTC3/HSP90AB1/ANKIB1/CSNK2A1/USP14/UCHL5/UBE2V2/GLMN/PSMC1/CSNK1A1/VCP/FBXO22/GNA12/USP25/RNF40/SUMO1/TMF1/ZYG11B/RNF19A/IL33/HSPBP1/PIAS1/PTEN/MTM1/RCHY1/CEBPA/FOXF2/MAPK9/RNF180	36
GO:0006144	purine nucleobase metabolic process	0.0270387	0.0237704	GMPS/PAICS/PPAT/GART/SHMT2/PRPS1/ADA	7
GO:0034501	protein localization to kinetochore	0.0270387	0.0237704	ZWILCH/MTBP/ZW10/SPDL1/BUB3/AURKB/IK	7
GO:0045947	negative regulation of translational initiation	0.0270387	0.0237704	AGO2/LARP1/EIF2S1/EIF2AK4/EIF4EBP1/EIF4EBP2/BANK1	7
GO:0098727	maintenance of cell number	0.0274649	0.024145	FANCD2/WDR43/KDM3A/SMC3/POLR2D/LEO1/NCOA3/POLR2B/TAF5L/SMC1A/ELAVL1/MTF2/SS18/EIF4E/FANCC/TET1/CUL4A/METTL14/POLR2A/KDM2B/MYC/MED12/NOTCH2/YAP1/CTNNB1/LDB2/SKI	27
GO:0000291	nuclear-transcribed mRNA catabolic process, exonucleolytic	0.0281363	0.0247353	PATL1/HBS1L/EXOSC3/EXOSC9/DCP2/TTC37/EDC4/EXOSC4/NT5C3B/LSM4	10
GO:1905508	protein localization to microtubule organizing center	0.0281363	0.0247353	STIL/NEDD1/GSK3B/CEP72/MAPRE1/C2CD3/BICD1/CEP250/APC/CEP83	10
GO:0030071	regulation of mitotic metaphase/anaphase transition	0.0281749	0.0247692	ZW10/KNTC1/SPDL1/GEN1/CDC20/CDC27/RAD21/BUB3/AURKB/UBE2C/APC/RIOK2/IK/DUSP1	14
GO:0006413	translational initiation	0.0283947	0.0249624	AGO2/NCBP1/DENR/NCBP2/ABCE1/DHX33/EIF4G1/EIF4G3/KHDRBS1/MTOR/MTIF2/RPS6KB1/POLR2D/LARP1/EIF4H/EIF2S2/EIF3J/DDX1/EIF2S1/EIF4E/EIF5B/PAIP1/EIF2AK4/EIF4EBP1/YTHDF1/EIF2B2/EIF3M/DHX29/EIF4EBP2/DNAJC3/BANK1/KLHL25/RPS6KB2	33
GO:1903747	regulation of establishment of protein localization to mitochondrion	0.0288232	0.0253391	YWHAG/YWHAQ/YWHAZ/NPEPPS/TFDP1/BAG4/USP36/NMT1/MAPK8/LMAN1/TFDP2/PPP3R1/ATG13/RNF31/UBE2D3/UBE2J2	16
GO:0010970	transport along microtubule	0.0289417	0.0254433	OPA1/SPAST/LRPPRC/KIF5B/DYNC1H1/SFPQ/SSX2IP/WASF1/BICD1/TTC26/KIF3B/AP3M2/AP3D1/COPG2/AP3B1/RAB6A/NDE1/FBXW11/TRIP11/IFT122/ARL8B/SPG11/DYNLL1/KIF13A/DYNC2H1/TRAK2/SYBU/TMEM108	28
GO:0090151	establishment of protein localization to mitochondrial membrane	0.0290614	0.0255486	YWHAG/YWHAQ/HSP90AA1/YWHAZ/TFDP1/BCL2L11/NMT1/MAPK8/TFDP2/AGK/AP3B1/PPP3R1/TIMM8B	13
GO:0002824	positive regulation of adaptive immune response based on somatic recombination of immune receptors built from immunoglobulin superfamily domains	0.0291163	0.0255968	MSH2/HSPD1/PAXIP1/TFRC/EXOSC3/RIPK2/CD1C/TNFSF13/CD1E/HLA-DRA/C3/CD1A/BTK/ADA/TRAF6/HLA-E/SASH3/FBXO38/MR1/CCR2	20
GO:1902100	negative regulation of metaphase/anaphase transition of cell cycle	0.029184	0.0256563	ZW10/KNTC1/SPDL1/GEN1/CDC20/RAD21/BUB3/AURKB/APC/IK/DUSP1	11
GO:0044774	mitotic DNA integrity checkpoint	0.0292389	0.0257046	PRKDC/CLSPN/TOPBP1/FANCD2/MSH2/DONSON/RFWD3/MDC1/NBN/CASP2/TFDP1/ATF2/TFDP2/RINT1/NAE1/PRMT1/CNOT11/HUS1/CNOT6L/FOXN3/TAOK3	21
GO:0045839	negative regulation of mitotic nuclear division	0.0292668	0.0257291	MTBP/ZW10/KNTC1/SPDL1/GEN1/CDC20/RAD21/BUB3/AURKB/APC/IK/DUSP1	12
GO:0051646	mitochondrion localization	0.0292668	0.0257291	OPA1/MFN1/SPAST/LRPPRC/DNM1L/WASF1/ARMC1/MARK2/MEF2A/MTM1/TRAK2/SYBU	12
GO:0006323	DNA packaging	0.0302469	0.0265908	NCAPD3/SMC2/NCAPG2/PSME4/SMC4/SART3/HAT1/LIN54/SRPK1/DNMT1/MIS18BP1/SET/BAZ2A/CENPW/NASP/MORC2/PPHLN1/PHF13/BEND3/TET1/ANP32B/CENPM/PHF8/RNF8/POLE3/SETDB1/RBBP7/BRD2/ACIN1/NAP1L4/CDAN1/ATRX/CENPC/PHF2/ZNFX1/BANF1/TSPYL1/FAM172A/MPHOSPH8	39
GO:0009416	response to light stimulus	0.0305004	0.0268136	MSH6/RAD18/MSH2/DHX36/BRCA2/MTOR/ATR/USP1/HMGCS1/PARP1/AURKB/POLD3/PPID/WRN/SPRTN/EIF2S1/DDB1/USP28/PPP1CC/METAP1/CEP250/UBE4B/EIF2AK4/ERCC3/NMT1/MAPK8/ZRANB3/KRAS/GNB1/RUVBL2/DDHD2/CRY1/MYC/MFAP4/HUS1/ATP1A2/B4GALT2/CREBBP/AQP1/PIAS1/CRY2/REV1/CIRBP/DUSP1/MAPK10/CAT/POLK/FBXL17/CCDC66	49
GO:0046546	development of primary male sexual characteristics	0.0308928	0.0271586	RRM1/KIF18A/MSH2/BRIP1/HMGCS1/CBL/CRKL/EIF2S2/NASP/BCL2L11/SGPL1/RHOBTB3/SRD5A1/SIX4/NUDT1/WDR48/TMF1/TCF21/LHFPL2/ATRX/CTNNA1/AGO4/ARID4A/MEA1/NCOA4	25
GO:0001844	protein insertion into mitochondrial membrane involved in apoptotic signaling pathway	0.0312572	0.0274789	YWHAG/YWHAQ/YWHAZ/TFDP1/BCL2L11/NMT1/MAPK8/TFDP2/PPP3R1	9
GO:0010506	regulation of autophagy	0.0320354	0.028163	EIF4G1/GSK3B/MTOR/LARP1/ATP6V1C1/TLK2/GNAI3/DNM1L/PAFAH1B2/USP10/RB1CC1/VDAC1/USP36/EIF2AK4/FOXK1/BCL2L11/MAPK8/SOGA1/RIPK2/RPTOR/TBK1/MTMR4/TMEM39A/MTDH/SNX6/PRKAB2/SCFD1/ATG13/EXOC8/HERC1/ATG101/SPTLC2/ATF6/DAPK2/TSC1/FOXO3/MTM1/DRAM1/TMEM59/ADRB2/UCHL1/SESN1/DDIT3/VPS13D/VPS13C/TRIM14/IFI16/DCN/TRIM22/PHB2	50
GO:0002223	stimulatory C-type lectin receptor signaling pathway	0.0320354	0.028163	PAK2/PSME4/PSMD2/PSME3/PSMD1/NRAS/PSMD12/CHUK/PSMC1/KRAS/PSMC6/FBXW11/PSMB5/PSMA7/CREBBP/TRAF6/CLEC10A/PDPK1/NFKB1/RPS6KA5/PSMB4/HRAS	22
GO:0006096	glycolytic process	0.0320354	0.028163	NUP155/NDC1/NUP205/NUP153/NUP50/NUP107/NUP98/NUP160/SEH1L/NUP54/NUP43/NUP188/POM121/NUP35/FOXK1/POM121C/NUP210/HK2/TPI1/PGM2L1/HDAC4/FBP1	22
GO:0051225	spindle assembly	0.0320354	0.028163	HAUS6/SMC3/KPNB1/CDC20/MYBL2/HAUS2/GPSM2/MAPRE1/CCSAP/AURKB/CEP97/SMC1A/HAUS3/DYNC1H1/LSM14A/CLASP1/SPICE1/RNF4/KIF3B/CLASP2/CCDC69/SAC3D1	22
GO:0006283	transcription-coupled nucleotide-excision repair	0.0321814	0.0282914	GTF2H3/POLR2D/POLR2B/LIG3/POLD3/DDB1/RPA1/ERCC3/HMGN1/CUL4A/POLR2A/MNAT1/COPS8/GPS1/CCNH/POLK	16
GO:0030705	cytoskeleton-dependent intracellular transport	0.0322273	0.0283317	OPA1/SPAST/LRPPRC/KIF5B/DYNC1H1/SFPQ/SSX2IP/WASF1/BICD1/CCDC88A/TTC26/KIF3B/MYO10/AP3M2/AP3D1/COPG2/AP3B1/RAB6A/NDE1/ACTN4/FBXW11/TRIP11/IFT122/ARL8B/SPG11/DYNLL1/MYO6/CCDC186/KIF13A/DYNC2H1/TRAK2/SYBU/TMEM108	33
GO:1902850	microtubule cytoskeleton organization involved in mitosis	0.0326692	0.0287202	CKAP5/STIL/ZW10/BORA/SPDL1/SMC3/KPNB1/CDC20/MYBL2/GPSM2/SPAST/PSRC1/CCSAP/AURKB/CEP97/SMC1A/DYNC1H1/LSM14A/CLASP1/SPICE1/ITGB1/KIF3B/VCP/NDE1/CLASP2/FBXW11	26
GO:0000478	endonucleolytic cleavage involved in rRNA processing	0.0331197	0.0291163	TSR1/BMS1/NOP14/UTP20/NOL9/NOP9	6
GO:0000479	endonucleolytic cleavage of tricistronic rRNA transcript (SSU-rRNA, 5.8S rRNA, LSU-rRNA)	0.0331197	0.0291163	TSR1/BMS1/NOP14/UTP20/NOL9/NOP9	6
GO:0009299	mRNA transcription	0.0331197	0.0291163	MED1/TFCP2/SUPT6H/AP3B1/HIPK3/DDX5	6
GO:0023035	CD40 signaling pathway	0.0331197	0.0291163	FANCD2/ITGB1/RNF31/CD40LG/PHB2/SLAMF1	6
GO:2000144	positive regulation of DNA-templated transcription, initiation	0.0332095	0.0291952	MED1/DHX36/PAXIP1/MED17/CAND1/SRF/SETX/PSMC6/MED12/CTNNB1	10
GO:0000245	spliceosomal complex assembly	0.0332095	0.0291952	NCBP1/SRSF1/SRPK1/SRPK2/GCFC2/DDX1/CELF1/LUC7L2/SFSWAP/SNRNP200/SETX/SF3A3/SNRPC/SNRPG/SLU7/SNRPD2/CELF2	17
GO:0099111	microtubule-based transport	0.0332095	0.0291952	OPA1/SPAST/LRPPRC/KIF5B/DYNC1H1/SFPQ/SSX2IP/WASF1/BICD1/TTC26/KIF3B/AP3M2/AP3D1/COPG2/AP3B1/RAB6A/NDE1/DNAAF2/FBXW11/TRIP11/IFT122/ARL8B/SPG11/DYNLL1/KIF13A/DYNC2H1/NME5/TRAK2/AQP4/CABYR/SYBU/TMEM108	32
GO:0000729	DNA double-strand break processing	0.0334851	0.0294376	BRIP1/BARD1/NBN/WDR70/UBE2V2/RNF138/RBBP8/RAD50	8
GO:0019079	viral genome replication	0.033583	0.0295236	DEK/SRPK1/SRPK2/ILF3/LARP1/PPID/CCNK/STAU1/MORC2/DDB1/EIF2AK4/PKN2/VCP/TMEM39A/SETDB1/ATG16L1/PCBP1/YTHDC2/CTBP2/BANF1/TARBP2/IFI16/MPHOSPH8/OAS2	24
GO:0046605	regulation of centrosome cycle	0.033583	0.0295236	PLK4/STIL/CHORDC1/GEN1/RBM14/NAT10/CENPJ/CEP76/SPICE1/TRIM37/CEP120/PDCD6IP	12
GO:0051204	protein insertion into mitochondrial membrane	0.033583	0.0295236	YWHAG/YWHAQ/HSP90AA1/YWHAZ/TFDP1/BCL2L11/NMT1/MAPK8/TFDP2/AGK/PPP3R1/TIMM8B	12
GO:0033046	negative regulation of sister chromatid segregation	0.033583	0.0295236	ZW10/KNTC1/SPDL1/GEN1/CDC20/RAD21/BUB3/AURKB/APC/IK/DUSP1	11
GO:0033048	negative regulation of mitotic sister chromatid segregation	0.033583	0.0295236	ZW10/KNTC1/SPDL1/GEN1/CDC20/RAD21/BUB3/AURKB/APC/IK/DUSP1	11
GO:2000816	negative regulation of mitotic sister chromatid separation	0.033583	0.0295236	ZW10/KNTC1/SPDL1/GEN1/CDC20/RAD21/BUB3/AURKB/APC/IK/DUSP1	11
GO:0016482	cytosolic transport	0.0342003	0.0300663	RDX/MTMR2/KIF5B/AP1AR/GOSR1/ANKRD27/VTI1A/LMTK2/RHOBTB3/RAB7A/SNX6/RAB6A/RAB14/GCC2/ANKFY1/TMEM87B/ARFIP1/TBC1D5/EVI5/PREPL/SPAG9/KLHL20/VPS13A/EPS15/SNX2/VAMP3/VTI1B/VPS13C/KIF16B	29
GO:0006757	ATP generation from ADP	0.0342899	0.030145	NUP155/NDC1/NUP205/NUP153/NUP50/NUP107/NUP98/NUP160/SEH1L/NUP54/NUP43/NUP188/POM121/NUP35/FOXK1/POM121C/NUP210/HK2/TPI1/PGM2L1/HDAC4/FBP1	22
GO:0032886	regulation of microtubule-based process	0.0343355	0.0301851	CKAP5/PLK4/STIL/KIF18A/CHORDC1/GSK3B/BORA/GEN1/GPSM2/RBM14/SPAST/CAMSAP1/NAT10/MAPRE1/PSRC1/CLIP1/CCSAP/CEP97/CENPJ/CEP76/DYNC1H1/CLASP1/BICD1/SPICE1/SKA2/TRIM37/RNF4/MARK2/KLHL42/APC/CLASP2/CEP120/PDCD6IP/TTBK2/ATXN7/MACF1/CCR6	37
GO:1902036	regulation of hematopoietic stem cell differentiation	0.0355164	0.0312233	PRKDC/PSME4/PSMD2/ITCH/PSME3/PSMD1/PSMD12/HSPA9/PSMC1/SETD1A/PSMC6/MYB/PSMB5/PSMA7/YAP1/PSMB4	16
GO:0007091	metaphase/anaphase transition of mitotic cell cycle	0.0356708	0.031359	ZW10/KNTC1/SPDL1/GEN1/CDC20/CDC27/RAD21/BUB3/AURKB/UBE2C/APC/RIOK2/IK/DUSP1	14
GO:0046824	positive regulation of nucleocytoplasmic transport	0.0356708	0.031359	DHX9/NCBP2/ECT2/GSK3B/UBR5/KHDRBS1/CPSF6/TARDBP/HSP90AB1/IPO5/ANP32B/RBM22/RIOK2/PPM1A	14
GO:0016052	carbohydrate catabolic process	0.0361605	0.0317895	NUP155/NDC1/NUP205/NUP153/NUP50/NUP107/RPE/NUP98/GPD2/NUP160/SEH1L/PGM2/NUP54/NUP43/NUP188/POM121/RB1CC1/NUP35/FOXK1/POM121C/XYLB/NUP210/PYGL/HK2/GK5/NEU3/TPI1/PGM2L1/HDAC4/FBP1/SCARB2/PGD/MANBA	33
GO:0031396	regulation of protein ubiquitination	0.0371133	0.0326272	MTBP/SENP2/UBR5/MTOR/CDC20/DCUN1D1/PAXIP1/FANCM/HSP90AB1/SPRTN/HSP90AA1/UBE2S/UBE2C/SIAH2/GNL3L/WDR70/GLMN/UBXN2A/PRMT3/RIPK2/UBE2D1/CRY1/DERL1/RNF40/WDR48/XIAP/MYCBP2/HSPBP1/PTEN/TRAF6/RCHY1/FOXF2/MAPK9/RNF180	34
GO:0045070	positive regulation of viral genome replication	0.0373385	0.0328251	SRPK1/SRPK2/LARP1/PPID/STAU1/DDB1/PKN2/TMEM39A/TARBP2	9
GO:0060218	hematopoietic stem cell differentiation	0.0374341	0.0329091	PRKDC/PSME4/PSMD2/ITCH/PSME3/PSMD1/PSMD12/XRCC5/HSPA9/PSMC1/SETD1A/SRF/PSMC6/MYB/PSMB5/PSMA7/YAP1/PSMB4	18
GO:0048608	reproductive structure development	0.0374341	0.0329091	PLK4/PTPN11/RRM1/KIF18A/MSH2/BRIP1/MED1/SENP2/BRCA2/RBM15/DLG1/NUP107/SMARCC1/HMGCS1/CHD7/CBL/HSP90AB1/CRKL/EIF2S2/CASP2/NASP/TAF4/STK3/BCL2L11/SGPL1/RHOBTB3/SRD5A1/SIX4/NUDT1/WDR48/ASB1/EIF2B2/TMF1/NOTCH2/ASH1L/GRHL2/BMPR2/PPARD/ZFX/TCF21/ATRX/CTNNA1/C3/ALOX15B/ADA/AGO4/PTEN/ARID4A/ROBO2/CEBPA/TIPARP/FOXF2/PLAC1/DCN/PKD2/MEA1/MYOCD/MDFI/NCOA4	59
GO:0030422	production of siRNA involved in RNA interference	0.0374341	0.0329091	AGO2/DROSHA/TSN/PRKRA/TARBP2	5
GO:0031442	positive regulation of mRNA 3'-end processing	0.0374341	0.0329091	NCBP1/NCBP2/DHX36/LEO1/CPEB3	5
GO:0070203	regulation of establishment of protein localization to telomere	0.0374341	0.0329091	CCT6A/CCT8/CCT4/TERF1/WRAP53	5
GO:0071044	histone mRNA catabolic process	0.0374341	0.0329091	SSB/MTPAP/EXOSC10/DCP2/EXOSC4	5
GO:0090309	positive regulation of DNA methylation-dependent heterochromatin assembly	0.0374341	0.0329091	DNMT1/MORC2/PPHLN1/SETDB1/MPHOSPH8	5
GO:0043967	histone H4 acetylation	0.0374341	0.0329091	NAA50/HAT1/BRCA2/WDR5/TRRAP/HCFC1/PHF20/IWS1/EP400/ATF2/BEND3/JADE3/MSL1/RUVBL2/USP22	15
GO:0044773	mitotic DNA damage checkpoint	0.0374341	0.0329091	PRKDC/CLSPN/TOPBP1/FANCD2/MSH2/DONSON/RFWD3/MDC1/NBN/CASP2/TFDP1/ATF2/TFDP2/RINT1/PRMT1/CNOT11/HUS1/CNOT6L/FOXN3/TAOK3	20
GO:0016241	regulation of macroautophagy	0.0374341	0.0329091	MTOR/LARP1/ATP6V1C1/GNAI3/PAFAH1B2/RB1CC1/VDAC1/USP36/MAPK8/RIPK2/RPTOR/TBK1/TMEM39A/SNX6/PRKAB2/SCFD1/ATG13/EXOC8/ATG101/SPTLC2/TSC1/MTM1/ADRB2/UCHL1/SESN1/VPS13D/VPS13C/DCN	28
GO:0043467	regulation of generation of precursor metabolites and energy	0.0374341	0.0329091	NUP155/NDC1/NUP205/NUP153/GSK3B/NUP50/MTOR/NUP107/NUP98/NUP160/SEH1L/NUP54/NUP43/NUP188/POM121/NUP35/POM121C/NUP210/VCP/SHMT2/HDAC4/FBP1/TACO1/PRDM16/ATP7A/CHCHD2/EPM2AIP1/PHB2	28
GO:0009185	ribonucleoside diphosphate metabolic process	0.037938	0.0333522	NUP155/NDC1/NUP205/NUP153/DLG1/NUP50/NUP107/NUP98/NUP160/SEH1L/NUP54/ENTPD7/NUP43/NUP188/POM121/NUP35/FOXK1/POM121C/NUP210/HK2/TPI1/PGM2L1/HDAC4/FBP1/MAGI3	25
GO:0007094	mitotic spindle assembly checkpoint	0.0382225	0.0336023	ZW10/KNTC1/SPDL1/GEN1/CDC20/BUB3/AURKB/APC/IK/DUSP1	10
GO:0033120	positive regulation of RNA splicing	0.0382225	0.0336023	NCBP1/TRA2B/NCL/NUP98/HNRNPLL/POLR2A/SETX/SLC38A2/RBM22/CIRBP	10
GO:0044818	mitotic G2/M transition checkpoint	0.0382225	0.0336023	CLSPN/TOPBP1/DONSON/NBN/RINT1/NAE1/NABP2/HUS1/FOXN3/TAOK3	10
GO:0071173	spindle assembly checkpoint	0.0382225	0.0336023	ZW10/KNTC1/SPDL1/GEN1/CDC20/BUB3/AURKB/APC/IK/DUSP1	10
GO:0071174	mitotic spindle checkpoint	0.0382225	0.0336023	ZW10/KNTC1/SPDL1/GEN1/CDC20/BUB3/AURKB/APC/IK/DUSP1	10
GO:0009124	nucleoside monophosphate biosynthetic process	0.038588	0.0339236	GMPS/PAICS/PPAT/GART/UMPS/ATIC/TK1/DCK/PRPS1/ADA/DGUOK	11
GO:0006470	protein dephosphorylation	0.0396592	0.0348653	PTPN11/MASTL/GSK3B/DLG1/MTOR/RPRD1B/PPP1R12A/PPP6R3/SET/MTMR2/PTBP1/HSP90AB1/RNGTT/ANKLE2/PPP1CC/PHLPP2/LMTK2/PPP2R5D/LRRC40/MTMR4/DUSP12/RPRD1A/PPP3R1/CTTNBP2NL/PHLPP1/FBXW11/PPP2R5E/PPP6C/PPP2R3A/SHOC2/RCAN2/TSC1/CRY2/PPP1R14B/PTPRJ/PTEN/PPM1A/MTM1/PPP3CA/PPP2R5C/PHACTR2/DLC1/PTPRG/PHACTR1/PTPN3/CD33/PPP4C/DUSP1/UBLCP1	49
GO:1902099	regulation of metaphase/anaphase transition of cell cycle	0.0397192	0.0349181	ZW10/KNTC1/SPDL1/GEN1/CDC20/CDC27/RAD21/BUB3/AURKB/UBE2C/APC/RIOK2/IK/DUSP1	14
GO:0000819	sister chromatid segregation	0.0404264	0.0355397	NCAPD3/SMC2/NAA50/NCAPG2/ZW10/KIF18A/SMC4/KNTC1/SPDL1/GEN1/SMC3/KPNB1/CDC20/CDC27/RAD21/PSRC1/BUB3/AURKB/SEH1L/SMC1A/SFPQ/UBE2C/MCMBP/PHF13/ESCO1/APC/ATRX/CENPC/RIOK2/IK/CTNNB1/DUSP1/PHB2	33
GO:1900739	regulation of protein insertion into mitochondrial membrane involved in apoptotic signaling pathway	0.0404264	0.0355397	YWHAG/YWHAQ/YWHAZ/TFDP1/NMT1/MAPK8/TFDP2/PPP3R1	8
GO:1900740	positive regulation of protein insertion into mitochondrial membrane involved in apoptotic signaling pathway	0.0404264	0.0355397	YWHAG/YWHAQ/YWHAZ/TFDP1/NMT1/MAPK8/TFDP2/PPP3R1	8
GO:0042176	regulation of protein catabolic process	0.04155	0.0365275	PSMD2/GSK3B/XPO1/ITCH/PSME3/CDC20/BARD1/PSMD1/UBE2K/RDX/SMARCC1/SF3B3/TLK2/TMTC3/HSP90AB1/AREL1/ANKIB1/CSNK2A1/HSP90AA1/USP14/DDB1/UCHL5/AZIN1/UBE2V2/GLMN/PSMC1/UBXN2A/CSNK1A1/ADAM9/FAF1/RAB7A/VCP/APC/FBXO22/GNA12/USP25/RNF40/SUMO1/TMF1/ZYG11B/MYCBP2/RNF19A/IL33/SH3D19/HSPBP1/PIAS1/SMURF2/PTEN/MTM1/RCHY1/CEBPA/TIPARP/FOXF2/MAPK9/PTPN3/RNF180	56
GO:0016311	dephosphorylation	0.0415659	0.0365416	PTPN11/MASTL/RRP1B/GSK3B/DLG1/MTOR/RPRD1B/PPP1R12A/PPP6R3/SET/MTMR2/PTBP1/HSP90AB1/SMG7/MPHOSPH10/RNGTT/ANKLE2/SYNJ2/PPP1CC/PKMYT1/PHLPP2/LMTK2/BAG4/PPP2R5D/NANP/NT5DC3/LRRC40/OCRL/MTMR4/CSRNP2/DUSP12/RPRD1A/PPP3R1/IMPA1/CTTNBP2NL/PHLPP1/FBXW11/PPP2R5E/SYNJ1/PPP6C/ATP1A2/FBP1/PPP2R3A/FKBP15/SHOC2/RCAN2/TSC1/CRY2/PPP1R14B/PTPRJ/PTEN/PPM1A/MTM1/PPP3CA/PPP2R5C/PHACTR2/PNKP/DLC1/PTPRG/ALPL/CA3/PHACTR…	69
GO:0061458	reproductive system development	0.0420448	0.0369625	PLK4/PTPN11/RRM1/KIF18A/MSH2/BRIP1/MED1/SENP2/BRCA2/RBM15/DLG1/NUP107/SMARCC1/HMGCS1/CHD7/CBL/HSP90AB1/CRKL/EIF2S2/CASP2/NASP/TAF4/STK3/BCL2L11/SGPL1/RHOBTB3/SRD5A1/SIX4/NUDT1/WDR48/ASB1/EIF2B2/TMF1/NOTCH2/ASH1L/GRHL2/BMPR2/PPARD/ZFX/TCF21/ATRX/CTNNA1/C3/ALOX15B/ADA/AGO4/PTEN/ARID4A/ROBO2/CEBPA/TIPARP/FOXF2/PLAC1/DCN/PKD2/MEA1/MYOCD/MDFI/NCOA4	59
GO:0009048	dosage compensation by inactivation of X chromosome	0.0432579	0.038029	RBM15/EXOSC10/CDYL/LRIF1/RBM15B/PCGF3	6
GO:0046855	inositol phosphate dephosphorylation	0.0432579	0.038029	MTMR2/SYNJ2/OCRL/IMPA1/SYNJ1/PTEN	6
GO:0048311	mitochondrion distribution	0.0432579	0.038029	OPA1/DNM1L/ARMC1/MEF2A/MTM1/TRAK2	6
GO:0099116	tRNA 5'-end processing	0.0432579	0.038029	POP1/SSB/RPP30/POP7/RPP25/HSD17B10	6
GO:0000002	mitochondrial genome maintenance	0.0432579	0.038029	OPA1/LIG3/PARP1/TOP3A/MGME1/PIF1/MEF2A	7
GO:0002220	innate immune response activating cell surface receptor signaling pathway	0.0435744	0.0383073	PAK2/PSME4/PSMD2/PSME3/PSMD1/NRAS/PSMD12/CHUK/PSMC1/KRAS/PSMC6/FBXW11/PSMB5/PSMA7/CREBBP/TRAF6/CLEC10A/PDPK1/NFKB1/RPS6KA5/PSMB4/HRAS	22
GO:0042752	regulation of circadian rhythm	0.0435744	0.0383073	PRKDC/GSK3B/MTOR/HNRNPD/TARDBP/NONO/SFPQ/SIAH2/PPP1CC/KDM2A/MAPK8/PSPC1/SRRD/CRY1/PHLPP1/FBXW11/NR1D2/ADA/CRY2/MAPK9/MAPK10/FBXL17	22
GO:0007616	long-term memory	0.0438795	0.0385755	MTOR/RPS6KB1/EIF2AK4/SRF/PJA2/CPEB3/PRNP/RASGRF1/GRIA1	9
GO:0031145	anaphase-promoting complex-dependent catabolic process	0.0442942	0.0389401	PSME4/PSMD2/PSME3/CDC20/PSMD1/CDC27/BUB3/AURKB/PSMD12/UBE2S/UBE2C/PSMC1/UBE2D1/PSMC6/PSMB5/PSMA7/PSMB4	17
GO:0007019	microtubule depolymerization	0.0448187	0.0394011	CKAP5/KIF18A/SPAST/CAMSAP1/CCSAP/KIF24/CLASP1/APC/CLASP2/TTBK2/ATXN7	11
GO:0051985	negative regulation of chromosome segregation	0.0448187	0.0394011	ZW10/KNTC1/SPDL1/GEN1/CDC20/RAD21/BUB3/AURKB/APC/IK/DUSP1	11
GO:1905819	negative regulation of chromosome separation	0.0448187	0.0394011	ZW10/KNTC1/SPDL1/GEN1/CDC20/RAD21/BUB3/AURKB/APC/IK/DUSP1	11
GO:0031577	spindle checkpoint	0.0450224	0.0395802	ZW10/KNTC1/SPDL1/GEN1/CDC20/BUB3/AURKB/APC/IK/DUSP1	10
GO:0031349	positive regulation of defense response	0.0464776	0.0408595	PRKDC/PAK2/DHX9/PSME4/MED1/PSMD2/PSME3/PSMD1/UBE2K/RBM14/NRAS/PSMD12/NONO/SFPQ/LSM14A/POLR3B/HSP90AA1/XRCC5/CHUK/PSMC1/KRAS/PSPC1/RIPK2/TBK1/SLC15A4/ABCC1/AKIRIN2/POLR3F/PSMC6/POLR3C/FBXW11/PSMB5/PSMA7/CREBBP/C3/IL16/BTK/IL33/TRAF6/CLEC10A/HLA-E/PDPK1/NFKB1/CEBPA/TLR10/CCR7/ETS1/PDCD4/IFI16/RPS6KA5/PSMB4/HRAS/CCR2	53
GO:0043687	post-translational protein modification	0.0464776	0.0408595	UBXN7/DCAF17/PSME4/PSMD2/WDR5/PSME3/TTL/PSMD1/DCUN1D1/PSMD12/FBXO30/CUL2/CHML/DCAF16/DDB1/CALU/STT3A/PSMC1/CAND1/ESCO1/CUL4A/GAN/KLHL5/ICMT/NAE1/KLHL42/LAMC1/FBXO22/RBBP7/PSMC6/FBXW11/COPS8/ASB1/PSMB5/CISH/UBE2M/PSMA7/GPS1/CHRDL1/KLHL2/C3/TMEM132A/KLHL20/DNAJC3/FEM1C/SPARCL1/FBXW4/MIA3/DCAF6/FBXL20/KLHL25/ATG12/PSMB4	53
GO:0006979	response to oxidative stress	0.0470963	0.0414034	FANCD2/TRA2B/ECT2/PAWR/HNRNPM/HDAC2/HNRNPD/VRK2/PARP1/WRN/ADNP2/DHFR/NONO/SFPQ/EIF2S1/STAU1/ERMP1/FANCC/CHUK/ERCC3/MAPK8/ATP2A2/ADAM9/MAPKAP1/NUDT1/SETX/EGLN1/ERCC6L2/FER/PRKRA/MYB/PXN/PSMB5/MTR/RBPMS/BTK/AQP1/PYCR1/TSC1/ADA/FOXO3/TXNIP/FBLN5/PNKP/NME5/ATP7A/SESN1/CCR7/MAP3K5/CA3/PRNP/ETS1/MAPK9/ACOX2/ETFDH/DUSP1/VKORC1L1/PKD2/CHCHD2/ALOX5/CAT/DUOX1/SLC8A1	63
GO:0002758	innate immune response-activating signal transduction	0.0473307	0.0416095	PAK2/PSME4/PSMD2/PSME3/PSMD1/NRAS/PSMD12/CHUK/PSMC1/KRAS/PSMC6/FBXW11/PSMB5/PSMA7/CREBBP/TRAF6/CLEC10A/PDPK1/NFKB1/RPS6KA5/PSMB4/HRAS	22
GO:0043666	regulation of phosphoprotein phosphatase activity	0.0473307	0.0416095	MASTL/GSK3B/MTOR/PPP1R12A/PPP6R3/SET/HSP90AB1/ANKLE2/LMTK2/PPP2R5D/PPP3R1/PPP2R5E/PPP2R3A/SHOC2/RCAN2/TSC1/CRY2/PPP1R14B/PPP2R5C/PHACTR2/PHACTR1/CD33	22
GO:0006399	tRNA metabolic process	0.0489798	0.0430592	NSUN2/POP1/SSB/FARSB/NAT10/METTL8/FAM98B/CSTF2/C2orf49/DDX1/TRMT61B/LARS2/GRSF1/MARS2/CDKAL1/TRUB1/METTL6/RPP30/TYW5/PUS1/RPUSD4/TRMT5/AIMP1/AARS2/TRMT1L/POP7/RPP25/HSD17B10/THUMPD1/METTL1	30
GO:0008584	male gonad development	0.0490505	0.0431214	RRM1/KIF18A/MSH2/BRIP1/HMGCS1/CBL/CRKL/EIF2S2/NASP/BCL2L11/SGPL1/RHOBTB3/SRD5A1/SIX4/NUDT1/WDR48/TMF1/TCF21/ATRX/CTNNA1/AGO4/ARID4A/MEA1/NCOA4	24
GO:0010822	positive regulation of mitochondrion organization	0.0491322	0.0431932	OPA1/GSK3B/YWHAG/DNM1L/YWHAQ/MIEF1/YWHAZ/TFDP1/VDAC1/BCL2L11/NMT1/MAPK8/TFDP2/DDHD2/PPP3R1/VPS13D/DCN	17
GO:0048524	positive regulation of viral process	0.0494308	0.0434557	DHX9/SRPK1/SRPK2/POLR2D/LARP1/POLR2B/CCNT1/PPID/STAU1/DDB1/PKN2/GTF2F2/RAB7A/POLR2A/TMEM39A/TMPRSS2/CD74/TARBP2	18
GO:0071214	cellular response to abiotic stimulus	0.0503097	0.0442284	PTPN11/ECT2/DHX36/FIGNL1/ATR/CASP8AP2/PARP1/TLK2/AURKB/POLD3/PPID/WRN/CASP2/EIF2S1/DDB1/XRCC5/USP28/METAP1/EIF2AK4/NMT1/MAPK8/GNB1/RAD1/RUVBL2/CAB39/LRRC8D/CRY1/SLC38A2/MYC/DAG1/MFAP4/HUS1/HDAC4/ATP1A2/CREBBP/YAP1/AQP1/CRY2/PTEN/LTBR/STK39/NFKB1/TLR5/CAPN3/MAP3K1/IFI16/PKD2/HRAS/POLK	49
GO:0104004	cellular response to environmental stimulus	0.0503097	0.0442284	PTPN11/ECT2/DHX36/FIGNL1/ATR/CASP8AP2/PARP1/TLK2/AURKB/POLD3/PPID/WRN/CASP2/EIF2S1/DDB1/XRCC5/USP28/METAP1/EIF2AK4/NMT1/MAPK8/GNB1/RAD1/RUVBL2/CAB39/LRRC8D/CRY1/SLC38A2/MYC/DAG1/MFAP4/HUS1/HDAC4/ATP1A2/CREBBP/YAP1/AQP1/CRY2/PTEN/LTBR/STK39/NFKB1/TLR5/CAPN3/MAP3K1/IFI16/PKD2/HRAS/POLK	49
GO:0010965	regulation of mitotic sister chromatid separation	0.0503767	0.0442873	ZW10/KNTC1/SPDL1/GEN1/CDC20/CDC27/RAD21/BUB3/AURKB/UBE2C/APC/RIOK2/IK/DUSP1	14
GO:0044784	metaphase/anaphase transition of cell cycle	0.0503767	0.0442873	ZW10/KNTC1/SPDL1/GEN1/CDC20/CDC27/RAD21/BUB3/AURKB/UBE2C/APC/RIOK2/IK/DUSP1	14
GO:0010508	positive regulation of autophagy	0.051556	0.0453241	GSK3B/LARP1/GNAI3/PAFAH1B2/VDAC1/EIF2AK4/BCL2L11/RIPK2/TBK1/MTDH/SPTLC2/ATF6/TSC1/FOXO3/TMEM59/ADRB2/SESN1/VPS13D/TRIM14/DCN/TRIM22/PHB2	22
GO:0033047	regulation of mitotic sister chromatid segregation	0.0521994	0.0458897	ZW10/KNTC1/SPDL1/GEN1/CDC20/RAD21/BUB3/AURKB/APC/IK/DUSP1	11
GO:1905818	regulation of chromosome separation	0.0523981	0.0460644	ZW10/KNTC1/SPDL1/GEN1/CDC20/CDC27/RAD21/BUB3/AURKB/CSNK2A1/UBE2C/APC/RIOK2/IK/DUSP1	15
GO:0040001	establishment of mitotic spindle localization	0.0523981	0.0460644	ZW10/SPDL1/KPNB1/GPSM2/CLASP1/ITGB1/NDE1/CLASP2/FBXW11	9
GO:0050685	positive regulation of mRNA processing	0.0523981	0.0460644	NCBP1/NCBP2/TRA2B/DHX36/NCL/NUP98/LEO1/CIRBP/CPEB3	9
GO:0009135	purine nucleoside diphosphate metabolic process	0.0526012	0.0462429	NUP155/NDC1/NUP205/NUP153/DLG1/NUP50/NUP107/NUP98/NUP160/SEH1L/NUP54/NUP43/NUP188/POM121/NUP35/FOXK1/POM121C/NUP210/HK2/TPI1/PGM2L1/HDAC4/FBP1/MAGI3	24
GO:0009179	purine ribonucleoside diphosphate metabolic process	0.0526012	0.0462429	NUP155/NDC1/NUP205/NUP153/DLG1/NUP50/NUP107/NUP98/NUP160/SEH1L/NUP54/NUP43/NUP188/POM121/NUP35/FOXK1/POM121C/NUP210/HK2/TPI1/PGM2L1/HDAC4/FBP1/MAGI3	24
GO:0051084	'de novo' posttranslational protein folding	0.0526012	0.0462429	PTGES3/HSPA14/UGGT1/HSPA9/DNAJC7/HSPH1/DNAJB4/HSPA13/CD74/DNAJB14	10
GO:0070202	regulation of establishment of protein localization to chromosome	0.0526012	0.0462429	CCT6A/CCT8/CCT4/TERF1/WRAP53	5
GO:0070816	phosphorylation of RNA polymerase II C-terminal domain	0.0526012	0.0462429	CDK12/GTF2H3/CCNK/BRD4/CCNH	5
GO:1904816	positive regulation of protein localization to chromosome, telomeric region	0.0526012	0.0462429	CCT6A/CCT8/CCT4/GNL3L/WRAP53	5
GO:0006090	pyruvate metabolic process	0.052602	0.0462436	NUP155/NDC1/NUP205/NUP153/NUP50/NUP107/DLAT/NUP98/NUP160/SEH1L/NUP54/NUP43/NUP188/POM121/NUP35/VDAC1/FOXK1/DLD/POM121C/NUP210/HK2/PDHX/TPI1/PGM2L1/HDAC4/FBP1	26
GO:1903362	regulation of cellular protein catabolic process	0.053739	0.0472432	GSK3B/XPO1/PSME3/CDC20/UBE2K/RDX/SMARCC1/TLK2/TMTC3/HSP90AB1/ANKIB1/CSNK2A1/HSP90AA1/USP14/UCHL5/UBE2V2/GLMN/PSMC1/CSNK1A1/FAF1/VCP/FBXO22/GNA12/USP25/RNF40/SUMO1/TMF1/ZYG11B/RNF19A/IL33/HSPBP1/PIAS1/PTEN/MTM1/RCHY1/CEBPA/FOXF2/MAPK9/RNF180	39
GO:1901216	positive regulation of neuron death	0.053739	0.0472432	GSK3B/MTOR/SRPK2/MYBL2/PARP1/CASP2/EIF2S1/ATF2/BCL2L11/ZNF746/MYB/HDAC4/UBE2M/FOXO3/CTNNB1/DDIT3/MAP3K5/PRNP	18
GO:0002285	lymphocyte activation involved in immune response	0.0560425	0.0492682	MSH6/MSH2/RNF168/HSPD1/MTOR/PAXIP1/TFRC/NBN/ENTPD7/EXOSC3/EIF2AK4/RIPK2/SUPT6H/SLC15A4/RNF8/THOC1/CD1C/MYB/NOTCH2/TNFSF13/CD40LG/ITM2A/HLA-DRA/HLA-DMB/CD74/GAPT/TSC1/ADA/DOCK11/ATP7A/CCR6	31
GO:0002888	positive regulation of myeloid leukocyte mediated immunity	0.0560425	0.0492682	DHX36/DDX21/C3/DDX58/BTK/HLA-E	6
GO:0046838	phosphorylated carbohydrate dephosphorylation	0.0560425	0.0492682	MTMR2/SYNJ2/OCRL/IMPA1/SYNJ1/PTEN	6
GO:0061158	3'-UTR-mediated mRNA destabilization	0.0560425	0.0492682	DHX36/HNRNPD/TARDBP/KHSRP/MOV10/CPEB3	6
GO:0070734	histone H3-K27 methylation	0.0560425	0.0492682	SUZ12/MTF2/EHMT1/EED/BEND3/SUPT6H	6
GO:1900363	regulation of mRNA polyadenylation	0.0560425	0.0492682	VIRMA/CPSF6/CCNT1/CPSF7/RNF40/CPEB3	6
GO:2000104	negative regulation of DNA-dependent DNA replication	0.0560425	0.0492682	DONSON/BRCA2/LIG3/ZRANB3/SMARCAL1/MSH3	6
GO:0048255	mRNA stabilization	0.0563904	0.0495741	DHX9/SYNCRIP/MTOR/HNRNPD/LARP1/TARDBP/ELAVL1/PAIP1/FUS/HNRNPC/ANGEL2/CIRBP	12
GO:0061014	positive regulation of mRNA catabolic process	0.0563904	0.0495741	AGO2/HNRNPR/DHX36/HNRNPD/TARDBP/CELF1/KHSRP/METTL14/MOV10/YTHDF1/CNOT6L/CPEB3	12
GO:0098687	chromosomal region	9.57769e-12	6.9808e-12	PRKDC/NCAPD3/CKAP5/ZWILCH/MTBP/ZW10/MCM6/KIF18A/SMC4/MSH2/KNTC1/DHX36/HAT1/BRCA2/XPO1/SSB/SPDL1/SMC3/MCM3/SMC6/AHCTF1/ATR/NUP107/PPP1R12A/RAD21/MIS18BP1/NAT10/NUP98/CBX5/BUB3/POLR2B/GAR1/CBX1/PARP1/NBN/CLIP1/BIRC5/AURKB/NUP160/SEH1L/SMC1A/PHF6/WRN/HNRNPA2B1/DCLRE1B/ORC2/CENPW/PTGES3/BAZ1B/CLASP1/TERF1/DDB1/PIF1/NUP43/XRCC5/RPA1/PPP1CC/DOT1L/ORC5/SKA2/CSNK1A1/CENPM/LRIF1/POT1/TFIP11/RNF8/NABP2/APC…	84
GO:0034708	methyltransferase complex	9.57769e-12	6.9808e-12	CBLL1/VIRMA/RBM15/SUZ12/RIOK1/WDR5/RNMT/PRDM4/HDAC2/NCOA6/PAXIP1/CBX5/JARID2/HCFC1/TEX10/PHF20/MTF2/TRMT61B/TAF4/EED/SNRPF/SETD1A/CHD8/TRIM37/METTL14/RUVBL2/ASH2L/KMT2B/RBM15B/RBBP7/RNF2/PRMT1/KDM6A/SNRPG/SNRPB/SNRPD2/METTL1/HCFC2	38
GO:0016607	nuclear speck	4.08191e-11	2.97514e-11	NCAPG2/PATL1/HAUS6/PSME4/SMC4/SRSF1/PRPF4/SART3/CBLL1/VIRMA/CDK12/DHX36/TCERG1/RBM15/RSRC1/PRPF40A/SMC6/SRPK1/FYTTD1/SRPK2/EFTUD2/CWC22/BARD1/RBM14/POLR2D/CPSF6/CDC5L/SAP130/DHX15/SMNDC1/TARDBP/TAF5L/DNAJC11/WRN/NONO/SFPQ/BAZ2A/SPRTN/NOC3L/EP400/NUP43/RNF34/LUC7L2/FAM76B/PPP1CC/ATXN2L/CDYL/REXO4/USP36/MBD4/SETD1A/CSNK1A1/PSPC1/SON/TFIP11/MSL1/PNN/SRP54/PIP5K1A/THOC1/ZC3H18/RBM15B/BRD2/PCBP1/TRIP1…	92
GO:0030684	preribosome	9.94085e-10	7.2455e-10	PRKDC/HEATR1/TSR1/WDR3/NOL10/BMS1/RRP1B/PDCD11/RIOK1/NOP58/UTP6/WDR12/UTP18/MPHOSPH10/KRR1/NOP14/UTP20/LTV1/FTSJ3/UTP14A/RRP15/XRCC5/NOP9/NOL6/MAK16/MRTO4/RPF1/NOC4L/RIOK2/WDR37/EMG1	31
GO:0005635	nuclear envelope	4.315e-09	3.14504e-09	NUP155/NDC1/NUP205/SENP1/CSE1L/NUP153/KPNA1/WDR3/RRM1/TMPO/TRA2B/GTF3C3/LMNB1/BRIP1/KPNA4/DNAJC2/SENP2/RBM15/XPO1/NUP50/KPNB1/MTOR/ATP11B/AHCTF1/TNPO3/NUP107/POLA1/SPAST/NUP98/UTP18/CBX5/IPO8/VRK2/LRPPRC/IPO9/PARP1/ARL6IP6/NUP160/BRAP/SEH1L/INTS2/IPO5/RANBP1/PHF20/CCAR1/MRPL19/NUP54/LBR/AGFG1/NUP43/NUP188/ABCF1/AKIRIN1/POM121/DPY19L4/RB1CC1/NUP35/POM121C/NUP210/FANCL/FAF1/PHF8/XPO7/AGPAT5/MNS1/MT…	94
GO:0005681	spliceosomal complex	7.36591e-09	5.36873e-09	TTF2/RBM28/TRA2B/SYNCRIP/SRSF1/HNRNPR/PRPF4/PRPF40A/HNRNPH3/EFTUD2/HNRNPM/CWC22/NCL/WBP11/CDC5L/SF3B3/DHX15/DHX35/SMNDC1/GCFC2/HNRNPA2B1/SNRNP48/DHX8/LUC7L2/BUD13/HNRNPF/SNRPF/DHX16/HNRNPC/TFIP11/GPATCH1/PNN/HNRNPA1/SNRNP200/DHX38/SF3A3/RBM22/PPWD1/SNRPC/SNRPG/SREK1/SNRPB/SLU7/IK/SNRPD2/ZMAT2/PHF5A/CIRBP/BUD31/DDX5/LSM4	51
GO:0034399	nuclear periphery	6.45192e-08	4.70255e-08	NUP205/NUP153/LMNB1/HAT1/PRPF40A/SMC3/SRPK1/AHCTF1/HNRNPM/NUP107/POLA1/RAD21/PAXIP1/NUP98/SMC1A/HNRNPA2B1/NUFIP1/NONO/SFPQ/CENPW/ZNF326/MORC2/NUP35/PSPC1/LRIF1/RUVBL2/MORC3/THOC1/KIN/DAG1/ATXN1/MYB/MBD1/ATXN7/PHF5A/ALOX5/PHB2/TEP1	38
GO:0000776	kinetochore	1.30436e-07	9.50699e-08	CKAP5/ZWILCH/MTBP/ZW10/KIF18A/KNTC1/XPO1/SPDL1/AHCTF1/NUP107/PPP1R12A/MIS18BP1/NUP98/CBX5/BUB3/CLIP1/BIRC5/AURKB/NUP160/SEH1L/SMC1A/PHF6/ORC2/CENPW/CLASP1/NUP43/PPP1CC/SKA2/CSNK1A1/CENPM/APC/NDE1/CLASP2/FBXW11/SS18L1/DCTN4/CENPC/DYNLL1/PHF2	39
GO:0071013	catalytic step 2 spliceosome	2.77675e-07	2.02386e-07	SYNCRIP/SRSF1/HNRNPR/EFTUD2/HNRNPM/CWC22/CDC5L/SF3B3/DHX35/HNRNPA2B1/DHX8/HNRNPF/SNRPF/HNRNPC/TFIP11/GPATCH1/PNN/HNRNPA1/SNRNP200/DHX38/SF3A3/RBM22/PPWD1/SNRPG/SNRPB/SLU7/SNRPD2/BUD31/DDX5	29
GO:0000775	chromosome, centromeric region	3.63026e-07	2.64596e-07	NCAPD3/CKAP5/ZWILCH/MTBP/ZW10/KIF18A/SMC4/KNTC1/XPO1/SPDL1/SMC3/SMC6/AHCTF1/NUP107/PPP1R12A/RAD21/MIS18BP1/NUP98/CBX5/BUB3/CBX1/CLIP1/BIRC5/AURKB/NUP160/SEH1L/SMC1A/PHF6/ORC2/CENPW/BAZ1B/CLASP1/NUP43/PPP1CC/SKA2/CSNK1A1/CENPM/APC/NDE1/CLASP2/FBXW11/SS18L1/DCTN4/ATRX/CENPC/DYNLL1/PHF2/PPP2R5C	48
GO:0000781	chromosome, telomeric region	4.05806e-07	2.95776e-07	PRKDC/MCM6/MSH2/DHX36/HAT1/BRCA2/SSB/MCM3/SMC6/ATR/NAT10/CBX5/POLR2B/GAR1/CBX1/PARP1/NBN/WRN/HNRNPA2B1/DCLRE1B/ORC2/PTGES3/TERF1/DDB1/PIF1/XRCC5/RPA1/PPP1CC/DOT1L/ORC5/LRIF1/POT1/TFIP11/RNF8/NABP2/THOC1/SETX/RAD51D/RAD50/WRAP53/ATRX/TEP1	42
GO:0005643	nuclear pore	5.20237e-07	3.7918e-07	NUP155/NDC1/NUP205/NUP153/KPNA1/SENP2/NUP50/KPNB1/AHCTF1/NUP107/NUP98/NUP160/SEH1L/IPO5/RANBP1/NUP54/AGFG1/NUP43/NUP188/POM121/NUP35/POM121C/NUP210/XPO7/SUMO1/EIF5A/MVP/RANBP17	28
GO:0016363	nuclear matrix	1.02925e-06	7.50177e-07	LMNB1/HAT1/PRPF40A/SMC3/SRPK1/AHCTF1/HNRNPM/POLA1/RAD21/PAXIP1/SMC1A/HNRNPA2B1/NUFIP1/NONO/SFPQ/CENPW/ZNF326/MORC2/PSPC1/LRIF1/RUVBL2/MORC3/THOC1/KIN/ATXN1/MYB/MBD1/ATXN7/PHF5A/ALOX5/PHB2/TEP1	32
GO:0035097	histone methyltransferase complex	1.10807e-06	8.07629e-07	SUZ12/WDR5/PRDM4/HDAC2/NCOA6/PAXIP1/CBX5/JARID2/HCFC1/TEX10/PHF20/MTF2/TAF4/EED/SETD1A/CHD8/TRIM37/RUVBL2/ASH2L/KMT2B/RBBP7/RNF2/KDM6A/HCFC2	24
GO:0061695	transferase complex, transferring phosphorus-containing groups	1.75126e-06	1.27643e-06	PIK3R4/CDK12/TAF5/TAF2/POLR1A/POLR1B/MCM3/TRRAP/GTF2H3/CCNE2/RPRD1B/PRIM2/POLR2D/POLA1/LEO1/POLR2B/POLR3A/CCNT1/POLD3/TAF5L/GTF2E1/CCNJ/CCNK/POLR3B/SETD5/TAF4/CDK6/RB1CC1/CHUK/ERCC3/ACVR2B/GTF2F2/POLR2A/POLR1E/CAB39/MNAT1/RPRD1A/POLE3/POLR3F/PRKAB2/POLR3C/ATG13/PRPS1/REV3L/CCNY/CISH/CCNT2/PRKAR1A/MYO6/TBC1D5/ZNFX1/ACVR1/POLR3GL/MAP3K5/CCNH	55
GO:0030880	RNA polymerase complex	2.47035e-06	1.80054e-06	TAF5/TAF2/POLR1A/POLR1B/MCM3/TRRAP/GTF2H3/RPRD1B/PRIM2/POLR2D/POLA1/LEO1/POLR2B/POLR3A/TAF5L/GTF2E1/POLR3B/SETD5/TAF4/ERCC3/GTF2F2/POLR2A/POLR1E/MNAT1/RPRD1A/POLR3F/POLR3C/MYO6/ZNFX1/POLR3GL/CCNH	31
GO:0055029	nuclear DNA-directed RNA polymerase complex	2.63971e-06	1.92398e-06	TAF5/TAF2/POLR1A/POLR1B/MCM3/TRRAP/GTF2H3/RPRD1B/PRIM2/POLR2D/POLA1/LEO1/POLR2B/POLR3A/TAF5L/GTF2E1/POLR3B/SETD5/TAF4/ERCC3/GTF2F2/POLR2A/POLR1E/MNAT1/RPRD1A/POLR3F/POLR3C/MYO6/POLR3GL/CCNH	30
GO:0032040	small-subunit processome	2.6746e-06	1.94941e-06	PRKDC/HEATR1/WDR3/NOL10/PDCD11/NOP58/UTP6/UTP18/MPHOSPH10/KRR1/NOP14/UTP20/UTP14A/XRCC5/NOL6/NOC4L/EMG1	17
GO:0000428	DNA-directed RNA polymerase complex	3.00003e-06	2.1866e-06	TAF5/TAF2/POLR1A/POLR1B/MCM3/TRRAP/GTF2H3/RPRD1B/PRIM2/POLR2D/POLA1/LEO1/POLR2B/POLR3A/TAF5L/GTF2E1/POLR3B/SETD5/TAF4/ERCC3/GTF2F2/POLR2A/POLR1E/MNAT1/RPRD1A/POLR3F/POLR3C/MYO6/POLR3GL/CCNH	30
GO:0000228	nuclear chromosome	5.46894e-06	3.9861e-06	TOPBP1/SMC2/WDHD1/DHX9/MCM6/BRCA2/SMC3/MCM3/FIGNL1/TRRAP/PRIM2/HDAC2/POLA1/RAD21/CPSF6/CDC5L/SAP130/MIS18BP1/LRPPRC/BIRC5/TARDBP/POLD3/SMC1A/NFRKB/NUFIP1/CSNK2A1/ORC2/BAZ1B/EP400/UCHL5/SUDS3/RPA1/ACTR6/ORC5/NIFK/ANP32E/EXOSC9/ZRANB3/LRIF1/NOL6/RAD1/RUVBL2/BRD4/SMARCAL1/POLE3/SETX/BRMS1L/HUS1/RAD50/ATRX/CENPC/IK/BRMS1	53
GO:0030688	preribosome, small subunit precursor	7.01689e-06	5.11433e-06	TSR1/RRP1B/RIOK1/NOP14/UTP20/LTV1/FTSJ3/NOP9/NOC4L/RIOK2	10
GO:0031248	protein acetyltransferase complex	1.19443e-05	8.70574e-06	YEATS2/NAA50/NAA15/TAF5/TAF2/NAA25/WDR5/TRRAP/NAA35/HCFC1/TAF5L/PHF20/PHF20L1/EP400/TAF4/ATF2/PHF14/UBAP2L/TADA2A/JADE3/MSL1/RUVBL2/POLE3/USP22/EPC2/CREBBP/NAA38	27
GO:1902493	acetyltransferase complex	1.19443e-05	8.70574e-06	YEATS2/NAA50/NAA15/TAF5/TAF2/NAA25/WDR5/TRRAP/NAA35/HCFC1/TAF5L/PHF20/PHF20L1/EP400/TAF4/ATF2/PHF14/UBAP2L/TADA2A/JADE3/MSL1/RUVBL2/POLE3/USP22/EPC2/CREBBP/NAA38	27
GO:0035770	ribonucleoprotein granule	1.22861e-05	8.95483e-06	NSUN2/AGO2/DHX9/PATL1/FXR1/EIF4G1/DHX36/GABPB1/LARP4/KPNB1/BARD1/NCL/POLR2D/LARP1/TARDBP/TAF5L/ELAVL1/LSM14A/DDX1/EIF2S1/CELF1/STAU1/UBAP2/GRSF1/EIF4E/FASTKD2/ATXN2L/UBAP2L/SAMD4B/DCP2/RPTOR/VCP/TRIM25/MOV10/DDX19A/PCBP1/EDC4/YTHDC2/SUMO1/CHTOP/SNRPG/IQGAP1/RBPMS/MBNL1/AGO4/TDRD7/CIRBP/BLNK/PNRC2/MCC/LSM4	51
GO:0010494	cytoplasmic stress granule	1.28955e-05	9.39899e-06	EIF4G1/DHX36/LARP4/KPNB1/LARP1/TARDBP/ELAVL1/LSM14A/DDX1/EIF2S1/CELF1/STAU1/EIF4E/ATXN2L/UBAP2L/RPTOR/VCP/TRIM25/MOV10/DDX19A/RBPMS/MBNL1/CIRBP	23
GO:0031965	nuclear membrane	1.64141e-05	1.19636e-05	NUP155/NDC1/NUP205/SENP1/NUP153/WDR3/TRA2B/GTF3C3/LMNB1/BRIP1/KPNA4/DNAJC2/SENP2/RBM15/XPO1/NUP50/KPNB1/ATP11B/AHCTF1/NUP107/SPAST/NUP98/UTP18/LRPPRC/ARL6IP6/BRAP/INTS2/PHF20/MRPL19/NUP54/LBR/AKIRIN1/POM121/DPY19L4/RB1CC1/NUP35/POM121C/NUP210/PHF8/MTDH/FAM169A/NUDT1/TMEM38B/WDFY3/SUMO1/SUN1/NOC4L/MYO6/TEX2/AQP1/MYOF/TOR1AIP1/PHF11/DNAJB14/EDNRB/PRNP/SCAI/ALOX5	58
GO:0000151	ubiquitin ligase complex	1.7703e-05	1.2903e-05	FBXO45/DCAF17/RAD18/RNF168/CBLL1/MED1/ARMC8/OTULIN/CDC20/BARD1/CDC27/DCUN1D1/BRAP/ANKIB1/RMND5A/PCGF6/CUL2/UBE2S/DCAF16/DDB1/UBE2C/UBE4B/GLMN/CAND1/UBE2D1/CUL4A/GAN/KLHL7/KLHL42/RNF8/DERL1/UBR2/FBXW11/RNF40/MED12/RNF2/ASB1/TRPC4AP/PCGF3/ZSWIM6/RNF31/ZYG11B/CBX7/KLHL2/RNF19A/KLHL20/SMURF2/FEM1C/FBXW4/YPEL5/RCHY1/DCAF6/FBXL20/FBXO38/KLHL25/UBE2J2/FBXL17	57
GO:0018995	host cellular component	2.25974e-05	1.64704e-05	NUP155/NDC1/NUP205/NUP153/KPNA1/XPO1/NUP50/KPNB1/NUP107/NUP98/NUP160/SEH1L/NUP54/NUP43/NUP188/POM121/NUP35/POM121C/NUP210/AQP1	20
GO:0043657	host cell	2.25974e-05	1.64704e-05	NUP155/NDC1/NUP205/NUP153/KPNA1/XPO1/NUP50/KPNB1/NUP107/NUP98/NUP160/SEH1L/NUP54/NUP43/NUP188/POM121/NUP35/POM121C/NUP210/AQP1	20
GO:0000793	condensed chromosome	2.35538e-05	1.71675e-05	NCAPD3/TOPBP1/CKAP5/SMC2/ZWILCH/FANCD2/ZW10/KNTC1/BRCA2/SPDL1/SMC3/SMC6/AHCTF1/NUP107/RAD21/MIS18BP1/BUB3/LRPPRC/BIRC5/AURKB/SEH1L/SMC1A/PHF6/ORC2/CENPW/BAZ1B/CLASP1/NUP43/PPP1CC/NIFK/SKA2/CSNK1A1/CENPM/NOL6/RAD1/BRD4/TOP3B/NDE1/CLASP2/HUS1/RAD50/SS18L1/ATRX/CENPC/PHF2/BANF1	46
GO:0005684	U2-type spliceosomal complex	2.56262e-05	1.86779e-05	PRPF4/PRPF40A/EFTUD2/CWC22/CDC5L/SF3B3/DHX15/GCFC2/DHX8/LUC7L2/BUD13/SNRPF/DHX16/TFIP11/SNRNP200/SF3A3/RBM22/SNRPC/SNRPG/SNRPB/IK/SNRPD2/ZMAT2/PHF5A/BUD31/LSM4	26
GO:0000118	histone deacetylase complex	2.81556e-05	2.05215e-05	KDM3A/TRRAP/HDAC2/SAP130/CBX5/TBL1XR1/CSNK2A1/EP400/SUDS3/ACTR6/ANP32E/CHD4/RUVBL2/RCOR2/TRERF1/JMJD1C/RBBP7/BRMS1L/GATAD2A/KDM3B/HDAC4/BRMS1/SAP30L	23
GO:0005819	spindle	2.81556e-05	2.05215e-05	NSUN2/YEATS2/TOPBP1/CKAP5/PLK4/KIF20B/ZW10/HAUS6/KIF18A/ECT2/NEDD1/KNTC1/SPDL1/SMC3/SMC6/SPATA5/TTL/CDC20/HAUS2/CDC27/GPSM2/RAD21/SPAST/MAPRE1/PSRC1/CBX1/TBL1XR1/CCSAP/BIRC5/AURKB/SMC1A/HAUS3/LSM14A/TBCCD1/INVS/CLASP1/TERF1/PHLPP2/SPICE1/SPATA5L1/FAM161A/SKA2/TFDP2/CSPP1/PKP4/CEP89/KLHL42/IQCB1/KIF3B/KATNA1/CEP128/NDE1/CLASP2/CIAO1/XIAP/TAF1D/ARL8B/DCTN4/RMDN2/CCDC69/DYNLL1/EVI5/IK/CTNNB1/YPEL5/S…	69
GO:0036464	cytoplasmic ribonucleoprotein granule	7.73812e-05	5.64001e-05	NSUN2/AGO2/DHX9/PATL1/FXR1/EIF4G1/DHX36/GABPB1/LARP4/KPNB1/BARD1/NCL/POLR2D/LARP1/TARDBP/TAF5L/ELAVL1/LSM14A/DDX1/EIF2S1/CELF1/STAU1/UBAP2/EIF4E/ATXN2L/UBAP2L/SAMD4B/DCP2/RPTOR/VCP/TRIM25/MOV10/DDX19A/PCBP1/EDC4/CHTOP/SNRPG/IQGAP1/RBPMS/MBNL1/AGO4/TDRD7/CIRBP/BLNK/PNRC2/MCC/LSM4	47
GO:0000779	condensed chromosome, centromeric region	8.23609e-05	6.00297e-05	NCAPD3/CKAP5/ZWILCH/ZW10/KNTC1/SPDL1/AHCTF1/NUP107/MIS18BP1/BUB3/BIRC5/AURKB/SEH1L/SMC1A/PHF6/ORC2/CENPW/CLASP1/NUP43/PPP1CC/SKA2/CSNK1A1/CENPM/NDE1/CLASP2/SS18L1/ATRX/CENPC/PHF2	29
GO:0042613	MHC class II protein complex	0.000128266	9.34879e-05	HLA-DMA/HLA-DPB1/HLA-DQB2/HLA-DRA/HLA-DMB/CD74/HLA-DPA1/HLA-DQB1/HLA-DOA	9
GO:0031519	PcG protein complex	0.000157892	0.000115081	SUZ12/HDAC2/JARID2/CSNK2A1/PCGF6/MTF2/ASXL1/EED/UBAP2L/TRIM37/KDM2B/RBBP7/RNF2/PCGF3/CBX7/CSNK2B	16
GO:0090734	site of DNA damage	0.000161322	0.000117582	RAD18/RNF168/WDR76/SMC6/RFWD3/CBX5/CBX1/PARP1/NBN/DDB1/XRCC5/ATF2/RPA1/WDR70/RNF138/VCP/RNF8/NABP2/SMARCAL1/RBBP8/HUS1/RAD50/WRAP53/POLK	24
GO:0030686	90S preribosome	0.000206061	0.000150189	HEATR1/WDR3/BMS1/UTP6/WDR12/UTP18/MPHOSPH10/NOP14/UTP20/NOP9/NOL6/NOC4L	12
GO:0042611	MHC protein complex	0.000230869	0.000168271	HLA-DMA/HLA-DPB1/HLA-DQB2/HLA-DRA/HLA-DMB/CD74/HLA-DPA1/HLA-E/MR1/HLA-DQB1/HLA-DOA	11
GO:0000777	condensed chromosome kinetochore	0.000265249	0.00019333	CKAP5/ZWILCH/ZW10/KNTC1/SPDL1/AHCTF1/NUP107/MIS18BP1/BUB3/BIRC5/SEH1L/SMC1A/PHF6/ORC2/CENPW/CLASP1/NUP43/PPP1CC/SKA2/CSNK1A1/CENPM/NDE1/CLASP2/SS18L1/CENPC/PHF2	26
GO:0005667	transcription regulator complex	0.0002721	0.000198323	PRKDC/NAA15/GTF3C3/RBL1/TAF5/TAF2/PRDM10/E2F3/TRRAP/GTF2H3/TAF1A/GTF3C2/RBM14/HDAC2/NCOA6/LIN9/CBX5/TEAD1/ADNP/PARP1/TBL1XR1/TAF5L/GTF2E1/CSNK2A1/NFYA/NONO/SFPQ/AATF/MED17/POU2F1/TAF4/TFDP1/ERCC3/CHD4/TFDP2/GTF2F2/HNRNPAB/SIX4/RBBP8/RCOR2/MNAT1/AKIRIN2/GTF3C1/TRERF1/RBBP7/GATAD2A/MEF2A/TLE1/CTBP2/MIER1/HDAC4/TAF1D/NFAT5/TLE3/MED27/REL/CREBBP/YAP1/NFATC3/PRDM16/ARID4A/CTNNB1/CEBPA/DRAP1/FOXF2/LDB2…	69
GO:0071005	U2-type precatalytic spliceosome	0.000331312	0.00024148	PRPF4/EFTUD2/CWC22/SF3B3/BUD13/SNRPF/DHX16/SNRNP200/SF3A3/SNRPG/SNRPB/IK/SNRPD2/ZMAT2/PHF5A/LSM4	16
GO:0000123	histone acetyltransferase complex	0.000360967	0.000263094	YEATS2/TAF5/TAF2/WDR5/TRRAP/HCFC1/TAF5L/PHF20/PHF20L1/EP400/TAF4/ATF2/PHF14/UBAP2L/TADA2A/JADE3/MSL1/RUVBL2/POLE3/USP22/EPC2/CREBBP	22
GO:0005849	mRNA cleavage factor complex	0.000360967	0.000263094	FIP1L1/CPSF2/CPSF3/CPSF6/CSTF2/CPSF7/CSNK1A1/CSTF1/PIP5K1A/PCF11	10
GO:1904949	ATPase complex	0.000414294	0.000301963	ATAD5/HMGXB4/TRRAP/HDAC2/SMARCC1/NFRKB/CSNK2A1/EP400/SS18/UCHL5/ACTR6/ANP32E/CHD4/VCP/RUVBL2/SMARCC2/POLE3/DPF2/RBBP7/GATAD2A/SS18L1/ATP1A2/TMEM30A/ATP10D/ABCB6	25
GO:0071011	precatalytic spliceosome	0.000680702	0.000496137	PRPF4/EFTUD2/CWC22/SF3B3/BUD13/SNRPF/DHX16/SNRNP200/SF3A3/SNRPG/SNRPB/IK/SNRPD2/ZMAT2/PHF5A/LSM4	16
GO:0005876	spindle microtubule	0.000863766	0.000629565	ZW10/HAUS6/KIF18A/KNTC1/TTL/HAUS2/MAPRE1/PSRC1/CCSAP/BIRC5/AURKB/HAUS3/CLASP1/FAM161A/SKA2/KIF3B/CLASP2/XIAP/RMDN2	19
GO:0015030	Cajal body	0.00105634	0.000769923	NOLC1/ICE1/PRPF4/SART3/LSG1/XPO1/NOP58/EFTUD2/ZNF473/GAR1/SMNDC1/HNRNPA2B1/TGS1/ZC3H8/COIL/GEMIN4/SNRPC/WRAP53/ANGEL2/TRIM22	20
GO:0072686	mitotic spindle	0.00131408	0.00095778	YEATS2/KIF20B/HAUS6/KIF18A/ECT2/SMC3/SMC6/HAUS2/CDC27/GPSM2/MAPRE1/TBL1XR1/CCSAP/AURKB/SMC1A/HAUS3/LSM14A/CLASP1/PHLPP2/FAM161A/TFDP2/PKP4/IQCB1/KATNA1/CLASP2/TAF1D/RMDN2/DYNLL1/IK/YPEL5/TBCK/PKD2	32
GO:0070603	SWI/SNF superfamily-type complex	0.00149347	0.00108853	HMGXB4/TRRAP/HDAC2/SMARCC1/NFRKB/CSNK2A1/EP400/SS18/UCHL5/ACTR6/ANP32E/CHD4/RUVBL2/SMARCC2/POLE3/DPF2/RBBP7/GATAD2A/SS18L1	19
GO:0035861	site of double-strand break	0.00176839	0.00128891	RAD18/RNF168/SMC6/RFWD3/PARP1/NBN/DDB1/ATF2/WDR70/RNF138/VCP/RNF8/NABP2/SMARCAL1/RBBP8/HUS1/RAD50/WRAP53	18
GO:1902555	endoribonuclease complex	0.00186201	0.00135714	AGO2/DHX9/POP1/DROSHA/RPP30/PRKRA/POP7/RPP25/AGO4/TARBP2/HSD17B10	11
GO:0031080	nuclear pore outer ring	0.00205407	0.00149713	AHCTF1/NUP107/NUP98/NUP160/SEH1L/NUP43	6
GO:0005697	telomerase holoenzyme complex	0.00207202	0.00151022	NAT10/GAR1/SMG7/PTGES3/GNL3L/HNRNPC/SNRPB/WRAP53/TEP1	9
GO:0005847	mRNA cleavage and polyadenylation specificity factor complex	0.00237922	0.00173412	FIP1L1/CPSF2/CPSF3/CPSF6/CSTF2/CPSF7/CSNK1A1/PIP5K1A	8
GO:0016605	PML body	0.00266465	0.00194216	TOPBP1/PATL1/SENP2/MTOR/SMC6/ATR/RFWD3/CASP8AP2/CBX5/NBN/TOP3A/RPA1/RNF4/MORC3/WDFY3/SUMO1/NR2C1/HIPK3/ATRX/KLHL20/PIAS1/PTEN/SKI	23
GO:0035327	transcriptionally active chromatin	0.00293839	0.00214167	ICE1/EXOSC10/AFF4/EXOSC3/ZC3H8/SUPT6H/TTC37/KMT2E/EXOSC4	9
GO:0016591	RNA polymerase II, holoenzyme	0.00325342	0.00237129	TAF5/TAF2/TRRAP/GTF2H3/RPRD1B/POLR2D/LEO1/POLR2B/TAF5L/GTF2E1/SETD5/TAF4/ERCC3/GTF2F2/POLR2A/MNAT1/RPRD1A/MYO6/CCNH	19
GO:0005741	mitochondrial outer membrane	0.00336175	0.00245025	OPA1/MFN1/MTOR/RPS6KB1/IMMT/DNAJC11/DNM1L/MIEF1/WASF1/ATF2/PPP1CC/HSPA9/VDAC1/BCL2L11/ARMC1/HK2/AGK/AGPAT5/STARD7/GDAP1/MTX2/NME1/ACSL5/CYB5A/MTX1/MAOB/FOXO3/VPS13A/SPATA18/ABCB6/VPS13C/TRIM14/ACSL1/TRAF3IP3/PHB2/MAOA	36
GO:0017053	transcription repressor complex	0.00386193	0.00281481	PRDM10/HDAC2/LIN9/CBX5/TBL1XR1/CSNK2A1/CHD4/RBBP8/AKIRIN2/RBBP7/GATAD2A/CTBP2/MIER1/HDAC4/PRDM16/ARID4A/DRAP1/SKI	18
GO:0008023	transcription elongation factor complex	0.00386193	0.00281481	TTF2/ICE1/SSRP1/SUPT16H/CDK12/LEO1/CCNT1/NUFIP1/CCNK/AFF4/SETD5/ZC3H8/SUPT6H/AFF1/CCNT2	15
GO:0097431	mitotic spindle pole	0.00397458	0.00289692	KIF20B/SMC3/SMC6/GPSM2/AURKB/SMC1A/FAM161A/KATNA1/RMDN2/IK/YPEL5	11
GO:0005732	sno(s)RNA-containing ribonucleoprotein complex	0.00543275	0.00395972	NOLC1/POP1/NOP58/GAR1/MPHOSPH10/NAF1/SNRPF/RPP30/POP7/RPP25	10
GO:0071007	U2-type catalytic step 2 spliceosome	0.00543275	0.00395972	EFTUD2/CWC22/CDC5L/DHX8/SNRPF/RBM22/SNRPG/SNRPB/SNRPD2/BUD31	10
GO:0016442	RISC complex	0.00555703	0.0040503	AGO2/XPO5/DHX9/EIF4E/DCP2/AGO4/TARBP2	7
GO:0031332	RNAi effector complex	0.00555703	0.0040503	AGO2/XPO5/DHX9/EIF4E/DCP2/AGO4/TARBP2	7
GO:0035098	ESC/E(Z) complex	0.00555703	0.0040503	SUZ12/HDAC2/JARID2/MTF2/EED/TRIM37/RBBP7	7
GO:0099524	postsynaptic cytosol	0.00555703	0.0040503	FBXO45/MTOR/HOMER1/EIF4E/EIF4EBP1/DAG1/PTEN	7
GO:0019908	nuclear cyclin-dependent protein kinase holoenzyme complex	0.00582482	0.00424548	CDK12/CCNT1/CCNK/MNAT1/CCNT2/CCNH	6
GO:1902562	H4 histone acetyltransferase complex	0.00590135	0.00430126	YEATS2/WDR5/TRRAP/HCFC1/PHF20/PHF20L1/EP400/ATF2/UBAP2L/MSL1/RUVBL2/POLE3/EPC2	13
GO:0005657	replication fork	0.00599991	0.0043731	WDHD1/RAD18/DONSON/MCM3/PRIM2/POLA1/CDC5L/NBN/POLD3/WRN/BAZ1B/PIF1/RPA1/ZRANB3/SMARCAL1/RAD51D	16
GO:1902911	protein kinase complex	0.00624084	0.0045487	CDK12/GTF2H3/CCNE2/CCNT1/CCNJ/CCNK/CDK6/RB1CC1/CHUK/ERCC3/ACVR2B/CAB39/MNAT1/PRKAB2/ATG13/CCNY/CCNT2/PRKAR1A/TBC1D5/ACVR1/MAP3K5/CCNH	22
GO:0032806	carboxy-terminal domain protein kinase complex	0.00625413	0.00455839	CDK12/GTF2H3/CCNT1/CCNK/ERCC3/MNAT1/CCNT2/CCNH	8
GO:0099522	region of cytosol	0.00625413	0.00455839	FBXO45/MTOR/HOMER1/EIF4E/EIF4EBP1/DAG1/CTBP2/PTEN	8
GO:0005874	microtubule	0.00690942	0.00503601	CKAP5/KIF20B/ZW10/HAUS6/KIF18A/KNTC1/DLG1/TTL/HAUS2/SPAST/CAMSAP1/MAPRE1/CCT6A/CCT8/PSRC1/LRPPRC/ARFGEF2/CLIP1/CCSAP/BIRC5/AURKB/KIF5B/CENPJ/CCT4/DNM1L/HAUS3/DYNC1H1/TTLL5/KIF24/INVS/TTLL4/GAS2L3/CLASP1/BICD1/CEP57L1/HSPH1/FAM161A/SKA2/DNAH14/KIF21A/RNF4/CSPP1/KIF3B/TUBD1/KATNA1/APC/MAP7/NDE1/CLASP2/FBXW11/SYNJ1/XIAP/SCTR/RMDN2/MACF1/IQGAP1/DYNLL1/NICN1/KIF13A/DYNC2H1/SYBU/SLC8A1/KIF16B/CCDC66	64
GO:0031304	intrinsic component of mitochondrial inner membrane	0.00834089	0.00607935	IMMT/L2HGDH/DNAJC11/SFXN1/HSPA9/AFG3L2/AGK/SCO1/TIMM23B/SMDT1/MTX2/MTX1/TMEM11/ETFDH	14
GO:0031305	integral component of mitochondrial inner membrane	0.00834089	0.00607935	IMMT/L2HGDH/DNAJC11/SFXN1/HSPA9/AFG3L2/AGK/SCO1/TIMM23B/SMDT1/MTX2/MTX1/TMEM11/ETFDH	14
GO:0030496	midbody	0.00880296	0.00641613	KIF20B/ECT2/URB2/RDX/SPAST/NAT10/EXOC5/PSRC1/BIRC5/AURKB/GNAI3/PPP1CC/SAFB/PKN2/PKP4/KIF3B/RNF8/KATNA1/MBD5/EXOC3/PDCD6IP/ARL8B/CENPC/IQGAP1/CCDC69/IL16/LAP3/KIF13A/ZFYVE26/YPEL5/CPEB3/TBCK/CELF2/CCDC66	34
GO:0000502	proteasome complex	0.00945166	0.00688894	PSME4/PSMD2/UBE3C/PSME3/PSMD1/PSMD12/USP14/UCHL5/PSMC1/VCP/PSMC6/PSMB5/ADRM1/PSMA7/PSMB4	15
GO:0012507	ER to Golgi transport vesicle membrane	0.00945166	0.00688894	SEC23A/VTI1A/STX17/LMAN1/MCFD2/HLA-DPB1/HLA-DQB2/HLA-DRA/CD59/CD74/HLA-DPA1/HLA-E/VTI1B/GRIA1/HLA-DQB1	15
GO:0044665	MLL1/2 complex	0.0108668	0.00792042	WDR5/HCFC1/TEX10/PHF20/TAF4/CHD8/RUVBL2/RNF2/HCFC2	9
GO:0071339	MLL1 complex	0.0108668	0.00792042	WDR5/HCFC1/TEX10/PHF20/TAF4/CHD8/RUVBL2/RNF2/HCFC2	9
GO:1902554	serine/threonine protein kinase complex	0.0109626	0.00799024	CDK12/GTF2H3/CCNE2/CCNT1/CCNJ/CCNK/CDK6/RB1CC1/CHUK/ERCC3/ACVR2B/CAB39/MNAT1/ATG13/CCNY/CCNT2/TBC1D5/ACVR1/CCNH	19
GO:0030687	preribosome, large subunit precursor	0.0110525	0.00805576	RRP1B/WDR12/FTSJ3/RRP15/MAK16/MRTO4/RPF1/WDR37	8
GO:0031968	organelle outer membrane	0.0119448	0.00870613	OPA1/MFN1/MTOR/RPS6KB1/IMMT/LRPPRC/DNAJC11/DNM1L/MIEF1/WASF1/ATF2/PPP1CC/HSPA9/VDAC1/BCL2L11/ARMC1/HK2/AGK/AGPAT5/STARD7/GDAP1/MTX2/NME1/ACSL5/CYB5A/MTX1/MAOB/FOXO3/VPS13A/SPATA18/ABCB6/VPS13C/TRIM14/ACSL1/TRAF3IP3/PHB2/MAOA	37
GO:1904115	axon cytoplasm	0.0130452	0.00950812	OPA1/SPAST/KIF5B/DYNC1H1/KIF3B/AP3M2/AP3D1/AP3B1/FBXW11/ARL8B/DYNLL1/TRAK2/SYBU/TMEM108	14
GO:0005905	clathrin-coated pit	0.0135306	0.00986194	HSPD1/TFRC/DNM1L/LRP12/REPS1/AP2B1/OCRL/AP1S3/SYNJ1/EPS15L1/MYO6/TBC1D5/ITSN2/AP2S1/EPS15/FNBP1	16
GO:0019867	outer membrane	0.0135307	0.00986199	OPA1/MFN1/MTOR/RPS6KB1/IMMT/LRPPRC/DNAJC11/DNM1L/MIEF1/WASF1/ATF2/PPP1CC/HSPA9/VDAC1/BCL2L11/ARMC1/HK2/AGK/AGPAT5/STARD7/GDAP1/MTX2/NME1/ACSL5/CYB5A/MTX1/MAOB/FOXO3/VPS13A/SPATA18/ABCB6/VPS13C/TRIM14/ACSL1/TRAF3IP3/PHB2/MAOA	37
GO:0031414	N-terminal protein acetyltransferase complex	0.0135307	0.00986199	NAA50/NAA15/NAA25/NAA35/NAA38	5
GO:0030894	replisome	0.014107	0.0102821	DONSON/MCM3/PRIM2/POLA1/CDC5L/POLD3/RPA1/SMARCAL1	8
GO:0090575	RNA polymerase II transcription regulator complex	0.014107	0.0102821	TAF5/TAF2/E2F3/TRRAP/GTF2H3/TEAD1/ADNP/TAF5L/GTF2E1/NFYA/NONO/SFPQ/MED17/POU2F1/TAF4/TFDP1/ERCC3/CHD4/TFDP2/GTF2F2/HNRNPAB/MNAT1/TLE1/TLE3/YAP1/CTNNB1/CEBPA/DRAP1/DDIT3/CCNH	30
GO:0043596	nuclear replication fork	0.0144821	0.0105554	WDHD1/MCM3/PRIM2/POLA1/CDC5L/POLD3/BAZ1B/RPA1/ZRANB3/SMARCAL1	10
GO:0120111	neuron projection cytoplasm	0.0163647	0.0119276	OPA1/SPAST/KIF5B/DYNC1H1/SFPQ/WASF1/KIF3B/AP3M2/AP3D1/AP3B1/FBXW11/ARL8B/DYNLL1/ADA/TRAK2/ABHD13/SYBU/TMEM108	18
GO:0031970	organelle envelope lumen	0.016625	0.0121173	OPA1/COA7/IMMT/CCAR1/NLN/PANK2/NDUFS1/AGK/CEP89/DTYMK/SHMT2/CPOX/FKBP10/COA4/TXNIP/TIMM8B/CHCHD2/ALOX5/CAT	19
GO:0038201	TOR complex	0.0175945	0.012824	TTI1/MTOR/LARP1/RPTOR/MAPKAP1/SESN1	6
GO:0000922	spindle pole	0.0184141	0.0134213	TOPBP1/CKAP5/PLK4/KIF20B/ZW10/NEDD1/KNTC1/SPDL1/SMC3/SMC6/CDC20/GPSM2/RAD21/PSRC1/AURKB/SMC1A/TBCCD1/FAM161A/CSPP1/PKP4/CEP89/KATNA1/CEP128/NDE1/DCTN4/RMDN2/IK/CTNNB1/YPEL5	29
GO:1905369	endopeptidase complex	0.0206739	0.0150684	PSME4/PSMD2/UBE3C/PSME3/PSMD1/PSMD12/USP14/UCHL5/PSMC1/VCP/PSMC6/PSMB5/ADRM1/PSMA7/PSMB4	15
GO:0005845	mRNA cap binding complex	0.0206739	0.0150684	AGO2/NCBP1/NCBP2/RNMT/EIF4E	5
GO:1904813	ficolin-1-rich granule lumen	0.0219491	0.0159979	PSMD2/KPNB1/ACLY/CCT8/PSMD12/HSP90AB1/PGM2/HSP90AA1/PAFAH1B2/CAND1/KCMF1/PYGL/VCP/CAB39/YPEL5/ASAH1/CTSD/MVP/CSNK2B/CTSS/MIF/ALOX5/CAT	23
GO:0001650	fibrillar center	0.0226988	0.0165443	HEATR1/NOLC1/WDR43/NOP58/RNMT/TCOF1/LEO1/GAR1/NUFIP1/NONO/AFF4/TERF1/PAFAH1B2/COIL/UBTF/PSPC1/ACACA/POLR1E/MTDH/TRERF1/TIMM44/SELENBP1/SESN1/SAP30L/SMUG1	25
GO:0030132	clathrin coat of coated pit	0.0240045	0.0174959	AP2B1/SYNJ1/EPS15L1/TBC1D5/AP2S1/EPS15	6
GO:0070822	Sin3-type complex	0.0240045	0.0174959	HDAC2/SAP130/CSNK2A1/SUDS3/BRMS1L/BRMS1	6
GO:0005758	mitochondrial intermembrane space	0.0245298	0.0178788	OPA1/COA7/IMMT/NLN/PANK2/NDUFS1/AGK/CEP89/DTYMK/SHMT2/CPOX/FKBP10/COA4/TXNIP/TIMM8B/CHCHD2/CAT	17
GO:0030669	clathrin-coated endocytic vesicle membrane	0.0297908	0.0217134	AP2B1/HLA-DPB1/HLA-DQB2/HLA-DRA/TBC1D5/CD207/CD74/AP2S1/HLA-DPA1/HLA-DQB1	10
GO:0000812	Swr1 complex	0.0297908	0.0217134	TRRAP/EP400/ACTR6/ANP32E/RUVBL2	5
GO:0034709	methylosome	0.0297908	0.0217134	SNRPF/PRMT1/SNRPG/SNRPB/SNRPD2	5
GO:0042405	nuclear inclusion body	0.0297908	0.0217134	NUP153/RAD18/NUP98/NBN/ATXN1	5
GO:0032592	integral component of mitochondrial membrane	0.0298567	0.0217614	MFN1/IMMT/L2HGDH/DNAJC11/SFXN1/HSPA9/AFG3L2/AGK/SCO1/TIMM23B/GDAP1/SMDT1/MTX2/MTX1/ABCB6/TMEM11/ETFDH	17
GO:1905368	peptidase complex	0.0298567	0.0217614	PSME4/PSMD2/UBE3C/TRRAP/PSME3/PSMD1/PSMD12/USP14/UCHL5/PSMC1/AFG3L2/VCP/USP22/PSMC6/PSMB5/ADRM1/PSMA7/PSMB4	18
GO:0043601	nuclear replisome	0.0298567	0.0217614	MCM3/PRIM2/POLA1/CDC5L/POLD3/RPA1/SMARCAL1	7
GO:0031092	platelet alpha granule membrane	0.0312192	0.0227544	CD109/PCDH7/LHFPL2/SELP/PHACTR2/PECAM1	6
GO:0030662	coated vesicle membrane	0.0324252	0.0236335	TFRC/COPB2/ARCN1/SEC23A/VTI1A/AP2B1/STX17/LMAN1/COPA/MCFD2/COPG2/AP3B1/HLA-DPB1/HLA-DQB2/SCARB2/HLA-DRA/MYO6/CD59/TBC1D5/CD207/CD74/AP2S1/HLA-DPA1/HLA-E/ADRB2/CLINT1/VAMP3/VTI1B/GRIA1/HLA-DQB1	30
GO:0098573	intrinsic component of mitochondrial membrane	0.0324252	0.0236335	MFN1/IMMT/L2HGDH/DNAJC11/SFXN1/HSPA9/AFG3L2/AGK/SCO1/TIMM23B/GDAP1/SMDT1/MTX2/MTX1/ABCB6/TMEM11/ETFDH	17
GO:0044295	axonal growth cone	0.0324252	0.0236335	KIF5B/HSP90AB1/HSP90AA1/PARD3/TRAK2/OLFM1/FLRT3/MYO9A	8
GO:0070461	SAGA-type complex	0.0324252	0.0236335	TAF5/TAF2/TRRAP/HCFC1/TAF5L/TAF4/TADA2A/USP22	8
GO:0030532	small nuclear ribonucleoprotein complex	0.0350244	0.0255279	PRPF4/SART3/PRPF40A/EFTUD2/SF3B3/TGS1/LUC7L2/SNRPF/SNRNP200/GEMIN4/SF3A3/SNRPC/SNRPG/SNRPB/SLU7/SNRPD2/ZMAT2/PHF5A/LSM4	19
GO:0030134	COPII-coated ER to Golgi transport vesicle	0.0350244	0.0255279	SEC23A/VTI1A/STX17/LMAN1/MCFD2/DDHD2/HLA-DPB1/HLA-DQB2/HLA-DRA/CD59/CD74/YIPF5/HLA-DPA1/YIF1B/HLA-E/VTI1B/GRIA1/HLA-DQB1	18
GO:0000313	organellar ribosome	0.0350244	0.0255279	MRPL3/MRPS30/MRPL19/MRPL30/MRPL42/MRPS10/MRPS22/MRPS9/MRPL11/MRPL54/MRPL51/MRPL21/MRPL2/MRPL48/MRPL12/MRPS11/MRPS12	17
[truncated: 134 more rows]

## Sheet: S8
Table-S8: 401 prognosis m7G-related phenotype-related DEGs using univariate Cox regression model
[truncated: 402 more rows]

[truncated: 1 more sheets: S9]
